# Supplementary material for: Transcriptome and metabolome analyses reveal new insights into chlorophyll, photosynthesis, metal ion and phenylpropanoids related pathways during sugarcane ratoon chlorosis
Source: BMC Plant Biol. 2022 Apr 29;22:222. doi: 10.1186/s12870-022-03588-8 (PMC9052583; doi:10.1186/s12870-022-03588-8)
Supplement: Supplementary file 1 — Additional file 1: Table S1. The primers for validation of transcriptome. The table included the twenty genes that selected for validation of transcriptome. The parameter of each primer, which included primer sequence, melting temperature, product length and so, were also listed. The FPKM value, GO and KEGG annotation of each gene was indicated. [file 12870_2022_3588_MOESM1_ESM.xls]

## Sheet: Output
Sequence ID	Symbol	Sequence Length	Product Length	Product Tm	Sense Primer	Rating	Position	Length	Tm	GC%	Anti-sense Primer	Rating	Position	Length	Tm	GC%	FPKM_mean of Control group	FPKM_mean of Chlorosis group	log2(fc Chlrosisi/Control)	PValue	FDR	KEGG_A_class	KEGG_B_class	K_ID	Description	Pathway	GO Component	GO Function	GO Process
Unigene0000247	MAO1B	750	103	81.2	CGACCAGATAGAGGTGCTCAG	78.3	472	21	55.6	57.1	GTTGTAGAAGGAGGCGATGGA	87.5	574	21	55.4	52.4	166.3	893.838	2.42623	1.62e-24	2.4e-22	Metabolism;Metabolism;Metabolism	Global and overview maps;Global and overview maps;Amino acid metabolism	K05933;K05933;K05933	1-aminocyclopropane-1-carboxylate oxidase15 [Zea mays]	ko01100//Metabolic pathways;ko01110//Biosynthesis of secondary metabolites;ko00270//Cysteine and methionine metabolism	-	GO:0016705//oxidoreductase activity, acting on paired donors, with incorporation or reduction of molecular oxygen;GO:0043169//cation binding	GO:0044710//single-organism metabolic process
Unigene0000664	TIL	2437	184	82.8	GTGTCGAAGCTCCGCAAGA	78.9	558	19	55.8	57.9	GACCGTCACAGCCATCTCAT	86.1	741	20	55.5	55	21.994	397.138	4.17446	8.83e-100	2.06e-96	-	-	-	PREDICTED: temperature-induced lipocalin-1 [Setaria italica]	-	-	-	-
Unigene0003675	PSBP	2844	195	83.8	CCAAGAAGACCATCACCGAGTA	87.9	529	22	55.6	50	GCACCGACACGCTGTAGTA	84.4	723	19	55.3	57.9	2219.97	280.872	-2.98256	3.53e-50	2.31e-47	Metabolism;Metabolism	Global and overview maps;Energy metabolism	K02717;K02717	PREDICTED: oxygen-evolving enhancer protein 2, chloroplastic [Zea mays]	ko01100//Metabolic pathways;ko00195//Photosynthesis	-	-	-
Unigene0005035	PSAF	1225	161	72	CGCAAGTGGCAACGCATTA	87.2	153	19	55.3	52.6	TAGGAGCTGGTAGGAGGAAGG	78.9	313	21	55.5	57.1	5350.71	695.086	-2.94447	1.33e-64	1.36e-61	Metabolism;Metabolism	Global and overview maps;Energy metabolism	K02694;K02694	Photosystem I reaction center subunit III, chloroplastic [Dichanthelium oligosanthes]	ko01100//Metabolic pathways;ko00195//Photosynthesis	-	-	-
Unigene0008185	PPOX1	1238	102	77	GAGGAGTCAGTGGAGGAGTTC	86.5	586	21	55.1	57.1	GGAAGGATCACCAGCATAGACA	83.6	687	22	55.6	50	137.568	48.694	-1.49833	4.07e-22	4.79e-20	Metabolism;Metabolism;Metabolism	Global and overview maps;Global and overview maps;Metabolism of cofactors and vitamins	K00231;K00231;K00231	protoporphyrinogen IX oxidase1 [Zea mays]	ko01100//Metabolic pathways;ko01110//Biosynthesis of secondary metabolites;ko00860//Porphyrin and chlorophyll metabolism	-	GO:0003824//catalytic activity	GO:0006778//porphyrin-containing compound metabolic process;GO:0044710//single-organism metabolic process
Unigene0008785	IPMS2	2541	113	75	GCCATGACAACCTCCTCCAA	82.2	1079	20	55.5	55	GCGACTGCCAACACATTAGC	88.2	1191	20	56	55	47.936	140.662	1.55305	2.41e-47	1.35e-44	Metabolism;Metabolism;Metabolism;Metabolism;Metabolism;Metabolism	Global and overview maps;Global and overview maps;Global and overview maps;Carbohydrate metabolism;Global and overview maps;Amino acid metabolism	K01649;K01649;K01649;K01649;K01649;K01649	2-isopropylmalate synthase B [Zea mays]	ko01100//Metabolic pathways;ko01110//Biosynthesis of secondary metabolites;ko01230//Biosynthesis of amino acids;ko00620//Pyruvate metabolism;ko01210//2-Oxocarboxylic acid metabolism;ko00290//Valine, leucine and isoleucine biosynthesis	-	GO:0046912//transferase activity, transferring acyl groups, acyl groups converted into alkyl on transfer	GO:0006551//leucine metabolic process
Unigene0029181	PUB27	1852	128	79.9	CAGACGGACAGGACCAACAG	88.2	63	20	56	60	CTGGTGCTGAACTGGTGTGA	88.1	190	20	55.8	55	37.85	274.96	2.86086	2.79e-55	2.19e-52	-	-	-	U-box domain containing protein [Zea mays]	-	-	-	-
Unigene0030363	RISBZ5	2104	166	73.9	ACTTGAGTCACAGGTTGAACGA	82	934	22	55.9	45.5	CGCTACCATATCCTCTGCCATC	87.4	1099	22	56.6	54.5	15.382	93.914	2.6101	2.15e-28	4.16e-26	-	-	-	light-inducible protein CPRF-2 [Zea mays]	-	-	GO:0003677//DNA binding	GO:0010468//regulation of gene expression
Unigene0031235	HEMA1	596	184	78.7	ACATCTCCTGCCGCTCTCA	88.2	78	19	56	57.9	GAACACAGAAAGCCGACTCCT	76.2	261	21	56.2	52.4	122.806	1.456	-6.39823	7.91e-102	1.92e-98	Metabolism;Metabolism;Metabolism	Global and overview maps;Global and overview maps;Metabolism of cofactors and vitamins	K02492;K02492;K02492	Glutamyl-tRNA reductase 1 chloroplastic [Zea mays]	ko01100//Metabolic pathways;ko01110//Biosynthesis of secondary metabolites;ko00860//Porphyrin and chlorophyll metabolism	-	GO:0000166//nucleotide binding;GO:0016620//oxidoreductase activity, acting on the aldehyde or oxo group of donors, NAD or NADP as acceptor	GO:0006779//porphyrin-containing compound biosynthetic process;GO:0044710//single-organism metabolic process
Unigene0034317	PAL	1049	164	81.3	CAAGGTGTTCAACGGCATCAG	87.6	636	21	56	52.4	TCCTCCTCTTCTCCTCCTCCT	87.7	799	21	56.2	57.1	446.66	104.96	-2.08934	3.17e-06	3.63e-05	Metabolism;Metabolism;Metabolism;Metabolism	Global and overview maps;Global and overview maps;Biosynthesis of other secondary metabolites;Amino acid metabolism	K13064;K13064;K13064;K13064	phenylalanine ammonia lyase [Saccharum hybrid cultivar ROC22]	ko01100//Metabolic pathways;ko01110//Biosynthesis of secondary metabolites;ko00940//Phenylpropanoid biosynthesis;ko00360//Phenylalanine metabolism	GO:0044424//intracellular part	GO:0016841//ammonia-lyase activity	GO:0006558//L-phenylalanine metabolic process;GO:0009699//phenylpropanoid biosynthetic process
Unigene0036391	ABCI8	2201	174	82.2	GTCGCTGAACACCGCTGAA	87.8	1175	19	56.4	57.9	TCCACCTCCATCGCAACCA	87.7	1348	19	56.5	57.9	174.426	39.524	-2.14181	5.43e-46	2.85e-43	-	-	-	PREDICTED: UPF0051 protein slr0074 [Setaria italica]	-	-	-	-
Unigene0037025	VQ4	1580	137	81.6	AGCGGTGCGATCATCTTCAG	83.7	753	20	56.2	55	ACGACGACAGCAGCAACAG	87.8	889	19	56.4	57.9	11.84	38.846	1.7141	6.62e-26	1.11e-23	-	-	-	PREDICTED: VQ motif-containing protein 4-like [Oryza brachyantha]	-	-	-	-
Unigene0048280	--	1111	109	74	GCCGCCGCTACTACTGATT	87.4	863	19	55.4	57.9	CGCTTCTCTTCCTCGTTCTTG	86.4	971	21	55	52.4	114.998	664.568	2.53081	6.65e-30	1.42e-27	-	-	-	Sorghum bicolor protein targeted either to mitochondria or chloroplast proteins T50848 [Saccharum hybrid cultivar R570]	-	-	-	-
Unigene0055925	AGPS2	2108	117	72	CGACACCTGCCACCTTCAA	87.9	1243	19	55.6	57.9	GCAAGATCGGAGTCCAACTACA	80.7	1359	22	56.2	50	234.846	79.492	-1.56283	2.1e-28	4.08e-26	Metabolism;Metabolism;Metabolism;Metabolism	Global and overview maps;Global and overview maps;Carbohydrate metabolism;Carbohydrate metabolism	K00975;K00975;K00975;K00975	PREDICTED: glucose-1-phosphate adenylyltransferase small subunit [Zea mays]	ko01100//Metabolic pathways;ko01110//Biosynthesis of secondary metabolites;ko00500//Starch and sucrose metabolism;ko00520//Amino sugar and nucleotide sugar metabolism	GO:0009536//plastid	GO:0070566//adenylyltransferase activity	GO:0005977//glycogen metabolic process;GO:0005982//starch metabolic process
Unigene0056848	psaD	1110	107	72.8	GGCAAGAACACCTTCGACATC	78.3	922	21	55.5	52.4	ATGGCACCACCGCTAACTTAT	85.2	1028	21	55.6	47.6	4667.19	1180.28	-1.98342	1.51e-30	3.35e-28	Metabolism;Metabolism	Global and overview maps;Energy metabolism	K02692;K02692	photosystem I reaction center subunit II [Saccharum hybrid cultivar GT28]	ko01100//Metabolic pathways;ko00195//Photosynthesis	GO:0043234//protein complex	-	GO:0044237//cellular metabolic process
Unigene0064736	CCR1	1079	139	76.3	ACCAGGCGTTCAACCGATTC	86.9	255	20	56.6	55	GAGGCGAGAGGCTTGACTTG	87.8	393	20	56.4	60	134.19	52.042	-1.36653	5.85e-29	1.17e-26	-	-	-	PREDICTED: cinnamoyl-CoA reductase 1 [Oryza sativa Japonica Group]	-	-	-	-
Unigene0085714	CRD1	2354	130	73.9	TTCTTCTGCCTCTCGGTGTATG	88.2	1410	22	56	50	CTGTTGTGCGGTTGGTCTCA	87.7	1539	20	56.5	55	1103.73	412.53	-1.41982	6.34e-21	6.54e-19	Metabolism;Metabolism;Metabolism	Global and overview maps;Global and overview maps;Metabolism of cofactors and vitamins	K04035;K04035;K04035	leucine zipper protein [Saccharum hybrid cultivar R570]	ko01100//Metabolic pathways;ko01110//Biosynthesis of secondary metabolites;ko00860//Porphyrin and chlorophyll metabolism	-	GO:0016709//oxidoreductase activity, acting on paired donors, with incorporation or reduction of molecular oxygen, NAD(P)H as one donor, and incorporation of one atom of oxygen;GO:0043169//cation binding	GO:0006779//porphyrin-containing compound biosynthetic process;GO:0044710//single-organism metabolic process
Unigene0085997	IRO2	1834	109	74	GCTCATCAACCTACTCCACCTT	88.2	932	22	55.8	50	TCCAGTTCGTCGCAGAATCC	86.3	1040	20	55.8	55	1.306	467.16	8.48262	2.27e-118	9.42e-115	-	-	-	PREDICTED: transcription factor bHLH100-like isoform X1 [Zea mays]	-	GO:0043231//intracellular membrane-bounded organelle	GO:0001071//nucleic acid binding transcription factor activity;GO:0005515//protein binding	GO:0010468//regulation of gene expression;GO:0034645//cellular macromolecule biosynthetic process;GO:0055076//transition metal ion homeostasis
Unigene0086008	RIBA2	2806	109	71.8	TGGCGAAGAAGGCGATGTT	87.4	2461	19	55.4	52.6	CACACCACCAAGGCGACAA	88.1	2569	19	56.2	57.9	31.022	211.69	2.77059	1.11e-81	1.74e-78	Metabolism;Metabolism;Metabolism;Metabolism	Global and overview maps;Global and overview maps;Metabolism of cofactors and vitamins;Metabolism of cofactors and vitamins	K14652;K14652;K14652;K14652	Bifunctional riboflavin biosynthesis protein RIBA 1 chloroplastic [Zea mays]	ko01100//Metabolic pathways;ko01110//Biosynthesis of secondary metabolites;ko00790//Folate biosynthesis;ko00740//Riboflavin metabolism	-	GO:0016830//carbon-carbon lyase activity	GO:0006771//riboflavin metabolic process
Unigene0088192	PORB	2249	175	83.5	CACCTTGCTGTCCTTGTATGC	87.6	752	21	55.5	52.4	CATCATCGTCGGCTCCATCA	88	926	20	55.7	55	994.96	316.174	-1.65392	1.79e-16	1.16e-14	Metabolism;Metabolism;Metabolism	Global and overview maps;Global and overview maps;Metabolism of cofactors and vitamins	K00218;K00218;K00218	protochlorophyllide reductase B [Zea mays]	ko01100//Metabolic pathways;ko01110//Biosynthesis of secondary metabolites;ko00860//Porphyrin and chlorophyll metabolism	GO:0009536//plastid	GO:0016628//oxidoreductase activity, acting on the CH-CH group of donors, NAD or NADP as acceptor	GO:0006779//porphyrin-containing compound biosynthetic process;GO:0044710//single-organism metabolic process
