# Supplementary material for: Transcriptome and metabolome analyses reveal new insights into chlorophyll, photosynthesis, metal ion and phenylpropanoids related pathways during sugarcane ratoon chlorosis
Source: BMC Plant Biol. 2022 Apr 29;22:222. doi: 10.1186/s12870-022-03588-8 (PMC9052583; doi:10.1186/s12870-022-03588-8)
Supplement: Supplementary file 2 — Additional file 2: Table S2. The expression and annotation of all the differential expression unigenes. This table included 11,776 unigenes. The read count, FPKM value, foldchange, KEGG and GO annotation were indicated. [file 12870_2022_3588_MOESM2_ESM.xls]

## Sheet: Table S2 all.genes.expression a
id	Control-1_count	Control-2_count	Control-3_count	Control-4_count	Control-5_count	Chlorosis-1_count	Chlorosis-2_count	Chlorosis-3_count	Chlorosis-4_count	Chlorosis-5_count	Control-1_fpkm	Control-2_fpkm	Control-3_fpkm	Control-4_fpkm	Control-5_fpkm	Chlorosis-1_fpkm	Chlorosis-2_fpkm	Chlorosis-3_fpkm	Chlorosis-4_fpkm	Chlorosis-5_fpkm	Control_mean	Chlorosis_mean	log2(fc)	PValue	FDR	Symbol	KEGG_A_class	KEGG_B_class	K_ID	Description	Pathway	GO Component	GO Function	GO Process
Unigene0085245	285	215	255	240	308	2563	3115	3088	2929	2894	4.31	3.6	4.47	3.22	4.17	41.38	42.32	41.97	41.33	41.46	3.954	41.692	3.39839	1.33e-248	7.75e-244	NRAMP2	-	-	-	PREDICTED: metal transporter Nramp2 [Setaria italica]	-	-	-	GO:0051234//establishment of localization
Unigene0015402	618	620	775	882	1279	29495	34244	33427	27748	26496	7.61	8.45	11.07	9.64	14.11	387.71	378.82	369.88	318.8	309.08	10.176	352.858	5.11585	5.37e-210	1.56e-205	BTS	-	-	-	zinc finger protein BRUTUS-like [Aegilops tauschii subsp. tauschii] [Aegilops tauschii]	-	-	-	-
Unigene0004414	2601	1805	1818	2436	2198	96	106	120	154	109	197.54	151.57	160.07	164.06	149.5	7.78	7.23	8.18	10.91	7.84	164.548	8.388	-4.29404	1.68e-161	3.25e-157	--	-	-	-	Os07g0243150, partial [Oryza sativa Japonica Group]	-	-	-	-
Unigene0037405	929	1158	1293	1554	1370	30781	46582	35858	34895	30318	18.14	25	29.27	26.91	23.95	641.13	816.53	628.72	635.27	560.39	24.654	656.408	4.7347	2.71e-153	3.94e-149	PAP14	-	-	-	protein kinase domain containing protein [Zea mays]	-	-	-	-
Unigene0056981	111	108	73	75	105	4530	9226	6090	6486	7813	3.07	3.3	2.34	1.84	2.6	133.71	229.18	151.32	167.33	204.65	2.63	177.238	6.07448	2.28e-152	2.65e-148	Os12g0198200	-	-	-	PREDICTED: probable protein phosphatase 2C 77 [Zea mays]	-	-	GO:0004721//phosphoprotein phosphatase activity;GO:0043169//cation binding	GO:0006464//cellular protein modification process
Unigene0043571	5	2	12	19	18	4425	5668	4735	3541	3433	0.23	0.1	0.64	0.77	0.74	215.58	232.39	194.19	150.78	148.42	0.496	188.272	8.56826	1.1e-150	1.07e-146	--	-	-	-	PREDICTED: tetracycline resistance protein, class H-like [Setaria italica]	-	GO:0031224//intrinsic component of membrane	-	GO:0044763//single-organism cellular process
Unigene0001167	37	34	29	49	44	2920	4713	3131	2080	3285	1.41	1.43	1.28	1.66	1.5	118.85	161.44	107.28	74	118.65	1.456	116.044	6.31652	5.16e-140	4.29e-136	--	-	-	-	hypothetical protein SORBIDRAFT_06g001503, partial [Sorghum bicolor]	-	-	-	-
Unigene0067150	9	3	14	7	29	5500	5357	6374	3842	6327	0.19	0.07	0.35	0.13	0.56	126.76	103.91	123.66	77.4	129.41	0.26	112.228	8.75371	8.75e-137	6.36e-133	--	-	-	-	PREDICTED: protein app1-like [Setaria italica]	-	-	-	-
Unigene0009257	1445	1140	1651	1350	2084	15389	19923	21172	22868	15827	14.37	12.54	19.04	11.91	18.56	163.28	177.9	189.1	212.07	149.02	15.284	178.274	3.544	1.6e-135	1.04e-131	BTS	-	-	-	zinc finger protein-related [Zea mays]	-	-	GO:0043169//cation binding	-
Unigene0084370	108	55	158	115	174	7562	8400	8733	5957	7883	3.51	1.98	5.96	3.32	5.07	262.33	245.23	255.03	180.62	242.68	3.968	237.178	5.90141	2.34e-133	1.36e-129	NPF5.10	-	-	-	PREDICTED: protein NRT1/ PTR FAMILY 5.10-like [Setaria italica]	-	-	-	-
Unigene0008557	2070	1479	2198	2810	3204	66168	71828	86701	49017	75693	25.91	20.47	31.89	31.19	35.91	883.43	807.07	974.45	572.01	896.83	29.074	826.758	4.82966	5.12e-129	2.71e-125	OPT3	-	-	-	Oligopeptide transporter 2 [Saccharum hybrid cultivar R570]	-	-	-	-
Unigene0080746	1	3	7	12	5	6607	5682	7330	3696	8485	0.05	0.15	0.38	0.49	0.21	326.36	236.2	304.79	159.57	371.94	0.256	279.772	10.0939	9.29e-127	4.5e-123	--	-	-	-	F-box family protein [Saccharum hybrid cultivar R570]	-	-	-	-
Unigene0016039	23	29	22	28	24	732	691	812	629	685	0.7	0.97	0.77	0.75	0.65	23.65	18.79	22.09	17.77	19.64	0.768	20.388	4.73047	3.58e-123	1.6e-119	--	-	-	-	-	-	-	-	-
Unigene0085997	51	8	57	24	72	15490	15193	21219	12204	15962	1.57	0.27	2.04	0.66	1.99	509.81	420.82	587.89	351.07	466.21	1.306	467.16	8.48262	2.27e-118	9.42e-115	IRO2	-	-	-	PREDICTED: transcription factor bHLH100-like isoform X1 [Zea mays]	-	GO:0043231//intracellular membrane-bounded organelle	GO:0001071//nucleic acid binding transcription factor activity;GO:0005515//protein binding	GO:0010468//regulation of gene expression;GO:0034645//cellular macromolecule biosynthetic process;GO:0055076//transition metal ion homeostasis
Unigene0003041	28	20	23	27	39	469	500	629	573	537	0.72	0.57	0.69	0.62	0.9	12.89	11.56	14.55	13.76	13.09	0.7	13.17	4.23376	4.63e-116	1.8e-112	--	-	-	-	hypothetical protein SORBIDRAFT_01g050336, partial [Sorghum bicolor]	-	-	-	-
Unigene0016946	6167	6146	5832	7171	7719	1202	1242	1500	1411	1422	306.08	337.28	335.58	315.62	343.09	63.64	55.34	66.86	65.3	66.82	327.53	63.592	-2.36471	2.21e-113	8.03e-110	APX1	Metabolism;Metabolism	Metabolism of other amino acids;Carbohydrate metabolism	K00434;K00434	ascorbate peroxidase [Saccharum hybrid cultivar GT28]	ko00480//Glutathione metabolism;ko00053//Ascorbate and aldarate metabolism	GO:0044424//intracellular part	GO:0004601//peroxidase activity;GO:0043169//cation binding;GO:0046906//tetrapyrrole binding	GO:0006950//response to stress;GO:0042743//hydrogen peroxide metabolic process;GO:0044710//single-organism metabolic process
Unigene0053564	9939	7980	7965	7351	8930	1243	1277	1301	1257	1384	425.38	377.64	395.22	279	342.28	56.75	49.07	50.01	50.16	56.08	363.904	52.414	-2.79553	5.88e-110	2.01e-106	--	-	-	-	rubredoxin family protein [Zea mays]	-	GO:0009526//plastid envelope;GO:0031976//plastid thylakoid;GO:0044434//chloroplast part	-	GO:0006739//NADP metabolic process;GO:0006996//organelle organization;GO:0009639//response to red or far red light;GO:0016072//rRNA metabolic process;GO:0043623//cellular protein complex assembly
Unigene0005722	49	14	32	45	41	948	1191	1143	1133	860	2.75	0.87	2.08	2.24	2.06	56.82	60.08	57.67	59.36	45.75	2	55.936	4.80571	7.26e-109	2.35e-105	--	-	-	-	-	-	-	-	-
Unigene0078928	6103	8689	7313	9214	9281	724	665	612	707	523	155.4	244.64	215.89	208.06	211.65	19.67	15.2	14	16.79	12.61	207.128	15.654	-3.72592	5.11e-108	1.56e-104	SIGA	-	-	-	plastid RNA polymerase sigma factor [Sorghum bicolor]	-	-	GO:0000996//core DNA-dependent RNA polymerase binding promoter specificity activity;GO:0001071//nucleic acid binding transcription factor activity	GO:0010468//regulation of gene expression;GO:0032774//RNA biosynthetic process
Unigene0001163	87	104	94	101	115	1288	1334	1211	1065	1172	0.79	1.04	0.98	0.81	0.93	12.41	10.82	9.82	8.97	10.02	0.91	10.408	3.51568	7e-108	2.04e-104	pol	-	-	-	OSIGBa0114M03.4 [Oryza sativa Indica Group]	-	-	-	-
Unigene0036365	80	14	60	86	84	9115	13034	11837	7252	10332	2.1	0.41	1.82	2	1.97	254.96	306.82	278.71	177.3	256.46	1.66	254.85	7.26232	1.18e-107	3.27e-104	Os04g0670200	-	-	-	cysteine protease 1 precursor [Zea mays]	-	-	GO:0070011//peptidase activity, acting on L-amino acid peptides	-
Unigene0026734	9	11	20	21	25	3442	3795	4080	2587	7191	0.37	0.5	0.95	0.76	0.92	150.77	139.9	150.45	99.05	279.53	0.7	163.94	7.8716	2.27e-107	6.01e-104	DUT	Metabolism;Metabolism	Global and overview maps;Nucleotide metabolism	K01520;K01520	PREDICTED: deoxyuridine 5'-triphosphate nucleotidohydrolase [Zea mays]	ko01100//Metabolic pathways;ko00240//Pyrimidine metabolism	-	-	-
Unigene0024148	5614	7291	5819	8378	7732	398	701	581	576	424	94.96	136.36	114.11	125.67	117.13	7.18	10.65	8.83	9.08	6.79	117.646	8.506	-3.78983	4.68e-106	1.18e-102	WDL5	-	-	-	Protein WVD2-like 5 [Zea mays]	-	-	-	-
Unigene0031235	1146	1175	1040	1885	1279	16	17	15	28	5	108.79	123.34	114.47	158.69	108.74	1.62	1.45	1.28	2.48	0.45	122.806	1.456	-6.39823	7.91e-102	1.92e-98	HEMA1	Metabolism;Metabolism;Metabolism	Global and overview maps;Global and overview maps;Metabolism of cofactors and vitamins	K02492;K02492;K02492	Glutamyl-tRNA reductase 1 chloroplastic [Zea mays]	ko01100//Metabolic pathways;ko01110//Biosynthesis of secondary metabolites;ko00860//Porphyrin and chlorophyll metabolism	-	GO:0000166//nucleotide binding;GO:0016620//oxidoreductase activity, acting on the aldehyde or oxo group of donors, NAD or NADP as acceptor	GO:0006779//porphyrin-containing compound biosynthetic process;GO:0044710//single-organism metabolic process
Unigene0000664	853	725	881	1308	1006	17454	18436	21174	13312	19991	19.8	18.61	23.71	26.93	20.92	432.31	384.29	441.49	288.19	439.41	21.994	397.138	4.17446	8.83e-100	2.06e-96	TIL	-	-	-	PREDICTED: temperature-induced lipocalin-1 [Setaria italica]	-	-	-	-
Unigene0004503	2	0	4	4	7	2177	1606	2695	1469	2272	0.11	0	0.27	0.2	0.36	133.14	82.66	138.74	78.52	123.31	0.188	111.274	9.20917	8.29e-99	1.86e-95	RAB28	-	-	-	PREDICTED: late embryogenesis abundant protein D-34-like [Setaria italica]	-	-	-	-
Unigene0021424	394	366	314	391	450	33	20	27	33	27	32.21	33.09	29.77	28.35	32.95	2.88	1.47	1.98	2.52	2.09	31.274	2.188	-3.83728	3.68e-97	7.94e-94	FAX5	-	-	-	Protein FATTY ACID EXPORT 5 [Dichanthelium oligosanthes]	-	GO:0031224//intrinsic component of membrane	-	-
Unigene0005929	267	166	345	244	279	7056	7199	7708	4603	7540	6.05	4.16	9.07	4.91	5.67	170.71	146.57	156.98	97.33	161.88	5.972	146.694	4.61845	3.81e-93	7.92e-90	NPF5.10	-	-	-	Protein NRT1/ PTR FAMILY 5.10 [Dichanthelium oligosanthes]	-	GO:0031224//intrinsic component of membrane	-	GO:0015833//peptide transport
Unigene0006380	25	9	22	67	31	4942	4218	4975	4083	4286	0.56	0.22	0.57	1.33	0.62	117.63	84.49	99.68	84.94	90.53	0.66	95.454	7.1762	4.34e-92	8.71e-89	--	-	-	-	OSJNBb0091E11.7 [Oryza sativa Japonica Group]	-	GO:0043231//intracellular membrane-bounded organelle	-	GO:0006026//aminoglycan catabolic process;GO:0043207//response to external biotic stimulus;GO:0044036//cell wall macromolecule metabolic process
Unigene0044546	15	16	9	31	30	745	1002	874	666	824	0.36	0.42	0.25	0.65	0.64	18.89	21.38	18.65	14.76	18.54	0.464	18.444	5.31288	1.56e-91	3.03e-88	COR413IM1	-	-	-	Cold-regulated 413 inner membrane protein 2 chloroplastic [Zea mays]	-	-	-	-
Unigene0000284	98	112	93	114	199	1701	1676	2006	1413	1623	1.44	1.82	1.59	1.49	2.63	26.74	22.17	26.54	19.41	22.64	1.794	23.5	3.71141	3.29e-88	6.17e-85	--	-	-	-	PREDICTED: tRNA methyltransferase 10 homolog A-like [Zea mays]	-	-	-	-
Unigene0083307	331	299	298	332	373	1239	1687	1635	1582	1293	6.99	6.99	7.3	6.22	7.06	27.93	32	31.02	31.17	25.86	6.912	29.596	2.09823	1.64e-87	2.98e-84	PIX13	-	-	-	serine/threonine-protein kinase Cx32 [Zea mays]	-	-	-	-
Unigene0071693	168	50	125	168	159	8720	7654	9146	4575	8648	3.14	1.03	2.71	2.78	2.66	173.83	128.41	153.48	79.71	152.99	2.464	137.684	5.80421	2.77e-85	4.88e-82	BHLH062	-	-	-	amelogenin precursor like protein [Zea mays]	-	-	-	-
Unigene0076093	4	3	3	7	6	1089	1482	1041	697	759	0.28	0.23	0.24	0.43	0.37	80.16	91.81	64.51	44.84	49.58	0.31	66.18	7.73798	5.62e-85	9.63e-82	--	-	-	-	hypothetical protein SORBI_003G039600 [Sorghum bicolor]	-	-	-	-
Unigene0071704	1139	1572	1450	1692	1820	84	96	177	110	99	28.55	43.57	42.14	37.61	40.86	2.25	2.16	3.98	2.57	2.35	38.546	2.662	-3.856	7.95e-85	1.32e-81	BMY1	-	-	-	beta-amylase [Zea mays]	-	-	GO:0016160//amylase activity	GO:0044238//primary metabolic process
Unigene0029914	1098	1386	1140	1293	1646	183	249	200	210	206	19.75	27.56	23.77	20.62	26.51	3.51	4.02	3.23	3.52	3.51	23.642	3.558	-2.73221	9.7e-82	1.57e-78	NDA2	-	-	-	Internal alternative NAD(P)H-ubiquinone oxidoreductase A1 mitochondrial [Zea mays]	-	-	GO:0000166//nucleotide binding	GO:0044710//single-organism metabolic process
Unigene0086008	1755	1342	1404	1411	1758	10617	14146	9612	11570	9553	35.39	29.92	32.82	25.23	31.75	228.39	256.09	174.06	217.54	182.37	31.022	211.69	2.77059	1.11e-81	1.74e-78	RIBA2	Metabolism;Metabolism;Metabolism;Metabolism	Global and overview maps;Global and overview maps;Metabolism of cofactors and vitamins;Metabolism of cofactors and vitamins	K14652;K14652;K14652;K14652	Bifunctional riboflavin biosynthesis protein RIBA 1 chloroplastic [Zea mays]	ko01100//Metabolic pathways;ko01110//Biosynthesis of secondary metabolites;ko00790//Folate biosynthesis;ko00740//Riboflavin metabolism	-	GO:0016830//carbon-carbon lyase activity	GO:0006771//riboflavin metabolic process
Unigene0045926	91	112	91	73	123	1106	1470	1158	1074	1187	1.32	1.8	1.53	0.94	1.6	17.15	19.19	15.12	14.56	16.34	1.438	16.472	3.51788	1.57e-81	2.4e-78	SAT2	Metabolism;Metabolism;Metabolism;Metabolism;Metabolism;Metabolism	Global and overview maps;Global and overview maps;Global and overview maps;Global and overview maps;Amino acid metabolism;Energy metabolism	K00640;K00640;K00640;K00640;K00640;K00640	PREDICTED: probable serine acetyltransferase 2 [Zea mays]	ko01100//Metabolic pathways;ko01110//Biosynthesis of secondary metabolites;ko01200//Carbon metabolism;ko01230//Biosynthesis of amino acids;ko00270//Cysteine and methionine metabolism;ko00920//Sulfur metabolism	-	-	-
Unigene0005931	3	1	4	11	1	3257	4459	3652	1374	3752	0.09	0.03	0.14	0.28	0.03	101.18	116.58	95.51	37.31	103.44	0.114	90.804	9.63758	9.12e-81	1.36e-77	NPF5.10	-	-	-	peptide/nitrate transporter [Saccharum hybrid cultivar R570]	-	-	-	GO:0051234//establishment of localization
Unigene0087865	556	543	520	631	685	137	119	132	122	106	7.45	8.04	8.08	7.5	8.22	1.96	1.43	1.59	1.52	1.34	7.858	1.568	-2.32524	5.51e-80	8.02e-77	PER1	-	-	-	hypothetical protein SORBIDRAFT_02g040640 [Sorghum bicolor]	-	-	-	-
Unigene0057919	150	120	129	112	155	875	1446	1124	1374	1088	2.36	2.09	2.36	1.57	2.19	14.71	20.46	15.91	20.19	16.23	2.114	17.5	3.04931	1.71e-75	2.42e-72	RPM1	Organismal Systems	Environmental adaptation	K13457	Disease resistance protein RPM1 [Dichanthelium oligosanthes]	ko04626//Plant-pathogen interaction	-	-	-
Unigene0087952	415	515	425	417	562	49	36	57	56	38	22.11	30.34	26.25	19.7	26.81	2.79	1.72	2.73	2.78	1.92	25.042	2.388	-3.39048	5.16e-74	7.15e-71	--	-	-	-	Os05g0102500, partial [Oryza sativa Japonica Group]	-	-	-	-
Unigene0024475	986	1216	1121	1100	1334	17004	14652	14878	10397	15733	27.15	37.02	35.78	26.86	32.89	499.46	362.19	367.88	266.93	410.1	31.94	381.312	3.57754	1.29e-73	1.75e-70	CGLD27	-	-	-	expressed protein [Oryza sativa Japonica Group]	-	-	-	-
Unigene0079080	281	331	311	386	332	2233	2926	2913	2808	3160	7	9.11	8.98	8.52	7.4	59.33	65.42	65.15	65.21	74.5	8.202	65.922	3.00671	3.04e-71	4.02e-68	--	-	-	-	Os01g0347300, partial [Oryza sativa Japonica Group]	-	-	-	-
Unigene0025087	443	193	360	277	355	3702	5411	4472	6349	4716	4.58	2.21	4.32	2.54	3.29	40.85	50.25	41.54	61.24	46.18	3.388	48.012	3.82489	3.84e-70	4.97e-67	TPS9	Metabolism;Metabolism	Global and overview maps;Carbohydrate metabolism	K16055;K16055	PREDICTED: probable alpha,alpha-trehalose-phosphate synthase [UDP-forming] 9 [Zea mays]	ko01100//Metabolic pathways;ko00500//Starch and sucrose metabolism	-	-	GO:0005991//trehalose metabolic process
Unigene0003992	1880	1705	1753	1568	2250	155	141	129	260	175	60.13	60.3	65	44.47	64.45	5.29	4.05	3.71	7.75	5.3	58.87	5.22	-3.49541	6.62e-70	8.38e-67	--	-	-	-	Os07g0159500, partial [Oryza sativa Japonica Group]	-	-	-	-
Unigene0085210	992	1349	1080	1418	1603	157	158	116	177	141	45.52	68.45	57.46	57.7	65.88	7.69	6.51	4.78	7.57	6.13	59.002	6.536	-3.17428	1.06e-68	1.31e-65	PNSB3	-	-	-	electron carrier/ electron transporter/ iron ion binding protein [Zea mays]	-	-	-	-
Unigene0020755	140	144	171	122	218	1247	1946	1444	1538	1218	3.06	3.48	4.33	2.37	4.27	29.08	38.2	28.35	31.35	25.21	3.502	30.438	3.11962	1.23e-68	1.5e-65	WAK3	-	-	-	PREDICTED: serine/threonine-protein kinase-like protein At1g28390 [Zea mays]	-	-	GO:0016772//transferase activity, transferring phosphorus-containing groups	-
Unigene0008556	2	5	3	6	3	703	660	735	413	808	0.12	0.32	0.2	0.31	0.15	43.12	34.07	37.95	22.14	43.99	0.22	36.254	7.36449	3.97e-68	4.72e-65	--	-	-	-	-	-	-	-	-
Unigene0050902	240	194	208	217	214	14	14	12	17	6	12.09	10.81	12.15	9.7	9.66	0.75	0.63	0.54	0.8	0.29	10.882	0.602	-4.17604	2.22e-67	2.58e-64	BHLH062	-	-	-	amelogenin precursor like protein [Zea mays]	-	-	-	-
Unigene0030660	66	109	80	82	132	1307	1157	1459	1006	1211	1.57	2.86	2.2	1.73	2.81	33.12	24.67	31.12	22.28	27.23	2.234	27.684	3.63135	1.81e-66	2.06e-63	At2g33840	Genetic Information Processing	Translation	K01866	tyrosine--tRNA ligase 1, cytoplasmic-like [Aegilops tauschii subsp. tauschii] [Aegilops tauschii]	ko00970//Aminoacyl-tRNA biosynthesis	-	-	-
Unigene0002466	2	0	4	1	9	665	541	850	526	731	0.03	0	0.07	0.01	0.12	10.91	7.47	11.74	7.54	10.64	0.046	9.66	7.71425	2.08e-66	2.33e-63	--	-	-	-	-	-	-	-	-
Unigene0055748	217	188	161	221	268	943	1117	977	1004	919	7.6	7.28	6.54	6.87	8.41	35.25	35.13	30.74	32.8	30.48	7.34	32.88	2.16336	4.43e-66	4.86e-63	Os01g0693400	-	-	-	AP2/ERF and B3 domain-containing protein [Dichanthelium oligosanthes]	-	GO:0043231//intracellular membrane-bounded organelle	GO:0001071//nucleic acid binding transcription factor activity	GO:0010468//regulation of gene expression;GO:0034645//cellular macromolecule biosynthetic process
Unigene0001729	22	14	15	4	19	381	504	561	362	446	1.23	0.86	0.97	0.2	0.95	22.7	25.27	28.14	18.85	23.58	0.842	23.708	4.81541	5.05e-66	5.44e-63	MAL	-	-	-	L-type lectin-domain containing receptor kinase IX.1 [Dichanthelium oligosanthes]	-	-	GO:0016772//transferase activity, transferring phosphorus-containing groups	-
Unigene0026201	23	42	35	39	57	843	1223	1104	652	648	0.47	0.95	0.83	0.71	1.05	18.49	22.58	20.38	12.5	12.61	0.802	17.312	4.43203	2.63e-65	2.78e-62	WAKL1	-	-	-	PREDICTED: wall-associated receptor kinase 1-like [Setaria italica]	-	-	-	-
Unigene0047877	642	851	697	557	883	95	87	95	92	89	17.24	25.27	21.7	13.26	21.24	2.72	2.1	2.29	2.3	2.26	19.742	2.334	-3.08039	6.87e-65	7.14e-62	NYC1	Metabolism;Metabolism;Metabolism	Global and overview maps;Global and overview maps;Metabolism of cofactors and vitamins	K13606;K13606;K13606	PREDICTED: probable chlorophyll(ide) b reductase NYC1, chloroplastic [Setaria italica]	ko01100//Metabolic pathways;ko01110//Biosynthesis of secondary metabolites;ko00860//Porphyrin and chlorophyll metabolism	-	-	-
Unigene0005035	122655	99088	94240	149026	117917	11843	13796	18542	21832	13959	5665.17	5060.47	5046.44	6103.96	4877.51	583.56	572.1	769.11	940.27	610.39	5350.71	695.086	-2.94447	1.33e-64	1.36e-61	PSAF	Metabolism;Metabolism	Global and overview maps;Energy metabolism	K02694;K02694	Photosystem I reaction center subunit III, chloroplastic [Dichanthelium oligosanthes]	ko01100//Metabolic pathways;ko00195//Photosynthesis	-	-	-
Unigene0002222	4707	4973	4102	6258	5228	150	180	230	404	116	84.09	98.24	84.96	99.15	83.65	2.86	2.89	3.69	6.73	1.96	90.018	3.626	-4.63376	1.96e-64	1.97e-61	Os10g0502400	Metabolism;Metabolism;Metabolism	Global and overview maps;Global and overview maps;Metabolism of cofactors and vitamins	K02492;K02492;K02492	PREDICTED: glutamyl-tRNA reductase, chloroplastic-like [Zea mays]	ko01100//Metabolic pathways;ko01110//Biosynthesis of secondary metabolites;ko00860//Porphyrin and chlorophyll metabolism	GO:0009536//plastid	GO:0000166//nucleotide binding;GO:0016620//oxidoreductase activity, acting on the aldehyde or oxo group of donors, NAD or NADP as acceptor	GO:0006779//porphyrin-containing compound biosynthetic process;GO:0044710//single-organism metabolic process
Unigene0044893	55430	48206	42275	86264	63926	1943	2134	3494	4840	1935	2444.45	2350.61	2161.44	3373.56	2524.7	91.41	84.49	138.38	199.03	80.79	2570.95	118.82	-4.43545	6.24e-64	6.16e-61	CAP10A	Metabolism;Metabolism	Global and overview maps;Energy metabolism	K08917;K08917	Chlorophyll a-b binding protein CP24 10B, chloroplastic [Dichanthelium oligosanthes]	ko01100//Metabolic pathways;ko00196//Photosynthesis - antenna proteins	GO:0009521//photosystem;GO:0031224//intrinsic component of membrane	GO:0046906//tetrapyrrole binding	GO:0006091//generation of precursor metabolites and energy;GO:0006464//cellular protein modification process
Unigene0034217	583	796	536	1164	986	10	24	8	17	3	19.09	28.82	20.35	33.8	28.91	0.35	0.71	0.24	0.52	0.09	26.194	0.382	-6.09952	1.46e-63	1.42e-60	BBX23	-	-	-	B-box zinc finger protein 22 [Dichanthelium oligosanthes]	-	-	-	-
Unigene0027667	63	32	34	33	48	723	836	587	567	561	3.02	1.69	1.89	1.4	2.06	36.92	35.93	25.23	25.31	25.42	2.012	29.762	3.88677	1.76e-63	1.68e-60	BKI1	Environmental Information Processing	Signal transduction	K14499	PREDICTED: probable BRI1 kinase inhibitor 1 [Zea mays]	ko04075//Plant hormone signal transduction	-	-	-
Unigene0054911	110	108	120	69	149	2456	2785	1798	1645	2862	1.12	1.21	1.41	0.62	1.35	26.6	25.38	16.39	15.57	27.5	1.142	22.288	4.28663	7.6e-62	7.13e-59	SBE1	Metabolism;Metabolism;Metabolism	Global and overview maps;Global and overview maps;Carbohydrate metabolism	K00700;K00700;K00700	1,4-alpha-glucan-branching enzyme 2, chloroplastic/amyloplastic [Zea mays]	ko01100//Metabolic pathways;ko01110//Biosynthesis of secondary metabolites;ko00500//Starch and sucrose metabolism	-	GO:0016758//transferase activity, transferring hexosyl groups;GO:0016798//hydrolase activity, acting on glycosyl bonds;GO:0043167//ion binding	GO:0005977//glycogen metabolic process
Unigene0006118	3266	4272	3520	3989	3919	625	449	487	425	458	90.27	130.56	112.8	97.78	97.01	18.43	11.14	12.09	10.95	11.98	105.684	12.918	-3.0323	7.88e-62	7.28e-59	D27	-	-	-	PREDICTED: beta-carotene isomerase D27, chloroplastic [Setaria italica]	-	-	-	-
Unigene0001329	314	325	258	418	444	2612	4421	2789	3450	2750	8.04	9.2	7.66	9.49	10.18	71.34	101.62	64.12	82.36	66.65	8.914	77.218	3.11479	2.33e-60	2.12e-57	IPP	Metabolism	Energy metabolism	K01507	Soluble inorganic pyrophosphatase [Dichanthelium oligosanthes]	ko00190//Oxidative phosphorylation	GO:0044424//intracellular part	GO:0016462//pyrophosphatase activity	GO:0006793//phosphorus metabolic process
Unigene0053854	31	25	19	43	32	473	541	556	702	812	1.01	0.9	0.72	1.24	0.94	16.47	15.85	16.29	21.36	25.08	0.962	19.01	4.30458	1.16e-59	1.04e-56	RBP47C'	-	-	-	PREDICTED: polyadenylate-binding protein RBP47-like [Setaria italica]	-	-	GO:0097159//organic cyclic compound binding	-
Unigene0074765	253	278	291	322	352	23	44	24	19	30	3.67	4.46	4.89	4.14	4.57	0.36	0.57	0.31	0.26	0.41	4.346	0.382	-3.50804	1.41e-58	1.25e-55	GLTP3	-	-	-	Zinc finger CCCH domain-containing protein 28 [Zea mays]	-	-	-	-
Unigene0002011	11125	10730	9857	13155	12546	2106	2322	3414	2990	1957	199.32	212.57	204.75	209.01	201.3	40.25	37.35	54.93	49.95	33.19	205.39	43.134	-2.25147	1.71e-58	1.48e-55	Y1	Metabolism;Metabolism;Metabolism	Global and overview maps;Global and overview maps;Metabolism of terpenoids and polyketides	K02291;K02291;K02291	chloroplast phytoene synthase 1 [Sorghum bicolor]	ko01100//Metabolic pathways;ko01110//Biosynthesis of secondary metabolites;ko00906//Carotenoid biosynthesis	GO:0044434//chloroplast part	GO:0004337//geranyltranstransferase activity	GO:0006090//pyruvate metabolic process;GO:0006633//fatty acid biosynthetic process;GO:0006779//porphyrin-containing compound biosynthetic process;GO:0016109//tetraterpenoid biosynthetic process;GO:0016119//carotene metabolic process;GO:0046471//phosphatidylglycerol metabolic process
Unigene0011405	238	198	175	256	236	14	23	32	28	19	11.89	10.93	10.13	11.34	10.55	0.75	1.03	1.44	1.3	0.9	10.968	1.084	-3.33886	1.27e-57	1.09e-54	DYW1	-	-	-	Pentatricopeptide repeat-containing protein DWY1 chloroplastic [Zea mays]	-	-	-	-
Unigene0029675	492	979	446	504	619	2	0	9	4	4	74.43	163.76	78.23	67.62	83.86	0.32	0	1.22	0.56	0.57	93.58	0.534	-7.45322	9.82e-57	8.28e-54	FER1	-	-	-	ferritin, partial [Zea mays]	-	GO:0009532//plastid stroma;GO:0044434//chloroplast part	GO:0005506//iron ion binding;GO:0016724//oxidoreductase activity, oxidizing metal ions, oxygen as acceptor	GO:0000041//transition metal ion transport;GO:0006979//response to oxidative stress;GO:0044237//cellular metabolic process;GO:0044710//single-organism metabolic process;GO:0046916//cellular transition metal ion homeostasis;GO:0048827//phyllome development;GO:0090567//reproductive shoot system development
Unigene0061908	1	5	2	6	1	600	845	689	334	655	0.02	0.11	0.05	0.11	0.02	12.69	15.04	12.27	6.17	12.29	0.062	11.692	7.55904	5.9e-56	4.9e-53	NRAMP1	-	-	-	PREDICTED: metal transporter Nramp1-like isoform X2 [Zea mays]	-	-	-	-
Unigene0006740	909	880	865	800	1005	6562	7264	7421	4661	7491	11.59	12.4	12.78	9.04	11.47	89.23	83.13	84.95	55.4	90.39	11.456	80.62	2.81503	7.5e-56	6.15e-53	SCL9	-	-	-	SCARECROW-like protein [Zea mays]	-	-	-	GO:0010468//regulation of gene expression
Unigene0062314	824	542	574	1363	1031	3	1	7	14	0	56.24	40.9	45.42	82.49	63.02	0.22	0.06	0.43	0.89	0	57.614	0.32	-7.4922	1.05e-55	8.46e-53	--	-	-	-	GRMZM2G108723 [Zea mays]	-	-	-	GO:0009062//fatty acid catabolic process
Unigene0085197	520	376	461	274	487	9	24	28	34	25	18.46	14.76	18.97	8.62	15.48	0.34	0.76	0.89	1.13	0.84	15.258	0.792	-4.26792	1.86e-55	1.49e-52	--	-	-	-	Transcription factor bHLH104 [Zea mays]	-	-	-	-
Unigene0029181	1488	1279	1078	1160	1132	8549	10012	8499	9537	10949	45.46	43.21	38.18	31.43	30.97	278.63	274.62	233.18	271.69	316.68	37.85	274.96	2.86086	2.79e-55	2.19e-52	PUB27	-	-	-	U-box domain containing protein [Zea mays]	-	-	-	-
Unigene0058821	74	23	36	69	34	1063	2351	1430	1899	2024	2.22	0.76	1.25	1.84	0.91	34.02	63.32	38.53	53.12	57.49	1.396	49.296	5.1421	8.42e-55	6.53e-52	WRKY6	-	-	-	PREDICTED: probable WRKY transcription factor 47 [Zea mays]	-	-	-	-
Unigene0004070	3599	3076	3161	3657	4134	549	372	831	584	557	127.03	120.05	129.35	114.47	130.68	20.67	11.79	26.34	19.22	18.61	124.316	19.326	-2.6854	3.27e-54	2.5e-51	LSD1	-	-	-	PREDICTED: protein LSD1 [Setaria italica]	-	-	-	-
Unigene0019038	973	788	796	985	1113	284	283	294	371	271	49.33	44.17	46.79	44.29	50.53	15.36	12.88	13.39	17.54	13.01	47.022	14.436	-1.70366	3.95e-54	2.99e-51	At4g02580	Metabolism;Metabolism	Global and overview maps;Energy metabolism	K03943;K03943	NADH-ubiquinone oxidoreductase 24 kDa subunit [Zea mays]	ko01100//Metabolic pathways;ko00190//Oxidative phosphorylation	-	-	GO:0044710//single-organism metabolic process
Unigene0083388	129	70	127	50	157	2274	3799	2607	1791	2518	9.81	5.89	11.2	3.37	10.69	184.49	259.39	178.05	127	181.29	8.192	186.044	4.50528	5.44e-54	4.06e-51	--	-	-	-	plant elicitor peptide 4 [Zea mays]	-	-	-	-
Unigene0043341	336	354	354	330	430	1488	1573	1506	1393	1431	7.15	8.33	8.74	6.23	8.2	33.79	30.06	28.79	27.65	28.84	7.73	29.826	1.94803	7.86e-54	5.79e-51	LPPD	Metabolism	Lipid metabolism	K04716	phosphoric ester hydrolase [Zea mays]	ko00600//Sphingolipid metabolism	-	-	-
Unigene0074724	1	2	8	9	8	270	402	546	300	461	0.03	0.06	0.23	0.2	0.18	7.29	9.13	12.4	7.08	11.04	0.14	9.388	6.06732	1.45e-53	1.06e-50	WAK5	-	-	-	Wall-associated receptor kinase 5, partial [Dichanthelium oligosanthes]	-	-	-	-
Unigene0017408	9063	8176	9751	7310	10844	2147	2274	2541	2833	1735	109.27	108.99	136.3	78.15	117.08	27.61	24.61	27.51	31.85	19.8	109.958	26.276	-2.06513	2.51e-53	1.81e-50	AO2	Metabolism	Amino acid metabolism	K11817	aldehyde oxidase4 [Zea mays]	ko00380//Tryptophan metabolism	-	-	-
Unigene0035283	0	0	2	3	1	1286	1067	2099	917	1657	0	0	0.05	0.06	0.02	29.48	20.59	40.51	18.37	33.71	0.026	28.532	10.0999	7.55e-53	5.36e-50	IRT2	-	-	-	Fe(2+) transport protein 2 [Dichanthelium oligosanthes]	-	GO:0016020//membrane	-	GO:0030001//metal ion transport;GO:0044763//single-organism cellular process
Unigene0054267	359	391	471	543	635	83	80	104	75	88	21.18	25.51	32.22	28.41	33.55	5.22	4.24	5.51	4.13	4.92	28.174	4.804	-2.55206	1.23e-52	8.59e-50	--	-	-	-	PREDICTED: homeobox protein Hox-D9 [Oryza sativa Japonica Group]	-	-	-	-
Unigene0001997	11163	27519	20724	16355	24036	477	618	1168	1316	625	125.19	341.25	269.46	162.66	241.41	5.71	6.22	11.76	13.76	6.64	227.994	8.818	-4.6924	1.37e-51	9.51e-49	WAXY	Metabolism;Metabolism;Metabolism	Global and overview maps;Global and overview maps;Carbohydrate metabolism	K13679;K13679;K13679	granule bound starch synthase IIa precursor [Zea mays]	ko01100//Metabolic pathways;ko01110//Biosynthesis of secondary metabolites;ko00500//Starch and sucrose metabolism	GO:0009536//plastid	GO:0016740//transferase activity	GO:0005982//starch metabolic process
Unigene0002031	30	26	36	13	30	387	366	371	343	297	0.72	0.69	1	0.28	0.64	9.87	7.85	7.96	7.65	6.72	0.666	8.01	3.58821	3.85e-51	2.63e-48	--	-	-	-	-	-	-	-	-
Unigene0011184	3	7	3	9	11	197	224	216	301	258	0.13	0.35	0.16	0.36	0.44	9.42	9.02	8.7	12.58	10.95	0.288	10.134	5.13699	7.65e-51	5.18e-48	--	-	-	-	PREDICTED: polyadenylate-binding protein RBP47-like [Setaria italica]	-	-	-	-
Unigene0052996	15	15	27	12	52	1151	2595	902	1316	1059	0.52	0.58	1.09	0.37	1.63	42.86	81.32	28.27	42.83	34.99	0.838	46.054	5.78023	1.25e-50	8.38e-48	GSTF1	Metabolism	Metabolism of other amino acids	K00799	probable glutathione S-transferase GSTF1 [Ananas comosus]	ko00480//Glutathione metabolism	-	-	-
Unigene0087355	1676	2301	1718	2758	2422	380	366	420	379	257	29.54	44.85	35.11	43.11	38.23	7.15	5.79	6.65	6.23	4.29	38.168	6.022	-2.66405	3.13e-50	2.07e-47	PIL13	Environmental Information Processing	Signal transduction	K16189	PIL5 [Zea mays]	ko04075//Plant hormone signal transduction	-	-	-
Unigene0003675	102234	104701	88596	145448	120856	9371	13091	19150	20842	12894	2033.9	2303.18	2043.48	2566.04	2153.26	198.89	233.83	342.14	386.64	242.86	2219.97	280.872	-2.98256	3.53e-50	2.31e-47	PSBP	Metabolism;Metabolism	Global and overview maps;Energy metabolism	K02717;K02717	PREDICTED: oxygen-evolving enhancer protein 2, chloroplastic [Zea mays]	ko01100//Metabolic pathways;ko00195//Photosynthesis	-	-	-
Unigene0005059	2	0	1	2	0	1434	1290	2519	1034	1845	0.2	0	0.12	0.18	0	152.39	115.37	225.35	96.04	174	0.1	152.63	10.5758	4.89e-50	3.16e-47	--	-	-	-	Bifunctional inhibitor/plant lipid transfer protein/seed storage helical domain [Saccharum hybrid cultivar R570]	-	-	-	-
Unigene0049190	46	29	36	17	36	592	901	489	519	604	0.97	0.68	0.88	0.32	0.68	13.32	17.06	9.26	10.21	12.06	0.706	12.382	4.13243	6.42e-50	4.11e-47	SCPL26	-	-	-	PREDICTED: lysosomal protective protein isoform X1 [Zea mays]	-	-	GO:0004180//carboxypeptidase activity	GO:0019538//protein metabolic process
Unigene0066456	1524	1615	1640	1764	1383	15397	12397	11646	11917	13118	104.01	121.88	129.77	106.77	84.53	1121.09	759.65	713.82	758.42	847.62	109.392	840.12	2.94109	1.18e-49	7.49e-47	ELIP1	-	-	-	PREDICTED: low molecular mass early light-inducible protein HV60, chloroplastic-like [Setaria italica]	-	-	-	-
Unigene0001944	4	4	5	5	8	250	412	273	188	243	0.08	0.09	0.12	0.09	0.15	5.58	7.74	5.13	3.67	4.81	0.106	5.386	5.66708	3.04e-49	1.9e-46	WAK2	-	-	-	Wall-associated receptor kinase 5, partial [Dichanthelium oligosanthes]	-	-	-	-
Unigene0057124	385	284	375	255	392	1593	2174	1856	1710	1771	5.77	4.71	6.51	3.39	5.26	25.47	29.25	24.98	23.89	25.12	5.128	25.742	2.32766	7.37e-49	4.56e-46	At5g04500	-	-	-	Glycosyltransferase family protein 64 protein C5 [Zea mays]	-	-	-	-
Unigene0001870	64	107	93	158	162	1194	1244	1259	1296	1105	0.92	1.7	1.55	2.01	2.08	18.26	16.01	16.2	17.32	14.99	1.652	16.556	3.32507	8.08e-49	4.95e-46	--	-	-	-	OSJNBa0028I23.15 [Oryza sativa Japonica Group]	-	-	-	-
Unigene0014946	211	52	108	148	100	3273	5433	3557	2576	2791	2.99	0.81	1.77	1.86	1.27	49.48	69.12	45.26	34.04	37.44	1.74	47.068	4.75759	8.93e-49	5.42e-46	LECRK91	-	-	-	PREDICTED: L-type lectin-domain containing receptor kinase IX.2-like isoform X2 [Setaria italica]	-	-	-	-
Unigene0035656	6	2	3	12	10	202	614	433	539	408	0.21	0.08	0.12	0.37	0.31	7.49	19.17	13.52	17.48	13.43	0.218	14.218	6.02725	3.22e-48	1.93e-45	ACS7	Metabolism;Metabolism;Metabolism	Global and overview maps;Global and overview maps;Amino acid metabolism	K01762;K01762;K01762	ACC synthase 2 [Saccharum hybrid cultivar SP80-3280]	ko01100//Metabolic pathways;ko01110//Biosynthesis of secondary metabolites;ko00270//Cysteine and methionine metabolism	-	GO:0005515//protein binding;GO:0016846//carbon-sulfur lyase activity;GO:0043168//anion binding	GO:0007275//multicellular organism development;GO:0009692//ethylene metabolic process;GO:0018871//1-aminocyclopropane-1-carboxylate metabolic process;GO:0046942//carboxylic acid transport
Unigene0010808	20229	3694	8489	5458	3247	69	74	65	67	140	675.65	136.42	328.72	161.66	97.12	2.46	2.22	1.95	2.09	4.43	279.914	2.63	-6.73378	3.72e-48	2.21e-45	PAP2	-	-	-	PREDICTED: purple acid phosphatase 2-like [Setaria italica]	-	-	GO:0003824//catalytic activity;GO:0043169//cation binding	GO:0006796//phosphate-containing compound metabolic process
Unigene0003684	9	19	17	3	13	408	1070	649	602	526	0.19	0.44	0.41	0.06	0.24	9.03	19.94	12.1	11.65	10.34	0.268	12.612	5.55642	4.12e-48	2.42e-45	WAK2	-	-	-	Wall-associated receptor kinase 2 [Dichanthelium oligosanthes]	-	-	-	-
Unigene0031210	28	11	16	21	34	280	274	397	246	242	0.97	0.42	0.64	0.64	1.05	10.3	8.48	12.29	7.91	7.9	0.744	9.376	3.6556	5.36e-48	3.12e-45	--	-	-	-	mitochondrial glycoprotein [Zea mays]	-	-	-	-
Unigene0044133	4	2	1	9	9	332	507	385	210	348	0.44	0.24	0.13	0.88	0.89	39.06	50.2	38.13	21.6	36.34	0.516	37.066	6.16658	6.56e-48	3.78e-45	--	-	-	-	PREDICTED: collagen alpha-1(I) chain-like isoform X1 [Zea mays]	-	-	-	-
Unigene0087760	123581	121786	106068	159660	144691	33180	32478	42110	38850	39310	4983.77	5430.58	4959.21	5709.84	5225.67	1427.51	1175.94	1525.09	1460.93	1500.84	5261.81	1418.06	-1.89164	7.26e-48	4.14e-45	CAB8	Metabolism	Energy metabolism	K08909	chlorophyll a/ b-binding protein 3 [Saccharum officinarum]	ko00196//Photosynthesis - antenna proteins	GO:0009521//photosystem;GO:0031224//intrinsic component of membrane;GO:0031976//plastid thylakoid;GO:0044434//chloroplast part	GO:0043169//cation binding;GO:0046906//tetrapyrrole binding	GO:0000097//sulfur amino acid biosynthetic process;GO:0006091//generation of precursor metabolites and energy;GO:0006464//cellular protein modification process
Unigene0062274	233	252	159	384	228	2454	3274	2859	2594	2864	4.65	5.56	3.68	6.79	4.07	52.19	58.6	51.19	48.22	54.06	4.95	52.852	3.41646	9.16e-48	5.18e-45	CRK6	-	-	-	PREDICTED: cysteine-rich receptor-like protein kinase 15 [Brachypodium distachyon]	-	-	-	-
Unigene0008785	1937	1885	2019	2323	2615	6348	7506	6973	6281	6290	43.13	46.41	52.12	45.87	52.15	150.8	150.06	139.44	130.41	132.6	47.936	140.662	1.55305	2.41e-47	1.35e-44	IPMS2	Metabolism;Metabolism;Metabolism;Metabolism;Metabolism;Metabolism	Global and overview maps;Global and overview maps;Global and overview maps;Carbohydrate metabolism;Global and overview maps;Amino acid metabolism	K01649;K01649;K01649;K01649;K01649;K01649	2-isopropylmalate synthase B [Zea mays]	ko01100//Metabolic pathways;ko01110//Biosynthesis of secondary metabolites;ko01230//Biosynthesis of amino acids;ko00620//Pyruvate metabolism;ko01210//2-Oxocarboxylic acid metabolism;ko00290//Valine, leucine and isoleucine biosynthesis	-	GO:0046912//transferase activity, transferring acyl groups, acyl groups converted into alkyl on transfer	GO:0006551//leucine metabolic process
Unigene0052513	746	1102	798	1002	1012	126	70	121	68	72	33.37	54.5	41.38	39.74	40.54	6.01	2.81	4.86	2.84	3.05	41.906	3.914	-3.42044	3.57e-47	1.98e-44	--	-	-	-	hypothetical protein SORBIDRAFT_06g024020 [Sorghum bicolor]	-	-	-	-
Unigene0086439	227	90	194	122	185	2047	2379	1812	1684	1551	9.36	4.1	9.28	4.46	6.83	90.06	88.08	67.11	64.76	60.55	6.806	74.112	3.44483	3.71e-47	2.04e-44	CXE15	-	-	-	PREDICTED: probable carboxylesterase 15 isoform X1 [Setaria italica]	-	-	-	-
Unigene0054815	1408	1315	1018	2169	1512	29	42	116	93	40	38.8	40.07	32.53	53.01	37.32	0.85	1.04	2.87	2.39	1.04	40.346	1.638	-4.62242	6.02e-47	3.27e-44	--	-	-	-	PREDICTED: protein Rf1, mitochondrial-like [Setaria italica]	-	-	-	-
Unigene0020489	11869	7684	8550	12167	11410	2241	2239	3531	2229	2136	465.06	332.91	388.4	422.77	400.38	93.68	78.77	124.25	81.44	79.24	401.904	91.476	-2.13539	7.73e-47	4.17e-44	LHCB5	Metabolism;Metabolism	Global and overview maps;Energy metabolism	K08916;K08916	light harvesting chlorophyll a/b binding protein5 [Zea mays]	ko01100//Metabolic pathways;ko00196//Photosynthesis - antenna proteins	GO:0009503//thylakoid light-harvesting complex;GO:0009523//photosystem II;GO:0031224//intrinsic component of membrane	GO:0043169//cation binding;GO:0046906//tetrapyrrole binding	GO:0000097//sulfur amino acid biosynthetic process;GO:0006091//generation of precursor metabolites and energy;GO:0006464//cellular protein modification process;GO:0009642//response to light intensity;GO:0034285//response to disaccharide;GO:0043269//regulation of ion transport;GO:1990066//energy quenching
Unigene0055240	0	5	9	7	3	808	3445	1236	656	1549	0	0.13	0.24	0.14	0.06	19.92	71.46	25.64	14.13	33.88	0.114	33.006	8.17755	1.56e-46	8.34e-44	YS1	-	-	-	iron-phytosiderophore transporter yellow stripe 1 [Zea mays]	-	GO:0031224//intrinsic component of membrane	-	GO:0044765//single-organism transport;GO:0055076//transition metal ion homeostasis
Unigene0062780	3272	1283	1715	1789	1410	22337	29194	27570	28364	34052	66.21	28.71	40.24	32.1	25.55	482.22	530.41	501.04	535.21	652.37	38.562	540.25	3.80838	2.66e-46	1.41e-43	CIGR2	-	-	-	Chitin-inducible gibberellin-responsive protein 2 [Dichanthelium oligosanthes]	-	-	-	GO:0010468//regulation of gene expression
Unigene0036391	5533	6866	5567	8502	7602	1374	1777	1570	1907	1519	142.23	195.16	165.92	193.81	175.01	37.68	41.01	36.25	45.71	36.97	174.426	39.524	-2.14181	5.43e-46	2.85e-43	ABCI8	-	-	-	PREDICTED: UPF0051 protein slr0074 [Setaria italica]	-	-	-	-
Unigene0019881	14	14	10	12	13	198	245	256	273	383	0.48	0.53	0.4	0.37	0.4	7.25	7.55	7.89	8.74	12.45	0.436	8.776	4.33116	5.71e-46	2.97e-43	--	-	-	-	-	-	-	-	-
Unigene0012764	737	353	384	569	381	5722	7308	6402	4261	5993	14.32	7.59	8.65	9.81	6.63	118.65	127.53	111.75	77.23	110.28	9.4	109.088	3.53669	7.02e-46	3.62e-43	AAP7	-	-	-	AAP7 [Zea mays]	-	GO:0031224//intrinsic component of membrane	-	-
Unigene0068802	89	10	51	98	196	6629	6655	9484	5700	8084	1.24	0.15	0.82	1.21	2.44	98.39	83.12	118.49	73.94	106.47	1.172	96.082	6.35722	2.14e-45	1.09e-42	--	-	-	-	TNP2-like protein [Sorghum bicolor]	-	-	-	-
Unigene0035487	500	516	470	380	548	44	53	25	57	20	14.21	16.21	15.49	9.58	13.95	1.33	1.35	0.64	1.51	0.54	13.888	1.074	-3.69277	2.25e-45	1.14e-42	PRFB3	-	-	-	PREDICTED: peptide chain release factor 2 isoform X1 [Zea mays]	-	GO:0009532//plastid stroma	GO:0003677//DNA binding;GO:0003747//translation release factor activity	GO:0009451//RNA modification;GO:0009657//plastid organization;GO:0009767//photosynthetic electron transport chain;GO:0017004//cytochrome complex assembly;GO:0043488//regulation of mRNA stability;GO:0043624//cellular protein complex disassembly
Unigene0065092	9	12	23	17	26	279	431	297	263	234	0.52	0.77	1.56	0.88	1.36	17.36	22.57	15.56	14.3	12.92	1.018	16.542	4.02232	3.33e-45	1.67e-42	--	-	-	-	Cysteine-rich receptor-like protein kinase 41 [Aegilops tauschii]	-	-	-	-
Unigene0018263	14051	17408	15158	13522	19017	2959	2950	4752	4120	3364	388.95	532.81	486.46	331.93	471.43	87.38	73.32	118.13	106.34	88.16	442.316	94.666	-2.22416	6.45e-45	3.21e-42	--	-	-	-	hypothetical protein SORBI_006G147300 [Sorghum bicolor]	-	-	-	-
Unigene0085925	967	636	706	799	882	137	178	212	254	189	38.91	28.3	32.94	28.51	31.79	5.88	6.43	7.66	9.53	7.2	32.09	7.34	-2.12827	7.5e-45	3.7e-42	GLB3	-	-	-	Hemoglobin-like protein HbO [Zea mays]	-	-	GO:0046906//tetrapyrrole binding	GO:0015669//gas transport
Unigene0026376	225	92	203	121	156	3795	3053	2618	2452	1751	4.26	1.93	4.46	2.03	2.65	76.69	51.92	44.54	43.31	31.4	3.066	49.572	4.0151	7.84e-45	3.83e-42	--	-	-	-	PH01B001I13.17 [Phyllostachys edulis]	-	-	-	-
Unigene0037002	2	0	2	1	1	768	668	793	439	791	0.1	0	0.11	0.04	0.04	39.55	28.95	34.38	19.76	36.15	0.058	31.758	9.09685	8.38e-45	4.06e-42	EPB2	-	-	-	OSJNBa0044K18.10 [Oryza sativa Japonica Group]	-	-	-	-
Unigene0031421	108	131	202	77	250	2278	2992	2500	2075	2148	2.06	2.76	4.46	1.3	4.26	46.28	51.16	42.76	36.85	38.73	2.968	43.156	3.862	1.46e-44	7.02e-42	CRK15	-	-	-	Cysteine-rich receptor-like protein kinase 6 [Aegilops tauschii]	-	-	-	-
Unigene0063333	288	183	252	168	315	1234	1957	1842	1561	1888	5.91	4.15	5.99	3.06	5.79	27.01	36.05	33.94	29.86	36.67	4.98	32.706	2.71534	1.78e-44	8.51e-42	Os03g0252800	Metabolism;Metabolism	Global and overview maps;Lipid metabolism	K00654;K00654	serine palmitoyltransferase 1 [Zea mays]	ko01100//Metabolic pathways;ko00600//Sphingolipid metabolism	-	GO:0003824//catalytic activity;GO:0043168//anion binding	GO:0008152//metabolic process
Unigene0005872	29	24	16	18	34	432	976	399	469	438	0.86	0.79	0.55	0.47	0.91	13.7	26.05	10.65	13	12.33	0.716	15.146	4.40283	2.86e-44	1.35e-41	PAE5	-	-	-	PREDICTED: pectin acetylesterase 5-like [Setaria italica]	-	-	-	-
Unigene0006014	83	41	43	66	89	387	556	596	428	422	2.42	1.32	1.46	1.71	2.33	12.05	14.57	15.63	11.65	11.66	1.848	13.112	2.82685	3.53e-44	1.66e-41	PCO1	Metabolism;Metabolism	Global and overview maps;Metabolism of other amino acids	K10712;K10712	cupin, RmlC-type [Zea mays]	ko01100//Metabolic pathways;ko00430//Taurine and hypotaurine metabolism	-	-	GO:0044710//single-organism metabolic process
Unigene0014589	9	0	1	3	2	358	354	431	210	390	0.27	0	0.03	0.08	0.05	11.32	9.42	11.47	5.8	10.94	0.086	9.79	6.83083	5.45e-44	2.54e-41	CYP78A9	-	-	-	cytochrome P450 CYP78A55 [Zea mays]	-	-	GO:0016491//oxidoreductase activity;GO:0046906//tetrapyrrole binding	GO:0044710//single-organism metabolic process
Unigene0086869	86	68	71	120	109	470	586	598	451	536	0.92	0.8	0.88	1.14	1.04	5.35	5.61	5.73	4.49	5.41	0.956	5.318	2.4758	6.96e-44	3.22e-41	--	-	-	-	Pentatricopeptide repeat-containing protein mitochondrial [Zea mays]	-	-	-	-
Unigene0068807	362	464	370	490	498	2793	5319	4410	5598	6679	7.73	10.95	9.16	9.28	9.52	63.62	101.96	84.56	111.45	135.01	9.328	99.32	3.41244	1.16e-43	5.31e-41	LHT1	-	-	-	Lysine histidine transporter 2 [Zea mays]	-	GO:0031224//intrinsic component of membrane	-	-
Unigene0012326	173	132	199	218	302	1327	1674	2631	1740	2422	9.93	8.38	13.24	11.09	15.52	81.24	86.24	135.59	93.1	131.58	11.632	105.55	3.18176	1.22e-43	5.53e-41	--	-	-	-	hypothetical protein SORBIDRAFT_03g039730 [Sorghum bicolor]	-	-	-	-
Unigene0085946	16357	31777	24380	27178	26661	2030	2104	3189	4016	2242	179.74	386.1	310.6	264.84	262.37	23.8	20.76	31.47	41.15	23.32	280.73	28.1	-3.32054	1.73e-43	7.83e-41	SPS	Metabolism;Metabolism	Global and overview maps;Carbohydrate metabolism	K00696;K00696	sucrose phosphate synthase B [Saccharum hybrid cultivar ROC22]	ko01100//Metabolic pathways;ko00500//Starch and sucrose metabolism	-	-	-
Unigene0085947	94	79	77	72	112	420	488	649	674	644	2.18	2.03	2.07	1.48	2.33	10.4	10.17	13.53	14.59	14.15	2.018	12.568	2.63876	2.11e-43	9.44e-41	WAKL20	-	-	-	PREDICTED: probable serine/threonine-protein kinase DDB_G0271682 [Zea mays]	-	-	-	-
Unigene0085200	19	1	2	7	12	574	1823	803	929	616	0.55	0.03	0.07	0.18	0.31	17.65	47.18	20.79	24.97	16.81	0.228	25.48	6.80419	3.61e-43	1.61e-40	NHL13	-	-	-	PREDICTED: protein YLS9 isoform X1 [Setaria italica]	-	-	-	-
Unigene0049579	225	341	259	178	300	0	6	2	0	6	7.07	11.85	9.43	4.96	8.44	0	0.17	0.06	0	0.18	8.35	0.082	-6.67001	1.52e-42	6.68e-40	BHLH062	-	-	-	PREDICTED: transcription factor bHLH121-like [Setaria italica]	-	-	GO:0005515//protein binding	-
Unigene0072600	8	8	18	5	13	225	239	376	194	283	0.37	0.41	0.96	0.2	0.54	11.06	9.89	15.56	8.33	12.34	0.496	11.436	4.5271	1.76e-42	7.7e-40	--	-	-	-	-	-	-	-	-
Unigene0008179	185	159	97	190	180	1553	1484	1874	1053	1799	7.33	6.97	4.46	6.68	6.39	65.65	52.79	66.68	38.9	67.48	6.366	58.3	3.19504	4.27e-42	1.85e-39	CDI	-	-	-	Protein CDI [Zea mays]	-	-	-	-
Unigene0071617	3717	5546	5171	4048	5480	591	860	1045	1072	678	69.36	114.43	111.87	66.99	91.58	11.77	14.41	17.51	18.65	11.98	90.846	14.864	-2.6116	5.29e-42	2.28e-39	SBE1	Metabolism;Metabolism;Metabolism	Global and overview maps;Global and overview maps;Carbohydrate metabolism	K00700;K00700;K00700	starch branching enzyme [Saccharum hybrid cultivar R570]	ko01100//Metabolic pathways;ko01110//Biosynthesis of secondary metabolites;ko00500//Starch and sucrose metabolism	-	-	-
Unigene0083741	9	39	15	42	40	819	1065	789	765	636	0.14	0.66	0.27	0.57	0.55	13.46	14.73	10.91	10.99	9.27	0.438	11.872	4.76049	9.66e-42	4.13e-39	PR-1	Organismal Systems;Environmental Information Processing;Environmental Information Processing	Environmental adaptation;Signal transduction;Signal transduction	K13449;K13449;K13449	cysteine-rich receptor-like protein kinase 10 [Aegilops tauschii subsp. tauschii] [Aegilops tauschii]	ko04626//Plant-pathogen interaction;ko04075//Plant hormone signal transduction;ko04016//MAPK signaling pathway - plant	-	GO:0016772//transferase activity, transferring phosphorus-containing groups	-
Unigene0000912	104	75	97	133	119	1063	1676	1097	692	1050	3.79	3.02	4.1	4.3	3.89	41.34	54.86	35.92	23.52	36.24	3.82	38.376	3.32856	9.81e-42	4.17e-39	--	-	-	-	PREDICTED: gametogenetin-like [Zea mays]	-	-	-	-
Unigene0044890	4339	4392	4035	5088	5314	1812	1865	2211	1605	1663	64.76	72.48	69.82	67.34	71.03	28.85	24.99	29.63	22.34	23.5	69.086	25.862	-1.41756	1.21e-41	5.09e-39	--	-	-	-	Outer arm dynein light chain 1 protein [Zea mays]	-	-	-	-
Unigene0085969	389	321	369	268	519	32	43	66	63	25	6.69	6.1	7.36	4.09	7.99	0.59	0.66	1.02	1.01	0.41	6.446	0.738	-3.12671	1.56e-41	6.55e-39	--	-	-	-	Phosphatidylinositol N-acetyglucosaminlytransferase subunit P-related [Zea mays]	-	-	-	-
Unigene0002025	59	18	45	29	45	795	1947	968	674	828	0.7	0.24	0.62	0.3	0.48	10.03	20.68	10.28	7.43	9.27	0.468	11.538	4.62374	1.72e-41	7.17e-39	WAK5	-	-	-	Os06g0170250 [Oryza sativa Japonica Group]	-	-	GO:0004672//protein kinase activity;GO:0043167//ion binding	GO:0006796//phosphate-containing compound metabolic process
Unigene0071042	159	110	154	116	199	978	1986	1150	2028	1772	2.98	2.28	3.34	1.93	3.34	19.53	33.37	19.33	35.39	31.4	2.774	27.804	3.32525	1.93e-41	7.99e-39	OFUT35	-	-	-	O-fucosyltransferase family protein [Zea mays]	-	-	-	-
Unigene0084072	876	744	795	754	895	2124	2654	2439	2555	2386	18.4	17.28	19.36	14.04	16.83	47.59	50.04	46	50.04	47.44	17.182	48.222	1.48879	3.85e-41	1.58e-38	TOL1	-	-	-	PREDICTED: TOM1-like protein 2 [Oryza brachyantha]	-	-	-	GO:0015031//protein transport
Unigene0003442	40	41	54	92	63	922	1104	1012	548	640	0.84	0.95	1.31	1.71	1.18	20.59	20.75	19.02	10.7	12.68	1.198	16.748	3.80529	4.06e-41	1.65e-38	--	-	-	-	N-acetyltransferase [Zea mays]	-	-	-	-
Unigene0074515	2169	1497	1724	1812	1979	355	423	709	474	406	30.6	23.36	28.2	22.67	25.01	5.34	5.36	8.98	6.24	5.42	25.968	6.268	-2.05066	5.21e-41	2.11e-38	At2g18940	-	-	-	PREDICTED: pentatricopeptide repeat-containing protein At2g18940, chloroplastic [Setaria italica]	-	-	-	-
Unigene0087748	12	16	22	9	13	241	245	237	174	191	0.35	0.51	0.74	0.23	0.34	7.45	6.37	6.17	4.7	5.24	0.434	5.986	3.78583	1.22e-40	4.89e-38	--	-	-	-	PREDICTED: leucine-rich repeat protein SHOC-2-like isoform X2 [Setaria italica]	-	-	-	-
Unigene0002936	560	2184	546	787	827	8	6	25	10	16	20.28	87.47	22.93	25.28	26.83	0.31	0.2	0.81	0.34	0.55	36.558	0.442	-6.37	1.24e-40	4.96e-38	FER1	-	-	-	Ferritin-1, chloroplastic [Zea mays]	-	GO:0009532//plastid stroma;GO:0044434//chloroplast part	GO:0005506//iron ion binding;GO:0016724//oxidoreductase activity, oxidizing metal ions, oxygen as acceptor	GO:0000041//transition metal ion transport;GO:0006979//response to oxidative stress;GO:0044237//cellular metabolic process;GO:0044710//single-organism metabolic process;GO:0046916//cellular transition metal ion homeostasis;GO:0048827//phyllome development;GO:0090567//reproductive shoot system development
Unigene0043642	66	124	60	76	97	1065	1054	1388	742	1151	2.17	4.5	2.28	2.21	2.85	37.31	31.07	40.93	22.72	35.78	2.802	33.562	3.5823	2.29e-40	9.08e-38	NAC090	-	-	-	PREDICTED: NAC domain-containing protein 90-like [Zea mays]	-	-	-	-
Unigene0044002	1045	660	766	798	1032	3265	5130	3724	3691	3268	26.78	18.7	22.76	18.13	23.68	89.26	118.02	85.7	88.19	79.28	22.01	92.09	2.06489	2.47e-40	9.71e-38	pomgnt2	-	-	-	PREDICTED: protein O-linked-mannose beta-1,4-N-acetylglucosaminyltransferase 2-like [Setaria italica]	-	-	GO:0016740//transferase activity	-
Unigene0001959	173	159	177	123	226	1146	1813	2067	1250	2335	2.8	2.84	3.32	1.76	3.27	19.78	26.33	30.03	18.85	35.76	2.798	26.15	3.22434	5.53e-40	2.16e-37	XA21	-	-	-	PREDICTED: probable LRR receptor-like serine/threonine-protein kinase At3g47570 [Oryza brachyantha]	-	GO:0016020//membrane;GO:0043231//intracellular membrane-bounded organelle	GO:0016772//transferase activity, transferring phosphorus-containing groups	-
Unigene0050353	0	0	1	2	1	1026	1155	1188	604	1168	0	0	0.03	0.05	0.03	32.72	30.99	31.89	16.83	33.05	0.022	29.096	10.3691	5.59e-40	2.17e-37	--	-	-	-	Os07g0492966 [Oryza sativa Japonica Group]	-	-	-	-
Unigene0036695	1550	1651	1643	2469	2160	489	525	631	433	412	23.31	27.45	28.64	32.92	29.09	7.84	7.09	8.52	6.07	5.86	28.282	7.076	-1.99888	7.42e-40	2.86e-37	CYP709B2	-	-	-	cytochrome P450 [Zea mays]	-	-	GO:0016491//oxidoreductase activity;GO:0046906//tetrapyrrole binding	GO:0044710//single-organism metabolic process
Unigene0014939	12	8	16	16	17	757	3425	848	590	715	0.93	0.69	1.44	1.1	1.18	62.85	239.32	59.27	42.82	52.68	1.068	91.388	6.41902	7.55e-40	2.89e-37	RASTL-4	-	-	-	Thaumatin-like protein [Dichanthelium oligosanthes]	-	-	-	-
Unigene0011187	1098	685	717	941	812	6237	11598	5882	6720	6185	11.43	7.88	8.65	8.69	7.57	69.26	108.38	54.98	65.22	60.95	8.844	71.758	3.02037	8.31e-40	3.16e-37	ALA10	-	-	-	PREDICTED: phospholipid-transporting ATPase 10-like [Setaria italica]	-	-	-	-
Unigene0008306	341	401	358	651	547	68	47	74	54	34	9.7	12.61	11.8	16.41	13.93	2.06	1.2	1.89	1.43	0.92	12.89	1.5	-3.10322	1.66e-39	6.29e-37	DLT	-	-	-	ATP synthase D chain, mitochondrial [Zea mays]	-	-	-	-
Unigene0005186	156	69	107	96	94	955	1476	850	980	1210	4.57	2.23	3.63	2.49	2.46	29.82	38.79	22.34	26.75	33.53	3.076	30.246	3.29762	1.68e-39	6.3e-37	HXK7	Metabolism;Metabolism;Metabolism;Metabolism;Metabolism;Metabolism;Metabolism;Metabolism	Global and overview maps;Global and overview maps;Global and overview maps;Carbohydrate metabolism;Carbohydrate metabolism;Carbohydrate metabolism;Carbohydrate metabolism;Carbohydrate metabolism	K00844;K00844;K00844;K00844;K00844;K00844;K00844;K00844	Hexokinase-7 [Dichanthelium oligosanthes]	ko01100//Metabolic pathways;ko01110//Biosynthesis of secondary metabolites;ko01200//Carbon metabolism;ko00010//Glycolysis / Gluconeogenesis;ko00500//Starch and sucrose metabolism;ko00520//Amino sugar and nucleotide sugar metabolism;ko00052//Galactose metabolism;ko00051//Fructose and mannose metabolism	-	-	-
Unigene0002093	284	179	217	264	247	1614	1261	1920	1188	1181	6.58	4.58	5.83	5.42	5.12	39.88	26.22	39.93	25.66	25.9	5.506	31.518	2.5171	2.56e-39	9.54e-37	--	-	-	-	hypothetical protein SORBIDRAFT_03g001350 [Sorghum bicolor]	-	-	-	-
Unigene0015129	10	1	5	5	5	122	149	164	122	147	0.22	0.02	0.13	0.1	0.1	2.9	2.98	3.28	2.53	3.1	0.114	2.958	4.69752	6.93e-39	2.57e-36	LRK10L-2.1	-	-	-	PREDICTED: probable receptor-like protein kinase At1g67000 [Oryza brachyantha]	-	-	-	-
Unigene0014612	38	40	32	38	68	470	584	620	278	498	2.43	2.82	2.37	2.15	3.89	32.02	33.48	35.56	16.55	30.11	2.732	29.544	3.43484	8.1e-39	2.98e-36	--	-	-	-	VQ motif family protein [Zea mays]	-	-	-	-
Unigene0000877	6	1	5	7	3	754	1022	372	198	549	0.15	0.03	0.15	0.16	0.07	20.58	23.47	8.55	4.72	13.29	0.112	14.122	6.9783	1.01e-38	3.7e-36	--	-	-	-	PREDICTED: U-box domain-containing protein 25-like [Setaria italica]	-	-	-	-
Unigene0085301	535	635	566	773	809	150	124	217	154	128	16.65	21.85	20.42	21.33	22.55	4.98	3.46	6.07	4.47	3.77	20.56	4.55	-2.1759	1.17e-38	4.26e-36	--	-	-	-	hypothetical protein TRIUR3_17149 [Triticum urartu]	-	-	-	-
Unigene0086571	1514	917	1031	1190	1051	295	344	303	352	270	31.34	20.99	24.75	21.85	19.49	6.52	6.39	5.63	6.8	5.29	23.684	6.126	-1.9509	1.9e-38	6.86e-36	VDAC6	-	-	-	outer mitochondrial membrane protein porin [Zea mays]	-	-	-	-
Unigene0015077	534	156	224	406	290	3723	12301	6430	10229	9338	27.32	8.82	13.29	18.42	13.29	203.19	564.99	295.41	487.95	452.26	16.228	400.76	4.62618	2e-38	7.18e-36	Cht6	Metabolism;Metabolism	Global and overview maps;Carbohydrate metabolism	K01183;K01183	endochitinase PR4 precursor [Zea mays]	ko01100//Metabolic pathways;ko00520//Amino sugar and nucleotide sugar metabolism	-	GO:0097367//carbohydrate derivative binding	GO:0006026//aminoglycan catabolic process;GO:0044036//cell wall macromolecule metabolic process;GO:0044238//primary metabolic process
Unigene0016996	61	102	156	44	93	1811	2092	1890	1496	1794	0.97	1.8	2.88	0.62	1.33	30.78	29.92	27.04	22.22	27.05	1.52	27.402	4.17214	2.27e-38	8.1e-36	--	-	-	-	triacylglycerol lipase precursor [Zea mays]	-	-	-	-
Unigene0061994	1121	791	887	622	1068	171	123	180	219	157	19.49	15.21	17.88	9.59	16.63	3.17	1.92	2.81	3.55	2.58	15.76	2.806	-2.48968	3.4e-38	1.21e-35	Rcbtb1	-	-	-	Regulator of chromosome condensation (RCC1) family protein [Zea mays]	-	-	-	-
Unigene0051881	111	139	119	115	129	920	884	1249	885	1510	4.88	6.76	6.07	4.48	5.08	43.15	34.89	49.31	36.28	62.85	5.454	45.296	3.054	5.45e-38	1.92e-35	--	-	-	-	Calmodulin-binding protein 25 [Zea mays]	-	-	-	-
Unigene0035536	252	285	232	224	271	31	51	43	62	32	5.44	6.8	5.81	4.29	5.24	0.71	0.99	0.83	1.25	0.65	5.516	0.886	-2.63824	8.67e-38	3.04e-35	CHX15	-	-	-	PREDICTED: cation/H(+) antiporter 15-like [Zea mays]	-	-	-	-
Unigene0043739	176	95	93	98	178	1098	759	1567	1264	1276	4.09	2.44	2.51	2.02	3.71	27.25	15.85	32.74	27.42	28.1	2.954	26.272	3.15278	1.22e-37	4.24e-35	--	-	-	-	hypothetical protein SORBIDRAFT_09g019550 [Sorghum bicolor]	-	-	-	-
Unigene0028423	0	4	4	3	5	149	175	213	161	264	0	0.03	0.03	0.02	0.03	1.18	1.17	1.42	1.12	1.86	0.022	1.35	5.93931	1.45e-37	5.03e-35	GIP	-	-	-	OSIGBa0115A19.5 [Oryza sativa Indica Group]	-	GO:0043231//intracellular membrane-bounded organelle	-	-
Unigene0086741	155	170	101	165	140	13	15	16	14	17	3.21	3.89	2.42	3.03	2.6	0.29	0.28	0.3	0.27	0.33	3.03	0.294	-3.36543	1.54e-37	5.31e-35	SMAX1	-	-	-	PREDICTED: heat shock protein hsp98-like [Zea mays]	-	-	-	-
Unigene0020535	101	94	98	130	113	451	912	678	819	715	2.05	2.11	2.31	2.34	2.06	9.78	16.65	12.38	15.53	13.76	2.174	13.62	2.6473	2.42e-37	8.3e-35	At2g33490	-	-	-	hydroxyproline-rich glycoprotein family protein [Zea mays]	-	-	-	-
Unigene0070932	10	27	11	18	17	495	909	687	264	413	0.44	1.3	0.56	0.7	0.66	23.04	35.6	26.91	10.74	17.06	0.732	22.67	4.9528	2.71e-37	9.23e-35	CML30	Organismal Systems;Environmental Information Processing;Environmental Information Processing	Environmental adaptation;Signal transduction;Signal transduction	K02183;K02183;K02183	Calcium-binding allergen Ole e 8 [Zea mays]	ko04626//Plant-pathogen interaction;ko04016//MAPK signaling pathway - plant;ko04070//Phosphatidylinositol signaling system	-	-	-
Unigene0009450	66	33	50	84	63	337	526	461	552	406	2.41	1.33	2.12	2.72	2.06	13.13	17.25	15.12	18.8	14.04	2.128	15.668	2.88025	3.16e-37	1.07e-34	Os10g0205300	-	-	-	glycosyltransferase [Zea mays]	-	-	GO:0015020//glucuronosyltransferase activity	-
Unigene0001640	15	16	8	31	23	194	358	250	262	256	0.31	0.36	0.19	0.56	0.42	4.25	6.6	4.61	5.02	4.98	0.368	5.092	3.79045	7.98e-37	2.68e-34	SD113	-	-	-	PREDICTED: cysteine-rich receptor-like protein kinase 10 isoform X1 [Setaria italica]	-	-	-	-
Unigene0082839	1312	1001	985	1241	1500	7090	13488	6372	12022	11549	18.2	15.35	15.84	15.27	18.63	104.92	167.98	79.38	155.5	151.66	16.658	131.888	2.98503	8.65e-37	2.89e-34	--	-	-	-	catalytic/ hydrolase [Zea mays]	-	-	-	-
Unigene0000870	87	40	49	55	47	318	529	542	470	415	1.48	0.75	0.96	0.83	0.71	5.76	8.07	8.27	7.44	6.67	0.946	7.242	2.93648	8.97e-37	2.98e-34	Os03g0733400	-	-	-	PREDICTED: zinc finger BED domain-containing protein RICESLEEPER 2-like [Setaria italica]	-	-	-	-
Unigene0003605	83	30	37	56	70	370	635	466	516	486	5.43	2.17	2.81	3.25	4.1	25.82	37.29	27.37	31.47	30.1	3.552	30.41	3.09784	1.01e-36	3.35e-34	--	-	-	-	-	-	-	-	-
Unigene0000452	146	152	153	141	204	934	1824	1130	2155	1118	5.56	6.4	6.76	4.76	6.96	37.96	62.4	38.67	76.56	40.33	6.088	51.184	3.07165	1.15e-36	3.77e-34	GER4	-	-	-	rhicadhesin receptor precursor [Zea mays]	-	-	GO:0046914//transition metal ion binding	-
Unigene0055292	4561	3719	3993	5368	5476	1363	1593	2307	1731	1598	97.2	87.63	98.66	101.45	104.51	30.99	30.48	44.15	34.4	32.24	97.89	34.452	-1.50657	1.32e-36	4.3e-34	D8	Environmental Information Processing	Signal transduction	K14494	gibberellic acid-insensitive [Saccharum hybrid cultivar Co 419]	ko04075//Plant hormone signal transduction	GO:0043231//intracellular membrane-bounded organelle	-	GO:0010468//regulation of gene expression;GO:0010476//gibberellin mediated signaling pathway;GO:0034645//cellular macromolecule biosynthetic process
Unigene0086368	233	214	224	199	281	653	717	727	713	693	5.37	5.45	5.99	4.07	5.8	16.06	14.84	15.05	15.32	15.12	5.336	15.278	1.51763	1.7e-36	5.53e-34	--	-	-	-	hypothetical protein SORBIDRAFT_01g002100 [Sorghum bicolor]	-	-	-	-
Unigene0081362	458	390	473	437	612	1177	1385	1674	1329	1310	5.3	4.99	6.35	4.49	6.34	14.53	14.39	17.4	14.34	14.36	5.494	15.004	1.44942	2.38e-36	7.7e-34	RPP2A	-	-	-	hypothetical protein SORBIDRAFT_06g032340 [Sorghum bicolor]	-	-	-	GO:0044085//cellular component biogenesis;GO:0044260//cellular macromolecule metabolic process
Unigene0082628	115	84	109	96	70	1710	3575	1374	1501	1055	2.63	2.12	2.89	1.95	1.43	41.7	73.38	28.21	32	22.83	2.204	39.624	4.16818	2.39e-36	7.7e-34	LECRK81	-	-	-	L-type lectin-domain containing receptor kinase IX.1 [Zea mays]	-	-	-	-
Unigene0015130	0	2	2	1	4	182	173	195	177	169	0	0.06	0.07	0.03	0.1	5.65	4.52	5.09	4.8	4.65	0.052	4.942	6.57044	2.96e-36	9.46e-34	At5g39030	-	-	-	Rust resistance kinase Lr10 [Dichanthelium oligosanthes]	-	-	-	-
Unigene0087981	443	322	327	561	496	1763	2767	2155	2493	2582	15.69	12.61	13.42	17.61	15.73	66.59	87.96	68.52	82.31	86.55	15.012	78.386	2.38448	3.11e-36	9.9e-34	RNP1	Genetic Information Processing	Translation	K14411	PREDICTED: RNA-binding protein 1-like [Setaria italica]	ko03015//mRNA surveillance pathway	GO:0032991//macromolecular complex;GO:0044423//virion part	GO:0097159//organic cyclic compound binding	-
Unigene0085359	173	123	94	264	122	1462	2357	1953	1615	1752	7.21	5.67	4.54	9.76	4.56	65.03	88.23	73.13	62.79	69.16	6.348	71.668	3.49696	3.77e-36	1.19e-33	--	Metabolism;Metabolism;Metabolism	Global and overview maps;Global and overview maps;Lipid metabolism	K14423;K14423;K14423	PREDICTED: methylsterol monooxygenase 1-2 [Brachypodium distachyon]	ko01100//Metabolic pathways;ko01110//Biosynthesis of secondary metabolites;ko00100//Steroid biosynthesis	GO:0031224//intrinsic component of membrane	GO:0003824//catalytic activity	GO:0006631//fatty acid metabolic process
Unigene0050890	56	23	48	38	91	440	584	808	595	841	1.21	0.55	1.21	0.73	1.77	10.17	11.36	15.72	12.02	17.25	1.094	13.304	3.60418	4.75e-36	1.49e-33	At5g24080	-	-	-	Os03g0422800, partial [Oryza sativa Japonica Group]	-	-	-	-
Unigene0084474	21	13	11	32	17	179	206	275	259	268	1.04	0.71	0.63	1.4	0.75	9.41	9.12	12.17	11.9	12.5	0.906	11.02	3.60447	4.83e-36	1.51e-33	--	-	-	-	hypothetical protein SORBIDRAFT_02g001880 [Sorghum bicolor]	-	-	-	-
Unigene0013110	695	762	809	590	917	111	104	179	199	107	23.67	28.7	31.95	17.82	27.97	4.03	3.18	5.48	6.32	3.45	26.022	4.492	-2.5343	4.89e-36	1.52e-33	--	-	-	-	polyprotein [Oryza sativa Japonica Group]	-	-	-	-
Unigene0026678	88	94	92	82	138	416	440	471	389	456	4.06	4.8	4.93	3.36	5.71	20.5	18.25	19.54	16.75	19.94	4.572	18.996	2.0548	7.49e-36	2.32e-33	--	-	-	-	universal stress protein [Zea mays]	-	-	-	-
Unigene0004874	474	373	444	390	613	3405	9526	4914	4021	3528	5.58	4.85	6.06	4.07	6.46	42.76	100.67	51.94	44.13	39.31	5.404	55.762	3.36718	9.16e-36	2.82e-33	ABCG39	-	-	-	PREDICTED: ABC transporter G family member 39 [Setaria italica]	-	-	-	-
Unigene0041076	456	209	314	211	292	1926	2903	2346	2192	1914	10.3	5.22	8.22	4.22	5.9	46.39	58.85	47.57	46.15	40.91	6.772	47.974	2.8246	1.39e-35	4.27e-33	FUT1	-	-	-	PREDICTED: probable fucosyltransferase 8 isoform X2 [Setaria italica]	-	-	-	GO:0044085//cellular component biogenesis;GO:0070085//glycosylation
Unigene0034318	284	272	334	184	214	22	24	39	24	31	13.27	14.05	18.09	7.62	8.95	1.1	1.01	1.64	1.05	1.37	12.396	1.234	-3.32846	1.48e-35	4.5e-33	--	-	-	-	hypothetical protein SORBIDRAFT_02g028130 [Sorghum bicolor]	-	-	-	-
Unigene0010169	105	120	137	135	209	24	22	21	18	19	2.49	3.15	3.76	2.84	4.44	0.61	0.47	0.45	0.4	0.43	3.336	0.472	-2.82126	1.67e-35	5.06e-33	--	-	-	-	Os02g0827400, partial [Oryza sativa Japonica Group]	-	-	-	-
Unigene0051488	3952	1652	2670	2121	2305	16638	27587	20481	30676	21492	56.81	26.26	44.5	27.04	29.67	255.16	356.04	264.4	411.19	292.49	36.856	315.856	3.0993	1.98e-35	5.99e-33	TPS7	Metabolism;Metabolism	Global and overview maps;Carbohydrate metabolism	K16055;K16055	trehalose-6-phosphate synthase7 [Zea mays]	ko01100//Metabolic pathways;ko00500//Starch and sucrose metabolism	-	-	-
Unigene0069772	949	807	1323	834	1590	119	94	178	189	184	18.07	16.99	29.21	14.08	27.12	2.42	1.61	3.04	3.36	3.32	21.094	2.75	-2.93933	2.41e-35	7.22e-33	PHO1-2	-	-	-	phosphate transporter3 [Zea mays]	-	-	-	-
Unigene0064920	4315	3190	3805	3972	4057	1309	1483	1425	1322	1653	125.91	102.92	128.72	102.78	106.02	40.75	38.85	37.34	35.97	45.67	113.27	39.716	-1.51197	2.42e-35	7.23e-33	At1g06690	-	-	-	aldo-keto reductase/ oxidoreductase [Zea mays]	-	-	-	-
Unigene0064102	11	6	13	6	10	370	2330	504	570	500	0.36	0.22	0.5	0.17	0.29	12.97	68.73	14.87	17.46	15.55	0.308	25.916	6.39477	2.92e-35	8.67e-33	--	-	-	-	hypothetical protein SORBI_005G217900 [Sorghum bicolor]	-	-	-	-
Unigene0049372	472	1105	685	1315	1295	58	54	108	107	76	18.39	47.61	30.95	45.44	45.19	2.41	1.89	3.78	3.89	2.8	37.516	2.954	-3.66676	4.21e-35	1.24e-32	RGLG2	-	-	-	PREDICTED: E3 ubiquitin-protein ligase RGLG2-like [Setaria italica]	-	-	-	-
Unigene0010555	548	398	413	411	581	47	61	112	87	34	12.69	10.19	11.09	8.44	12.05	1.16	1.27	2.33	1.88	0.75	10.892	1.478	-2.88155	5.43e-35	1.6e-32	GAUT4	Metabolism	Carbohydrate metabolism	K13648	PREDICTED: probable galacturonosyltransferase 4 [Zea mays]	ko00520//Amino sugar and nucleotide sugar metabolism	-	-	-
Unigene0017423	112	209	141	262	258	1511	1903	1691	1512	1406	8.28	17.09	12.09	17.18	17.09	119.22	126.37	112.32	104.28	98.45	14.346	112.128	2.96643	5.88e-35	1.72e-32	--	-	-	-	PREDICTED: uncharacterized protein LOC100275652 [Zea mays]	-	-	-	-
Unigene0003114	142	116	131	145	184	15	27	37	36	21	2.43	2.2	2.6	2.2	2.82	0.27	0.42	0.57	0.58	0.34	2.45	0.436	-2.49038	6.78e-35	1.97e-32	--	-	-	-	Os09g0473900 [Oryza sativa Japonica Group]	-	-	-	-
Unigene0013971	19	4	6	18	8	405	937	838	232	471	0.72	0.17	0.26	0.6	0.27	16.3	31.73	28.39	8.16	16.82	0.404	20.28	5.64956	7.15e-35	2.07e-32	NAC090	-	-	-	PREDICTED: NAC domain-containing protein 90-like [Setaria italica]	-	-	-	-
Unigene0050438	85	60	68	111	95	487	649	556	425	661	9.47	7.39	8.78	10.96	9.48	57.87	64.9	55.61	44.14	69.7	9.216	58.444	2.66484	1.26e-34	3.63e-32	--	-	-	-	-	-	-	-	-
Unigene0087761	225	196	273	189	282	1856	2580	1704	1418	1161	6.32	6.09	8.89	4.71	7.09	55.63	65.07	42.99	37.15	30.88	6.62	46.344	2.80748	1.3e-34	3.73e-32	--	-	-	-	glycosyltransferase [Zea mays]	-	-	-	-
Unigene0065300	947	882	959	616	1054	3734	4516	4716	4070	4893	11.73	12.08	13.77	6.77	11.69	49.35	50.23	52.47	47.02	57.39	11.208	51.292	2.1942	1.74e-34	4.98e-32	UGE-1	Metabolism;Metabolism;Metabolism	Global and overview maps;Carbohydrate metabolism;Carbohydrate metabolism	K01784;K01784;K01784	UDP-glucose-4-epimerase [Zea mays]	ko01100//Metabolic pathways;ko00520//Amino sugar and nucleotide sugar metabolism;ko00052//Galactose metabolism	-	GO:0016857//racemase and epimerase activity, acting on carbohydrates and derivatives;GO:0048037//cofactor binding	GO:0019318//hexose metabolic process
Unigene0020759	34	13	15	22	8	277	328	293	254	308	1.23	0.52	0.63	0.7	0.26	10.66	10.62	9.49	8.54	10.52	0.668	9.966	3.89909	1.84e-34	5.22e-32	--	Environmental Information Processing	Signal transduction	K14432	G-box-binding factor 4 [Zea mays]	ko04075//Plant hormone signal transduction	-	GO:0003677//DNA binding	GO:0006355//regulation of transcription, DNA-templated
Unigene0071023	219	375	342	320	297	21	25	53	25	36	10.62	20.1	19.22	13.76	12.9	1.09	1.09	2.31	1.13	1.65	15.32	1.454	-3.39732	2.06e-34	5.83e-32	--	-	-	-	PREDICTED: probable methyltransferase PMT16 [Oryza sativa Japonica Group]	-	-	-	-
Unigene0042883	2225	2148	2013	2274	2865	936	1153	1304	1269	1154	49.35	52.68	51.76	44.73	56.91	22.15	22.96	25.97	26.24	24.23	51.086	24.31	-1.07138	6.57e-34	1.85e-31	At4g27700	-	-	-	PREDICTED: rhodanese-like domain-containing protein 14, chloroplastic [Oryza sativa Japonica Group]	-	GO:0009526//plastid envelope;GO:0031976//plastid thylakoid;GO:0044434//chloroplast part	-	GO:0005982//starch metabolic process;GO:0006739//NADP metabolic process;GO:0009893//positive regulation of metabolic process
Unigene0085235	622	553	484	689	633	195	175	238	202	212	16.9	16.62	15.25	16.6	15.41	5.65	4.27	5.81	5.12	5.45	16.156	5.26	-1.61894	6.72e-34	1.88e-31	Os04g0602400	-	-	-	maltose excess protein [Saccharum hybrid cultivar R570]	-	-	-	-
Unigene0087771	1242	1002	1175	1272	1625	497	584	764	599	575	17.78	15.86	19.5	16.15	20.83	7.59	7.5	9.82	7.99	7.79	18.024	8.138	-1.14717	9.71e-34	2.7e-31	HMA2	-	-	-	Cadmium/zinc-transporting ATPase HMA2 [Dichanthelium oligosanthes]	-	-	GO:0019829//cation-transporting ATPase activity;GO:0043167//ion binding	GO:0030001//metal ion transport
Unigene0015634	761	628	622	573	614	3485	4344	3369	2646	2837	17.48	15.95	16.57	11.67	12.63	85.41	89.59	69.5	56.68	61.7	14.86	72.576	2.28806	1.02e-33	2.84e-31	WRKY42	-	-	-	PREDICTED: LOW QUALITY PROTEIN: WRKY transcription factor 6-like [Zea mays]	-	-	-	-
Unigene0057881	5603	5656	5933	4637	5805	1071	1431	1367	2017	1270	101.35	113.12	124.42	74.38	94.04	20.67	23.24	22.21	34.02	21.75	101.462	24.378	-2.05729	1.09e-33	3e-31	ISPG	Metabolism;Metabolism;Metabolism	Global and overview maps;Global and overview maps;Metabolism of terpenoids and polyketides	K03526;K03526;K03526	hydroxymethylbutenyl diphosphate synthase1, partial [Zea mays]	ko01100//Metabolic pathways;ko01110//Biosynthesis of secondary metabolites;ko00900//Terpenoid backbone biosynthesis	GO:0009526//plastid envelope;GO:0009532//plastid stroma	GO:0046914//transition metal ion binding;GO:0051536//iron-sulfur cluster binding;GO:0052592//oxidoreductase activity, acting on CH or CH2 groups, with an iron-sulfur protein as acceptor	GO:0005982//starch metabolic process;GO:0006090//pyruvate metabolic process;GO:0006091//generation of precursor metabolites and energy;GO:0006355//regulation of transcription, DNA-templated;GO:0006544//glycine metabolic process;GO:0006605//protein targeting;GO:0006633//fatty acid biosynthetic process;GO:0006739//NADP metabolic process;GO:0006779//porphyrin-containing compound biosynthetic process…
Unigene0085106	336	335	265	362	336	1112	1302	1165	1272	1028	16.29	17.96	14.9	15.56	14.59	57.52	56.68	50.73	57.51	47.19	15.86	53.926	1.76559	1.44e-33	3.96e-31	--	-	-	-	-	-	-	-	-
Unigene0003345	699	748	687	791	1156	308	271	330	290	235	9.96	11.79	11.35	10	14.75	4.68	3.47	4.22	3.85	3.17	11.57	3.878	-1.577	1.53e-33	4.18e-31	--	-	-	-	Os01g0183633 [Oryza sativa Japonica Group]	-	-	-	-
Unigene0009592	52	94	68	68	76	503	770	510	571	451	0.5	0.99	0.75	0.58	0.65	5.12	6.6	4.37	5.08	4.08	0.694	5.05	2.86328	1.57e-33	4.26e-31	--	-	-	-	Transposon TX1 uncharacterized 149 kDa protein [Ananas comosus]	-	-	-	-
Unigene0062507	1786	1053	1069	2078	1202	9216	12675	11026	12536	15185	47.67	31.07	33.08	49.18	28.73	262.4	303.71	264.27	311.97	383.68	37.946	305.206	3.00776	1.67e-33	4.53e-31	DTX49	-	-	-	PREDICTED: MATE efflux family protein 5-like [Zea mays]	-	GO:0031224//intrinsic component of membrane	GO:0015291//secondary active transmembrane transporter activity	GO:0044763//single-organism cellular process
Unigene0074604	8489	15952	11183	11855	12663	1917	951	1387	941	1433	192.66	400.31	294.25	238.6	257.38	46.42	19.38	28.27	19.91	30.79	276.64	28.954	-3.25618	1.7e-33	4.59e-31	2021-04-01	Metabolism	Energy metabolism	K05907	adenosine 5'-phosphosulfate reductase-like1 [Zea mays]	ko00920//Sulfur metabolism	-	GO:0016671//oxidoreductase activity, acting on a sulfur group of donors, disulfide as acceptor	GO:0000097//sulfur amino acid biosynthetic process;GO:0019725//cellular homeostasis
Unigene0049249	30	17	18	24	26	178	234	500	422	372	0.57	0.36	0.4	0.41	0.45	3.63	4.02	8.59	7.53	6.74	0.438	6.102	3.80028	1.85e-33	4.97e-31	ABCG6	-	-	-	ABC transporter G family member 6 [Zea mays]	-	-	-	-
Unigene0005928	1108	1436	1262	1555	1992	488	506	448	442	421	13.26	19	17.51	16.5	21.34	6.23	5.44	4.81	4.93	4.77	17.522	5.236	-1.74263	2.05e-33	5.48e-31	FKBP16-4	-	-	-	PREDICTED: protein CHUP1, chloroplastic-like [Setaria italica]	-	-	-	-
Unigene0087288	751	570	549	1003	535	87	51	126	92	74	21.81	18.31	18.49	25.83	13.92	2.7	1.33	3.29	2.49	2.03	19.672	2.368	-3.0544	2.32e-33	6.17e-31	At5g22090	-	-	-	PREDICTED: protein FAF-like, chloroplastic [Zea mays]	-	-	-	-
Unigene0018166	9205	7132	7401	12287	12904	1053	726	2022	1585	758	165.71	141.96	154.47	196.15	208.04	20.22	11.73	32.69	26.61	12.92	173.266	20.834	-3.05598	3.17e-33	8.37e-31	At3g16150	-	-	-	probable isoaspartyl peptidase/L-asparaginase 2 [Zea mays]	-	-	-	-
Unigene0069593	1008	1063	1014	943	1319	274	270	430	303	364	27.41	31.96	31.96	22.74	32.12	7.95	6.59	10.5	7.68	9.37	29.238	8.418	-1.7963	3.28e-33	8.64e-31	ADF7	-	-	-	PREDICTED: actin-depolymerizing factor 7 [Setaria italica]	-	-	-	-
Unigene0030015	1	0	2	6	3	150	232	190	123	230	0.1	0	0.24	0.55	0.28	16.67	21.7	17.78	11.95	22.69	0.234	18.158	6.27795	3.44e-33	9.01e-31	--	-	-	-	-	-	-	-	-
Unigene0058120	23	19	30	14	22	178	346	214	217	243	0.34	0.31	0.52	0.18	0.29	2.81	4.6	2.85	3	3.41	0.328	3.334	3.34549	6.08e-33	1.59e-30	At1g58602	-	-	-	Disease resistance RPP13-like protein 4 [Dichanthelium oligosanthes]	-	-	-	-
Unigene0071187	360	415	323	379	618	111	70	102	79	82	18.09	23.06	18.82	16.89	27.81	5.95	3.16	4.6	3.7	3.9	20.934	4.262	-2.29625	8.12e-33	2.11e-30	RL3	-	-	-	PREDICTED: protein RADIALIS-like 3 [Setaria italica]	-	-	-	-
Unigene0050334	103	81	79	123	113	492	1041	642	601	581	5.78	5.03	5.14	6.12	5.68	29.46	52.46	32.36	31.46	30.87	5.55	35.322	2.67001	1.2e-32	3.11e-30	CNR9	-	-	-	cell number regulator 7 [Zea mays]	-	-	-	-
Unigene0012623	4	2	5	3	9	163	169	128	110	102	0.24	0.13	0.35	0.16	0.48	10.44	9.11	6.9	6.16	5.8	0.272	7.682	4.8198	1.21e-32	3.13e-30	--	-	-	-	-	-	-	-	-
Unigene0056787	157	43	75	107	129	1031	1242	945	833	864	8.2	2.48	4.54	4.96	6.04	57.46	58.26	44.34	40.58	42.73	5.244	48.674	3.21441	1.33e-32	3.41e-30	--	-	-	-	ATPase inhibitor [Zea mays]	-	GO:0043231//intracellular membrane-bounded organelle	-	GO:0006140//regulation of nucleotide metabolic process;GO:0009892//negative regulation of metabolic process
Unigene0083412	3350	5690	4436	5747	5435	912	839	942	819	1188	75.04	140.92	115.2	114.15	109.02	21.79	16.87	18.95	17.11	25.19	110.866	19.982	-2.47204	1.5e-32	3.83e-30	NAS3	-	-	-	PREDICTED: nicotianamine synthase 3-like [Zea mays]	-	-	-	GO:0018130//heterocycle biosynthetic process
Unigene0001365	882	452	547	1152	552	5573	9157	10693	14473	13609	20.15	11.42	14.49	23.34	11.3	135.86	187.87	219.44	308.39	294.42	16.14	229.196	3.82787	1.75e-32	4.45e-30	CYP707A5	Metabolism	Metabolism of terpenoids and polyketides	K09843	Abscisic acid 8'-hydroxylase 1 [Dichanthelium oligosanthes]	ko00906//Carotenoid biosynthesis	-	GO:0016491//oxidoreductase activity;GO:0046906//tetrapyrrole binding;GO:0046914//transition metal ion binding	GO:0044710//single-organism metabolic process
Unigene0035178	114	62	100	49	93	1054	868	707	639	787	5.46	3.28	5.55	2.08	3.99	53.82	37.3	30.39	28.52	35.67	4.072	37.14	3.18916	1.78e-32	4.5e-30	--	-	-	-	ribonucleoprotein [Zea mays]	-	GO:0009532//plastid stroma	GO:0097159//organic cyclic compound binding	GO:0000377//RNA splicing, via transesterification reactions with bulged adenosine as nucleophile
Unigene0008461	145	9	83	27	51	3591	3958	4342	2882	4895	2.51	0.17	1.66	0.41	0.79	66.27	61.47	67.45	46.48	80.16	1.108	64.366	5.86027	2.33e-32	5.87e-30	LRK10L-1.2	-	-	-	PREDICTED: probable serine/threonine-protein kinase At1g18390 [Zea mays]	-	-	GO:0016301//kinase activity	-
Unigene0027907	102	133	85	162	152	14	13	12	13	17	4.67	6.74	4.51	6.58	6.24	0.68	0.53	0.49	0.56	0.74	5.748	0.6	-3.26003	2.92e-32	7.33e-30	AMC4	-	-	-	metacaspase type II [Zea mays]	-	-	-	-
Unigene0084830	1	9	13	9	10	212	258	150	164	193	0.13	1.25	1.9	1	1.13	28.44	29.12	16.94	19.23	22.97	1.082	23.34	4.43103	3.25e-32	8.13e-30	ASMT2	Metabolism	Biosynthesis of other secondary metabolites	K16040	OSJNBb0026E15.9-like protein [Zea mays]	ko00945//Stilbenoid, diarylheptanoid and gingerol biosynthesis	-	GO:0005515//protein binding;GO:0008168//methyltransferase activity	GO:0008152//metabolic process
Unigene0064960	663	598	593	649	604	158	243	212	223	225	17.77	17.72	18.43	15.43	14.5	4.52	5.85	5.1	5.57	5.71	16.77	5.35	-1.64827	3.29e-32	8.18e-30	DTX40	-	-	-	MATE efflux family protein [Saccharum hybrid cultivar R570]	-	-	-	-
Unigene0028130	636	487	466	437	492	1766	2135	1973	1848	1856	18.04	15.27	15.32	10.99	12.5	53.43	54.36	50.25	48.87	49.83	14.424	51.348	1.83184	3.91e-32	9.69e-30	ZIFL1	-	-	-	PREDICTED: protein ZINC INDUCED FACILITATOR-LIKE 1-like [Zea mays]	-	-	-	-
Unigene0055920	58	52	62	72	70	308	350	367	237	308	2.41	2.39	2.98	2.65	2.6	13.64	13.04	13.68	9.17	12.1	2.606	12.326	2.2418	4.62e-32	1.14e-29	--	-	-	-	hypothetical protein SORBIDRAFT_01g031970 [Sorghum bicolor]	-	-	-	-
Unigene0020123	494	243	336	201	321	27	27	44	21	43	97.73	53.16	77.07	35.26	56.87	5.7	4.8	7.82	3.87	8.05	64.018	6.048	-3.40395	6.17e-32	1.52e-29	--	-	-	-	-	-	-	-	-
Unigene0023930	17	8	10	23	21	125	222	191	208	244	0.72	0.37	0.49	0.86	0.8	5.64	8.43	7.25	8.2	9.77	0.648	7.858	3.6001	6.38e-32	1.56e-29	PNC1	Metabolism;Metabolism;Metabolism	Global and overview maps;Global and overview maps;Biosynthesis of other secondary metabolites	K00430;K00430;K00430	PREDICTED: cationic peroxidase 1-like [Zea mays]	ko01100//Metabolic pathways;ko01110//Biosynthesis of secondary metabolites;ko00940//Phenylpropanoid biosynthesis	-	-	-
Unigene0033177	481	446	413	676	598	3254	3395	3534	2519	1890	17.56	18	17.48	21.88	19.55	126.72	111.27	115.85	85.74	65.32	18.894	100.98	2.41807	6.86e-32	1.67e-29	MAO1B	Metabolism;Metabolism;Metabolism	Global and overview maps;Global and overview maps;Amino acid metabolism	K05933;K05933;K05933	1-aminocyclopropane-1-carboxylate oxidase15 [Zea mays]	ko01100//Metabolic pathways;ko01110//Biosynthesis of secondary metabolites;ko00270//Cysteine and methionine metabolism	-	GO:0016705//oxidoreductase activity, acting on paired donors, with incorporation or reduction of molecular oxygen;GO:0043169//cation binding	GO:0044710//single-organism metabolic process
Unigene0015674	513	689	537	726	764	2407	2570	2535	2532	2329	11.02	16.36	13.37	13.83	14.7	55.16	49.56	48.9	50.72	47.36	13.856	50.34	1.86119	1.02e-31	2.48e-29	aepA	-	-	-	Amidohydrolase family [Zea mays]	-	-	-	-
Unigene0003245	13	11	12	12	12	93	207	192	172	226	0.16	0.15	0.17	0.13	0.13	1.22	2.29	2.13	1.98	2.64	0.148	2.052	3.79336	1.03e-31	2.48e-29	XA21	-	-	-	probable LRR receptor-like serine/threonine-protein kinase At3g47570 [Aegilops tauschii subsp. tauschii] [Aegilops tauschii]	-	-	-	-
Unigene0006146	2	0	0	2	8	436	134	447	343	248	0.04	0	0	0.04	0.16	10.24	2.65	8.84	7.04	5.17	0.048	6.788	7.14381	1.1e-31	2.63e-29	--	-	-	-	PREDICTED: protein app1-like [Setaria italica]	-	-	-	-
Unigene0059839	388	469	374	872	1003	37	90	47	60	61	13.2	17.64	14.75	26.31	30.56	1.34	2.75	1.44	1.9	1.96	20.492	1.878	-3.44779	1.36e-31	3.26e-29	AAP6	-	-	-	PREDICTED: amino acid permease 6-like [Setaria italica]	-	-	-	-
Unigene0014401	241	201	209	122	141	11	17	24	15	8	10.28	9.48	10.33	4.61	5.38	0.5	0.65	0.92	0.6	0.32	8.016	0.598	-3.74467	1.58e-31	3.76e-29	--	-	-	-	wiscott-Aldrich syndrome, C-terminal [Zea mays]	-	-	-	-
Unigene0074312	25	25	43	37	48	194	375	320	256	332	0.58	0.64	1.16	0.76	1	4.81	7.83	6.68	5.55	7.31	0.828	6.436	2.95846	1.91e-31	4.54e-29	PR5K	-	-	-	PREDICTED: proline-rich receptor-like protein kinase PERK3 [Setaria italica]	-	-	-	-
Unigene0037442	2	0	0	4	2	285	268	208	130	223	0.08	0	0	0.15	0.07	12.52	9.91	7.69	4.99	8.69	0.06	8.76	7.18982	1.93e-31	4.56e-29	--	-	-	-	hypothetical protein SORBI_010G226500 [Sorghum bicolor]	-	-	-	-
Unigene0083504	394	152	244	218	162	2007	2926	2047	2184	2404	5.96	2.54	4.28	2.92	2.19	32.37	39.72	27.8	30.79	34.41	3.578	33.018	3.20603	2.73e-31	6.38e-29	--	-	-	-	Lipase [Triticum urartu]	-	-	-	-
Unigene0026842	38	37	44	48	39	256	353	228	270	331	0.57	0.62	0.77	0.64	0.53	4.13	4.79	3.09	3.8	4.73	0.626	4.108	2.7142	2.73e-31	6.38e-29	--	-	-	-	PREDICTED: uncharacterized protein LOC101781465 [Setaria italica]	-	-	-	-
Unigene0081232	698	308	430	627	384	3	18	21	39	8	17.89	8.73	12.78	14.25	8.82	0.08	0.41	0.48	0.93	0.19	12.494	0.418	-4.90159	4.27e-31	9.95e-29	--	-	-	-	PREDICTED: sugar transport protein 5-like isoform X2 [Oryza sativa Japonica Group]	-	-	-	-
Unigene0062239	126	226	161	261	168	13	11	26	9	10	5.45	10.8	8.07	10	6.5	0.6	0.43	1.01	0.36	0.41	8.164	0.562	-3.86063	5.67e-31	1.32e-28	ASMT3	-	-	-	PREDICTED: trans-resveratrol di-O-methyltransferase-like [Setaria italica]	-	-	-	-
Unigene0025437	199	190	138	199	263	981	1263	768	1033	1031	9.41	9.93	7.56	8.34	11.13	49.47	53.6	32.6	45.53	46.14	9.274	45.468	2.29359	6.04e-31	1.39e-28	MYB308	Organismal Systems	Environmental adaptation	K09422	ScMYB1 protein [Saccharum hybrid cultivar Co 86032]	ko04626//Plant-pathogen interaction	GO:0043231//intracellular membrane-bounded organelle	GO:0003676//nucleic acid binding	GO:0010468//regulation of gene expression;GO:0034645//cellular macromolecule biosynthetic process
Unigene0007464	72	53	45	77	87	276	337	351	431	397	2.55	2.07	1.85	2.42	2.76	10.42	10.71	11.15	14.22	13.3	2.33	11.96	2.35982	6.07e-31	1.4e-28	--	-	-	-	PREDICTED: growth/differentiation factor 7 [Oryza sativa Japonica Group]	-	-	-	-
Unigene0069183	236	129	181	185	244	779	733	753	687	650	1.76	1.06	1.56	1.22	1.63	6.2	4.91	5.04	4.78	4.59	1.446	5.104	1.81956	6.16e-31	1.41e-28	At1g26850	-	-	-	PREDICTED: probable methyltransferase PMT2 isoform X1 [Zea mays]	-	-	-	-
Unigene0015009	0	2	11	1	0	3371	3724	3764	2694	4636	0	0.07	0.42	0.03	0	117.14	108.91	110.11	81.83	142.97	0.104	112.192	10.0752	6.23e-31	1.42e-28	SHKA	Metabolism;Metabolism;Metabolism;Metabolism	Global and overview maps;Global and overview maps;Global and overview maps;Amino acid metabolism	K01626;K01626;K01626;K01626	Phospho-2-dehydro-3-deoxyheptonate aldolase 1, chloroplastic, partial [Dichanthelium oligosanthes]	ko01100//Metabolic pathways;ko01110//Biosynthesis of secondary metabolites;ko01230//Biosynthesis of amino acids;ko00400//Phenylalanine, tyrosine and tryptophan biosynthesis	-	-	-
Unigene0056117	191	93	149	127	145	16	21	30	25	17	4.5	2.42	4.07	2.66	3.06	0.4	0.44	0.64	0.55	0.38	3.342	0.482	-2.79361	6.27e-31	1.43e-28	--	-	-	-	PREDICTED: protein LURP-one-related 5-like isoform X1 [Zea mays]	-	-	-	-
Unigene0008136	1303	1126	1397	1082	1167	4728	4433	4927	4544	4171	34.08	32.57	42.37	25.1	27.34	131.94	104.11	115.74	110.83	103.29	32.292	113.182	1.8094	9.42e-31	2.13e-28	--	-	-	-	plant-specific domain TIGR01615 family protein [Zea mays]	-	-	-	-
Unigene0088042	225	287	179	288	258	49	53	46	52	57	7.35	10.36	6.78	8.34	7.54	1.71	1.55	1.35	1.58	1.76	8.074	1.59	-2.34426	9.85e-31	2.22e-28	Bx8	-	-	-	PREDICTED: DIMBOA UDP-glucosyltransferase BX8-like [Setaria italica]	-	-	-	-
Unigene0041623	1248	1035	994	1274	1371	3310	5499	4291	3769	3587	34.53	31.66	31.88	31.26	33.97	97.7	136.6	106.62	97.24	93.96	32.66	106.424	1.70423	1.24e-30	2.78e-28	CNR13	-	-	-	PREDICTED: cell number regulator 13-like [Setaria italica]	-	-	-	-
Unigene0061460	32	29	36	22	54	239	741	429	377	528	0.5	0.5	0.65	0.3	0.76	3.98	10.39	6.02	5.49	7.8	0.542	6.736	3.63553	1.35e-30	3.03e-28	AGO18	-	-	-	PREDICTED: protein argonaute 18-like isoform X2 [Zea mays]	-	-	-	-
Unigene0086462	14266	4285	7021	13070	11591	57	153	206	541	57	516.76	171.62	294.85	419.84	376.01	2.2	4.98	6.7	18.27	1.95	355.816	6.82	-5.70522	1.44e-30	3.2e-28	CAT3	Metabolism;Metabolism;Cellular Processes;Environmental Information Processing;Metabolism;Metabolism	Global and overview maps;Global and overview maps;Transport and catabolism;Signal transduction;Carbohydrate metabolism;Amino acid metabolism	K03781;K03781;K03781;K03781;K03781;K03781	catalase [Saccharum hybrid cultivar R570]	ko01110//Biosynthesis of secondary metabolites;ko01200//Carbon metabolism;ko04146//Peroxisome;ko04016//MAPK signaling pathway - plant;ko00630//Glyoxylate and dicarboxylate metabolism;ko00380//Tryptophan metabolism	-	-	-
Unigene0046966	3168	3521	2956	3810	3763	1315	1281	1539	1453	1469	172.35	211.81	186.45	183.81	183.34	76.32	62.57	75.19	73.71	75.66	187.552	72.69	-1.36746	1.46e-30	3.25e-28	FTRV	-	-	-	ferredoxin-thioredoxin reductase, variable chain [Zea mays]	-	GO:0009536//plastid	GO:0016783//sulfurtransferase activity;GO:0051536//iron-sulfur cluster binding	GO:0006633//fatty acid biosynthetic process
Unigene0056848	90088	81214	67962	128467	95142	19458	20781	28991	27125	26439	4592.06	4577.35	4016.32	5807.03	4343.18	1058.12	951.03	1327.12	1289.26	1275.89	4667.19	1180.28	-1.98342	1.51e-30	3.35e-28	psaD	Metabolism;Metabolism	Global and overview maps;Energy metabolism	K02692;K02692	photosystem I reaction center subunit II [Saccharum hybrid cultivar GT28]	ko01100//Metabolic pathways;ko00195//Photosynthesis	GO:0043234//protein complex	-	GO:0044237//cellular metabolic process
Unigene0008617	10	3	5	5	5	84	140	123	105	145	0.91	0.3	0.53	0.4	0.41	8.18	11.47	10.08	8.93	12.53	0.51	10.238	4.32729	1.58e-30	3.49e-28	--	-	-	-	OSJNBb0004G23.8-like protein [Zea mays]	-	-	-	-
Unigene0084123	174	245	188	215	305	55	59	45	45	38	4.72	7.34	5.91	5.17	7.4	1.59	1.44	1.1	1.14	0.97	6.108	1.248	-2.29108	1.75e-30	3.85e-28	ROPGEF8	-	-	-	PREDICTED: rho guanine nucleotide exchange factor 8-like [Setaria italica]	-	-	GO:0016772//transferase activity, transferring phosphorus-containing groups	GO:0006796//phosphate-containing compound metabolic process;GO:0043087//regulation of GTPase activity
Unigene0008349	1073	1159	1247	1169	1313	4402	6681	5757	4006	5642	23.9	28.55	32.2	23.09	26.19	104.61	133.62	115.17	83.21	118.98	26.786	111.118	2.05254	2.05e-30	4.48e-28	HIRL1	-	-	-	PREDICTED: hypersensitive induced reaction3 isoform X2 [Zea mays]	-	-	-	-
Unigene0012086	1852	1643	1546	1520	1693	6232	13186	7805	9042	8372	32.03	31.42	31	23.32	26.23	115	204.78	121.24	145.84	137.1	28.8	144.792	2.32984	2.3e-30	5.02e-28	XB15	-	-	-	PREDICTED: protein phosphatase 2C 35-like [Zea mays]	-	GO:0016020//membrane;GO:0044464//cell part	-	GO:0015833//peptide transport;GO:0032412//regulation of ion transmembrane transporter activity;GO:0048827//phyllome development
Unigene0087163	1	0	1	1	2	292	253	397	192	250	0.04	0	0.05	0.04	0.07	12.97	9.46	14.84	7.45	9.85	0.04	10.914	8.09196	2.88e-30	6.25e-28	--	-	-	-	-	-	-	-	-
Unigene0010712	3262	3095	3518	3313	4671	1267	1797	1545	1876	1460	40.39	42.37	50.5	36.37	51.79	16.73	19.97	17.18	21.66	17.11	44.284	18.53	-1.25692	3.57e-30	7.72e-28	ACO3	Metabolism;Metabolism;Metabolism;Metabolism;Metabolism;Metabolism;Metabolism	Global and overview maps;Global and overview maps;Global and overview maps;Global and overview maps;Carbohydrate metabolism;Carbohydrate metabolism;Global and overview maps	K01681;K01681;K01681;K01681;K01681;K01681;K01681	aconitase1 [Zea mays]	ko01100//Metabolic pathways;ko01110//Biosynthesis of secondary metabolites;ko01200//Carbon metabolism;ko01230//Biosynthesis of amino acids;ko00630//Glyoxylate and dicarboxylate metabolism;ko00020//Citrate cycle (TCA cycle);ko01210//2-Oxocarboxylic acid metabolism	-	-	-
Unigene0003376	237	53	118	106	108	1240	2363	1897	2222	3122	3.31	0.82	1.91	1.31	1.35	18.45	29.59	23.76	28.9	41.22	1.74	28.384	4.02792	4.75e-30	1.02e-27	pol	-	-	-	OSJNBa0019J05.12 [Oryza sativa Japonica Group]	-	-	-	-
Unigene0001745	348	745	399	839	912	32	50	84	85	52	11.42	27.03	15.18	24.42	26.8	1.12	1.47	2.48	2.6	1.62	20.97	1.858	-3.4965	4.99e-30	1.07e-27	--	-	-	-	-	-	-	-	-
Unigene0017133	4616	2704	2795	5176	3765	856	903	1055	1041	1074	215.49	139.58	151.27	214.28	157.41	42.63	37.85	44.23	45.32	47.47	175.606	43.5	-2.01325	5.62e-30	1.2e-27	At3g63540	-	-	-	thylakoid lumenal 19 kDa protein [Zea mays]	-	-	-	-
Unigene0048280	2955	1406	1902	2606	2529	16306	16334	14209	12948	8822	150.49	79.17	112.3	117.69	115.34	885.92	746.84	649.86	614.87	425.35	114.998	664.568	2.53081	6.65e-30	1.42e-27	--	-	-	-	Sorghum bicolor protein targeted either to mitochondria or chloroplast proteins T50848 [Saccharum hybrid cultivar R570]	-	-	-	-
Unigene0084098	39	34	41	34	42	209	491	317	487	537	0.72	0.69	0.87	0.55	0.69	4.1	8.1	5.23	8.34	9.34	0.704	7.022	3.31823	7.42e-30	1.58e-27	LECRK91	-	-	-	L-type lectin-domain containing receptor kinase IX.1 [Zea mays]	-	-	-	-
Unigene0016079	4198	7329	5214	8802	6808	1304	1196	924	1235	1179	110.79	213.86	159.53	205.99	160.9	36.71	28.34	21.9	30.39	29.46	170.214	29.36	-2.53543	8.36e-30	1.77e-27	SIGE	-	-	-	PREDICTED: RNA polymerase sigma factor sigE, chloroplastic/mitochondrial isoform X1 [Zea mays]	-	-	-	-
Unigene0085374	49	25	32	37	35	181	350	238	324	240	1.02	0.58	0.77	0.68	0.65	4.03	6.55	4.46	6.3	4.74	0.74	5.216	2.81735	8.66e-30	1.83e-27	CRK11	-	-	-	PREDICTED: cysteine-rich receptor-like protein kinase 25 isoform X1 [Setaria italica]	-	-	-	-
Unigene0071185	317	265	308	210	415	45	25	74	46	48	31.25	28.88	35.2	18.36	36.63	4.73	2.21	6.55	4.23	4.48	30.064	4.44	-2.75941	9.33e-30	1.96e-27	RL3	-	-	-	PREDICTED: protein RADIALIS-like 3 [Setaria italica]	-	-	-	-
Unigene0060682	127364	158230	122291	247159	183137	25883	33967	44037	44919	34316	1495.39	2054.18	1664.65	2573.39	1925.65	324.2	358.06	464.33	491.78	381.44	1942.65	403.962	-2.26574	2.01e-29	4.22e-27	CHLH	Metabolism;Metabolism;Metabolism	Global and overview maps;Global and overview maps;Metabolism of cofactors and vitamins	K03403;K03403;K03403	Magnesium-chelatase subunit ChlH chloroplastic [Zea mays]	ko01100//Metabolic pathways;ko01110//Biosynthesis of secondary metabolites;ko00860//Porphyrin and chlorophyll metabolism	GO:0009532//plastid stroma;GO:0042170//plastid membrane	GO:0032550//purine ribonucleoside binding;GO:0051003//ligase activity, forming nitrogen-metal bonds, forming coordination complexes	GO:0006779//porphyrin-containing compound biosynthetic process
Unigene0045376	49	53	43	26	65	391	563	623	282	566	0.93	1.11	0.95	0.44	1.1	7.92	9.59	10.62	4.99	10.17	0.906	8.658	3.25645	2.08e-29	4.33e-27	--	-	-	-	PREDICTED: uncharacterized protein LOC106866330 [Brachypodium distachyon]	-	-	-	-
Unigene0008280	88	198	101	158	242	3	0	2	1	2	3.55	8.84	4.73	5.65	8.75	0.13	0	0.07	0.04	0.08	6.304	0.064	-6.62205	2.47e-29	5.14e-27	BHLH94	-	-	-	PREDICTED: transcription factor bHLH96-like [Zea mays]	-	-	GO:0005515//protein binding	-
Unigene0003058	106	62	85	78	84	363	570	381	400	382	4.8	3.11	4.46	3.13	3.41	17.54	23.18	15.5	16.9	16.38	3.782	17.9	2.24274	2.71e-29	5.61e-27	RAB11C	Cellular Processes	Transport and catabolism	K07904	PREDICTED: ras-related protein Rab11C-like [Zea mays]	ko04144//Endocytosis	-	GO:0032550//purine ribonucleoside binding	GO:0008104//protein localization;GO:0035556//intracellular signal transduction
Unigene0041998	135	102	141	95	190	17	13	15	29	14	2.76	2.3	3.34	1.72	3.47	0.37	0.24	0.27	0.55	0.27	2.718	0.34	-2.99894	2.95e-29	6.08e-27	--	-	-	-	-	-	-	-	-
Unigene0021975	349	333	267	520	423	89	114	110	115	86	19.53	20.61	17.32	25.81	21.2	5.31	5.73	5.53	6	4.56	20.894	5.426	-1.94513	3.57e-29	7.34e-27	--	-	-	-	hypothetical protein SORBI_009G081200 [Sorghum bicolor]	-	-	-	-
Unigene0052339	1352	791	992	1253	946	3894	4568	4405	4593	4207	30.9	19.99	26.28	25.39	19.36	94.93	93.72	90.4	97.87	91.01	24.384	93.586	1.94036	4.13e-29	8.47e-27	RLK902	-	-	-	Receptor kinase [Zea mays]	-	-	-	-
Unigene0074384	56	48	66	55	63	293	593	350	384	293	0.73	0.69	0.99	0.63	0.73	4.06	6.91	4.08	4.65	3.6	0.754	4.66	2.62769	4.56e-29	9.31e-27	RPP8L2	-	-	-	PREDICTED: probable disease resistance RPP8-like protein 4 [Setaria italica]	-	-	-	-
Unigene0025273	2023	803	1271	1479	1408	6230	9487	7488	9295	7980	37.99	16.67	27.67	24.63	23.68	124.81	159.95	126.28	162.76	141.87	26.128	143.134	2.4537	4.6e-29	9.37e-27	At1g32090	-	-	-	PREDICTED: CSC1-like protein At1g32090 [Setaria italica]	-	-	-	-
Unigene0070634	743	1068	914	1140	862	199	238	242	261	263	18.83	29.94	26.86	25.63	19.57	5.38	5.42	5.51	6.17	6.31	24.166	5.758	-2.06934	4.9e-29	9.93e-27	PCMP-E55	-	-	-	fscO [Zea mays]	-	-	-	-
Unigene0002311	1562	1902	1287	1189	1328	113	244	79	213	109	60.74	81.78	58.02	41	46.25	4.69	8.52	2.76	7.72	4.01	57.558	5.54	-3.37706	5e-29	1.01e-26	MAPKKK17	Environmental Information Processing	Signal transduction	K20716	PREDICTED: mitogen-activated protein kinase kinase kinase YODA-like [Zea mays]	ko04016//MAPK signaling pathway - plant	-	GO:0016772//transferase activity, transferring phosphorus-containing groups	-
Unigene0008183	870	867	897	836	1200	362	435	495	353	293	13.89	15.3	16.6	11.83	17.15	6.16	6.23	7.1	5.25	4.43	14.954	5.834	-1.35797	5.36e-29	1.08e-26	PPOX1	Metabolism;Metabolism;Metabolism	Global and overview maps;Global and overview maps;Metabolism of cofactors and vitamins	K00231;K00231;K00231	protoporphyrinogen IX oxidase1 [Zea mays]	ko01100//Metabolic pathways;ko01110//Biosynthesis of secondary metabolites;ko00860//Porphyrin and chlorophyll metabolism	-	GO:0003824//catalytic activity	GO:0006778//porphyrin-containing compound metabolic process;GO:0044710//single-organism metabolic process
Unigene0064736	2406	2563	2162	2595	3068	1116	1151	1200	861	906	126.16	148.6	131.44	120.67	144.08	62.43	54.19	56.51	42.1	44.98	134.19	52.042	-1.36653	5.85e-29	1.17e-26	CCR1	-	-	-	PREDICTED: cinnamoyl-CoA reductase 1 [Oryza sativa Japonica Group]	-	-	-	-
Unigene0037415	1713	1561	1694	1583	2194	4375	5426	4912	4100	4267	27.75	27.96	31.81	22.74	31.83	75.6	78.91	71.45	61.93	65.44	28.418	70.666	1.31421	6.85e-29	1.37e-26	HIR1	-	-	-	Hypersensitive-induced response protein 1 [Dichanthelium oligosanthes]	-	-	-	-
Unigene0029837	484	296	355	351	436	100	105	122	156	81	5.81	3.93	4.94	3.74	4.69	1.28	1.13	1.32	1.75	0.92	4.622	1.28	-1.85237	1.08e-28	2.16e-26	IDM1	-	-	-	PREDICTED: increased DNA methylation 1 [Oryza brachyantha]	-	GO:0009536//plastid	-	-
Unigene0022585	0	0	0	0	0	243	331	277	249	319	0	0	0	0	0	27.11	31.08	26.02	24.28	31.59	0.001	28.016	14.774	1.21e-28	2.41e-26	--	-	-	-	hypothetical protein [Oryza sativa Japonica Group]	-	-	-	-
Unigene0001079	129	212	149	252	250	1350	1911	1574	987	1304	7.02	12.77	9.41	12.17	12.19	78.43	93.43	76.98	50.12	67.23	10.712	73.238	2.77336	1.23e-28	2.44e-26	--	-	-	-	PREDICTED: collagen alpha-1(I) chain-like isoform X1 [Zea mays]	-	-	-	-
Unigene0011990	0	5	2	6	8	94	169	359	232	170	0	0.13	0.05	0.12	0.17	2.34	3.54	7.53	5.05	3.76	0.094	4.444	5.56305	1.46e-28	2.88e-26	--	-	-	-	-	-	-	-	-
Unigene0040787	1186	1948	1234	2007	1620	12651	11031	10606	8721	9784	87.26	158.48	105.26	130.95	106.74	993.02	728.69	700.8	598.32	681.52	117.738	740.47	2.65286	1.52e-28	2.99e-26	ELIP1	-	-	-	Low molecular mass early light-inducible protein HV60, chloroplastic [Dichanthelium oligosanthes]	-	-	-	-
Unigene0059475	13	18	35	11	42	511	395	469	242	423	1.54	2.35	4.79	1.15	4.44	64.39	41.89	49.75	26.65	47.3	2.854	45.996	4.01045	1.82e-28	3.57e-26	--	-	-	-	-	-	-	-	-
Unigene0033738	1828	2190	2034	1950	2725	158	158	93	82	319	34.34	45.49	44.3	32.48	45.84	3.17	2.66	1.57	1.44	5.67	40.49	2.902	-3.80245	1.87e-28	3.65e-26	NAR-7	Metabolism	Energy metabolism	K10534	nitrate reductase [NAD(P)H] [Zea mays]	ko00910//Nitrogen metabolism	-	GO:0000166//nucleotide binding;GO:0008940//nitrate reductase activity;GO:0046906//tetrapyrrole binding;GO:0046914//transition metal ion binding;GO:0050662//coenzyme binding	GO:0042126//nitrate metabolic process
Unigene0000669	10274	19032	11737	15043	15792	1853	3068	3766	3299	2832	211.77	433.76	280.48	274.97	291.51	40.75	56.78	69.71	63.41	55.26	298.498	57.182	-2.38409	1.9e-28	3.69e-26	ALDP	Metabolism;Metabolism;Metabolism;Metabolism;Metabolism;Metabolism;Metabolism;Metabolism	Global and overview maps;Global and overview maps;Global and overview maps;Global and overview maps;Carbohydrate metabolism;Energy metabolism;Carbohydrate metabolism;Carbohydrate metabolism	K01623;K01623;K01623;K01623;K01623;K01623;K01623;K01623	Fructose-bisphosphate aldolase, chloroplastic [Dichanthelium oligosanthes]	ko01100//Metabolic pathways;ko01110//Biosynthesis of secondary metabolites;ko01200//Carbon metabolism;ko01230//Biosynthesis of amino acids;ko00010//Glycolysis / Gluconeogenesis;ko00710//Carbon fixation in photosynthetic organisms;ko00030//Pentose phosphate pathway;ko00051//Fructose and mannose metabolism	-	GO:0016832//aldehyde-lyase activity	GO:0006090//pyruvate metabolic process
Unigene0055925	7554	9098	8295	8911	9620	2483	2698	4024	3699	2824	202.75	270.01	258.13	212.1	231.24	71.1	65.02	97	92.58	71.76	234.846	79.492	-1.56283	2.1e-28	4.08e-26	AGPS2	Metabolism;Metabolism;Metabolism;Metabolism	Global and overview maps;Global and overview maps;Carbohydrate metabolism;Carbohydrate metabolism	K00975;K00975;K00975;K00975	PREDICTED: glucose-1-phosphate adenylyltransferase small subunit [Zea mays]	ko01100//Metabolic pathways;ko01110//Biosynthesis of secondary metabolites;ko00500//Starch and sucrose metabolism;ko00520//Amino sugar and nucleotide sugar metabolism	GO:0009536//plastid	GO:0070566//adenylyltransferase activity	GO:0005977//glycogen metabolic process;GO:0005982//starch metabolic process
Unigene0030363	800	380	662	415	563	3859	2967	3469	4106	3947	21.51	11.3	20.64	9.9	13.56	110.71	71.63	83.78	102.96	100.49	15.382	93.914	2.6101	2.15e-28	4.16e-26	RISBZ5	-	-	-	light-inducible protein CPRF-2 [Zea mays]	-	-	GO:0003677//DNA binding	GO:0010468//regulation of gene expression
Unigene0040089	149	217	173	188	214	43	42	50	56	38	5.42	8.72	7.29	6.06	6.97	1.67	1.37	1.63	1.9	1.31	6.892	1.576	-2.12866	3.06e-28	5.91e-26	--	-	-	-	small heat shock-like protein [Zea mays]	-	-	-	-
Unigene0039339	205	102	149	161	157	700	1058	791	653	665	4.64	2.55	3.91	3.23	3.18	16.91	21.52	16.09	13.79	14.26	3.502	16.514	2.23744	5.06e-28	9.73e-26	LECRK91	-	-	-	L-type lectin-domain containing receptor kinase IX.1 [Dichanthelium oligosanthes]	-	-	GO:0004672//protein kinase activity;GO:0005488//binding	GO:0006796//phosphate-containing compound metabolic process
Unigene0025983	9	11	14	10	14	96	129	119	103	149	0.58	0.79	1.05	0.57	0.81	6.64	7.51	6.93	6.22	9.14	0.76	7.288	3.26145	6.34e-28	1.21e-25	WRKY50	-	-	-	PREDICTED: probable WRKY transcription factor 50 [Setaria italica]	-	-	-	-
Unigene0011362	146	139	180	170	297	33	50	28	27	30	5.64	5.94	8.07	5.83	10.28	1.36	1.73	0.97	0.97	1.1	7.152	1.226	-2.54439	8.82e-28	1.68e-25	NIR	Metabolism	Energy metabolism	K00366	Ferredoxin--nitrite reductase, chloroplastic [Dichanthelium oligosanthes]	ko00910//Nitrogen metabolism	GO:0009536//plastid	GO:0016664//oxidoreductase activity, acting on other nitrogenous compounds as donors, iron-sulfur protein as acceptor;GO:0043169//cation binding;GO:0046906//tetrapyrrole binding;GO:0051536//iron-sulfur cluster binding	GO:0042126//nitrate metabolic process
Unigene0030203	8104	7924	5936	10823	8263	2651	2615	2962	2244	2565	676.29	731.17	574.31	800.95	617.54	236.02	195.93	221.99	174.62	202.65	680.052	206.242	-1.72131	9.15e-28	1.74e-25	petM	-	-	-	plastoquinol-plastocyanin reductase [Zea mays]	-	-	-	-
Unigene0029898	1027	834	750	949	860	3024	3676	3070	3247	3848	24.52	22.02	20.76	20.09	18.39	77.02	78.79	65.82	72.28	86.97	21.156	76.176	1.84827	9.77e-28	1.85e-25	CBSX5	-	-	-	CBS domain-containing protein CBSX5 [Zea mays]	-	-	-	-
Unigene0012227	2539	5545	4906	2979	4482	616	653	618	814	415	44.15	106.61	98.9	45.93	69.79	11.43	10.19	9.65	13.2	6.83	73.076	10.26	-2.83237	1.03e-27	1.94e-25	spoIIIAA	-	-	-	P-loop containing nucleoside triphosphate hydrolase superfamily protein [Zea mays]	-	GO:0009536//plastid	GO:0016462//pyrophosphatase activity;GO:0032550//purine ribonucleoside binding	-
Unigene0077739	78	56	40	16	58	567	886	560	605	583	2.26	1.8	1.34	0.41	1.51	17.54	23.07	14.58	16.36	16.01	1.464	17.512	3.58036	1.1e-27	2.08e-25	Os11g0242200	-	-	-	PREDICTED: probable protein phosphatase 2C 74 [Zea mays]	-	-	GO:0016787//hydrolase activity	-
Unigene0005730	314	84	99	201	152	1324	1883	2488	2318	2138	9.62	2.85	3.52	5.46	4.17	43.27	51.79	68.45	66.21	62.01	5.124	58.346	3.50929	1.31e-27	2.46e-25	FLA17	-	-	-	PREDICTED: fasciclin-like arabinogalactan protein 15 [Setaria italica]	-	-	-	-
Unigene0056949	166	120	158	89	102	950	1500	1066	1067	659	4.1	3.28	4.53	1.95	2.26	25.05	33.29	23.66	24.59	15.42	3.224	24.402	2.92008	1.33e-27	2.47e-25	RPS2	Organismal Systems	Environmental adaptation	K13459	PREDICTED: disease resistance protein RPS2-like [Setaria italica]	ko04626//Plant-pathogen interaction	-	-	-
Unigene0004387	77	37	51	82	52	575	1614	711	653	529	3.23	1.72	2.48	3.05	1.95	25.75	60.82	26.8	25.56	21.02	2.486	31.99	3.68572	2.13e-27	3.97e-25	WRKY75	-	-	-	PREDICTED: probable WRKY transcription factor 75 [Setaria italica]	-	-	-	-
Unigene0030724	56	36	64	39	83	230	359	321	346	349	1.16	0.82	1.54	0.72	1.54	5.09	6.68	5.97	6.69	6.85	1.156	6.256	2.4361	2.31e-27	4.27e-25	--	-	-	-	Core-2/I-branching beta-16-N-acetylglucosaminyltransferase family protein [Zea mays]	-	-	GO:0008194//UDP-glycosyltransferase activity	-
Unigene0053493	750	587	630	705	825	232	296	262	350	314	30.27	26.19	29.48	25.23	29.82	9.99	10.72	9.5	13.17	12	28.198	11.076	-1.34816	2.53e-27	4.68e-25	SMO1-1	Metabolism;Metabolism;Metabolism	Global and overview maps;Global and overview maps;Lipid metabolism	K14423;K14423;K14423	Methylsterol monooxygenase 1-2 [Zea mays]	ko01100//Metabolic pathways;ko01110//Biosynthesis of secondary metabolites;ko00100//Steroid biosynthesis	GO:0031224//intrinsic component of membrane	GO:0003824//catalytic activity	GO:0006631//fatty acid metabolic process
Unigene0077479	0	0	0	0	0	284	292	251	215	184	0	0	0	0	0	2.3	1.99	1.71	1.52	1.32	0.001	1.768	10.7879	2.68e-27	4.94e-25	pol	-	-	-	polyprotein [Oryza sativa Japonica Group]	-	-	-	-
Unigene0087270	34	35	37	39	20	453	387	424	222	513	1.15	1.31	1.45	1.17	0.61	16.33	11.74	12.87	7	16.42	1.138	12.872	3.49966	3.2e-27	5.87e-25	GATA9	-	-	-	GATA transcription factor 12 [Dichanthelium oligosanthes]	-	-	-	-
Unigene0072370	1876	2712	1658	1609	1564	335	452	301	287	347	53.8	85.99	55.12	40.92	40.17	10.25	11.64	7.75	7.67	9.42	55.2	9.346	-2.56225	3.23e-27	5.91e-25	UGT84A13	-	-	-	limonoid UDP-glucosyltransferase [Zea mays]	-	-	GO:0016757//transferase activity, transferring glycosyl groups	-
Unigene0068141	1207	982	848	1956	1832	56	220	196	164	89	42.18	37.95	34.36	60.62	57.34	2.09	6.9	6.15	5.34	2.94	46.49	4.684	-3.31111	3.26e-27	5.95e-25	ACO1	Metabolism;Metabolism;Metabolism	Global and overview maps;Global and overview maps;Amino acid metabolism	K05933;K05933;K05933	PREDICTED: 1-aminocyclopropane-1-carboxylate oxidase 1-like [Setaria italica]	ko01100//Metabolic pathways;ko01110//Biosynthesis of secondary metabolites;ko00270//Cysteine and methionine metabolism	-	GO:0016705//oxidoreductase activity, acting on paired donors, with incorporation or reduction of molecular oxygen;GO:0043169//cation binding	GO:0044710//single-organism metabolic process
Unigene0005674	11	4	6	8	7	135	251	92	153	122	0.26	0.1	0.16	0.16	0.15	3.35	5.24	1.92	3.32	2.68	0.166	3.302	4.31408	3.61e-27	6.57e-25	LRK10L-2.1	-	-	-	PR5-like receptor kinase [Zea mays]	-	-	-	-
Unigene0005718	87	92	84	81	119	12	13	20	21	20	1.53	1.79	1.71	1.26	1.87	0.22	0.2	0.32	0.34	0.33	1.632	0.282	-2.53287	3.94e-27	7.15e-25	--	Metabolism;Metabolism;Metabolism;Metabolism	Global and overview maps;Global and overview maps;Lipid metabolism;Metabolism of cofactors and vitamins	K09458;K09458;K09458;K09458	3-oxoacyl-[acyl-carrier-protein] synthase II chloroplastic [Zea mays]	ko01100//Metabolic pathways;ko01212//Fatty acid metabolism;ko00061//Fatty acid biosynthesis;ko00780//Biotin metabolism	-	-	-
Unigene0074334	721	311	558	481	399	48	84	78	113	74	14.59	6.96	13.09	8.63	7.23	1.04	1.53	1.42	2.13	1.42	10.1	1.508	-2.74365	4.09e-27	7.39e-25	THIC	Metabolism;Metabolism	Global and overview maps;Metabolism of cofactors and vitamins	K03147;K03147	thiamine biosynthesis protein thiC [Zea mays]	ko01100//Metabolic pathways;ko00730//Thiamine metabolism	GO:0009532//plastid stroma	GO:0019144//ADP-sugar diphosphatase activity;GO:0043169//cation binding;GO:0051536//iron-sulfur cluster binding	GO:0005982//starch metabolic process;GO:0005984//disaccharide metabolic process;GO:0006090//pyruvate metabolic process;GO:0006739//NADP metabolic process;GO:0009108//coenzyme biosynthetic process;GO:0009893//positive regulation of metabolic process;GO:0019757//glycosinolate metabolic process
Unigene0049312	309	210	270	268	227	949	1251	985	951	974	4.12	3.1	4.18	3.17	2.71	13.51	14.99	11.8	11.83	12.31	3.456	12.888	1.89885	5.29e-27	9.54e-25	At3g02060	-	-	-	PREDICTED: ATP-dependent DNA helicase At3g02060, chloroplastic [Oryza sativa Japonica Group]	-	-	-	-
Unigene0001519	211	187	260	176	275	58	63	76	78	66	3.05	2.99	4.36	2.26	3.56	0.89	0.82	0.99	1.05	0.9	3.244	0.93	-1.80247	6.24e-27	1.12e-24	--	-	-	-	hypothetical protein SORBI_010G215200 [Sorghum bicolor]	-	-	-	-
Unigene0068809	3772	2848	3218	4061	3833	7911	11516	11919	11573	11268	135.25	112.91	133.77	129.13	123.08	302.61	370.72	383.8	386.93	382.5	126.828	365.312	1.52626	7.88e-27	1.41e-24	LHT1	-	-	-	uncharacterized LOC100273455 [Zea mays]	-	GO:0031224//intrinsic component of membrane	-	-
Unigene0087485	151	291	226	313	264	40	49	39	28	41	9.05	19.29	15.7	16.64	14.17	2.56	2.64	2.1	1.56	2.33	14.97	2.238	-2.74179	8.01e-27	1.43e-24	--	-	-	-	hypothetical protein SORBI_004G289300 [Sorghum bicolor]	-	-	-	-
Unigene0001761	72	49	71	60	98	291	487	297	407	319	0.73	0.55	0.84	0.54	0.89	3.15	4.44	2.71	3.85	3.07	0.71	3.444	2.27819	9.85e-27	1.75e-24	RGA2	-	-	-	NB-LRR protein [Oryza sativa Indica Group]	-	-	-	-
Unigene0009068	4	4	3	3	9	84	214	113	118	94	0.1	0.11	0.09	0.07	0.2	2.21	4.74	2.5	2.71	2.19	0.114	2.87	4.65395	1.12e-26	1.98e-24	PR5K	-	-	-	Acidic endochitinase [Zea mays]	-	-	-	-
Unigene0044445	9220	10316	9381	12777	12545	3073	3319	5100	4611	3585	263.74	326.28	311.11	324.11	321.37	93.78	85.24	131.01	122.99	97.09	309.322	106.022	-1.54475	1.12e-26	1.98e-24	GPN1	Metabolism;Metabolism;Metabolism;Metabolism	Global and overview maps;Global and overview maps;Carbohydrate metabolism;Carbohydrate metabolism	K00131;K00131;K00131;K00131	NADP-dependent glyceraldehyde-3-phosphate dehydrogenase [Saccharum hybrid cultivar R570]	ko01100//Metabolic pathways;ko01200//Carbon metabolism;ko00010//Glycolysis / Gluconeogenesis;ko00030//Pentose phosphate pathway	-	GO:0016620//oxidoreductase activity, acting on the aldehyde or oxo group of donors, NAD or NADP as acceptor	GO:0044710//single-organism metabolic process
Unigene0086073	123	105	96	95	123	25	28	36	24	19	5.56	5.25	5.03	3.81	4.98	1.21	1.14	1.46	1.01	0.81	4.926	1.126	-2.12921	1.37e-26	2.41e-24	NAKR2	-	-	-	metal ion binding protein [Zea mays]	-	-	-	-
Unigene0002686	263	240	250	240	290	715	841	692	742	745	5.66	5.71	6.24	4.58	5.59	16.42	16.25	13.37	14.89	15.18	5.556	15.222	1.45404	1.38e-26	2.43e-24	--	-	-	-	Hydrolase-like protein family [Zea mays]	-	-	GO:0003824//catalytic activity	-
Unigene0018264	83	67	76	49	110	6	6	9	7	9	13.81	12.33	14.66	7.23	16.39	1.07	0.9	1.35	1.09	1.42	12.884	1.166	-3.46594	1.43e-26	2.51e-24	--	-	-	-	CAAX amino terminal protease [Cynara cardunculus var. scolymus] [Cynara cardunculus]	-	-	-	-
Unigene0020885	1222	416	695	639	598	3929	5524	5435	5736	5227	16.06	6.05	10.59	7.45	7.04	55.09	65.18	64.15	70.3	65.04	9.438	63.952	2.76044	1.59e-26	2.78e-24	PBL17	-	-	-	Protein kinase superfamily protein [Zea mays]	-	-	-	-
Unigene0035966	1594	3913	2186	5095	3778	397	270	466	246	167	45.28	122.89	71.99	128.33	96.1	12.03	6.89	11.89	6.52	4.49	92.918	8.364	-3.47369	1.62e-26	2.82e-24	TLP1	-	-	-	Thaumatin-like protein 1 [Dichanthelium oligosanthes]	-	-	-	-
Unigene0068460	305	86	154	168	224	990	1493	1599	1310	1366	4.19	1.31	2.45	2.05	2.76	14.52	18.43	19.74	16.8	17.78	2.552	17.454	2.77386	1.79e-26	3.1e-24	--	-	-	-	GPI-anchored protein precursor [Zea mays]	-	GO:0044464//cell part	-	GO:0051234//establishment of localization
Unigene0058831	196	116	160	172	174	669	1247	710	833	700	9.33	6.11	8.83	7.26	7.42	33.99	53.32	30.37	36.99	31.56	7.79	37.246	2.25739	2.1e-26	3.64e-24	At4g39670	-	-	-	ACD11-like protein [Dichanthelium oligosanthes]	-	-	GO:0005319//lipid transporter activity;GO:0008289//lipid binding	GO:0006869//lipid transport
Unigene0008450	48	30	22	65	30	469	1373	536	639	430	2.52	1.74	1.34	3.03	1.41	26.26	64.7	25.26	31.27	21.37	2.008	33.772	4.072	2.32e-26	4e-24	At5g01750	-	-	-	PREDICTED: protein LURP-one-related 15-like [Setaria italica]	-	-	-	-
Unigene0086376	561	575	650	613	822	227	262	351	322	255	17.47	19.8	23.47	16.93	22.92	7.54	7.32	9.82	9.35	7.52	20.118	8.31	-1.27557	2.68e-26	4.62e-24	HXK6	Metabolism;Metabolism;Metabolism;Metabolism;Metabolism;Metabolism;Metabolism;Metabolism	Global and overview maps;Global and overview maps;Global and overview maps;Carbohydrate metabolism;Carbohydrate metabolism;Carbohydrate metabolism;Carbohydrate metabolism;Carbohydrate metabolism	K00844;K00844;K00844;K00844;K00844;K00844;K00844;K00844	PREDICTED: hexokinase-6 [Zea mays]	ko01100//Metabolic pathways;ko01110//Biosynthesis of secondary metabolites;ko01200//Carbon metabolism;ko00010//Glycolysis / Gluconeogenesis;ko00500//Starch and sucrose metabolism;ko00520//Amino sugar and nucleotide sugar metabolism;ko00052//Galactose metabolism;ko00051//Fructose and mannose metabolism	-	-	-
Unigene0019196	295	189	187	295	265	1361	2497	1213	1644	1128	36.6	25.93	26.9	32.46	29.45	180.16	278.17	135.17	190.21	132.51	30.268	183.244	2.5979	2.81e-26	4.83e-24	--	-	-	-	-	-	-	-	-
Unigene0021224	106590	88693	77844	143236	105539	31282	34793	43715	34850	36307	6671.32	6138	5648.62	7950.04	5915.65	2088.75	1955.13	2457.14	2033.9	2151.35	6464.73	2137.25	-1.59683	3.71e-26	6.36e-24	PSAL	Metabolism;Metabolism	Global and overview maps;Energy metabolism	K02699;K02699	Photosystem I reaction center subunit XI, chloroplastic [Dichanthelium oligosanthes]	ko01100//Metabolic pathways;ko00195//Photosynthesis	GO:0009521//photosystem;GO:0009526//plastid envelope;GO:0031224//intrinsic component of membrane;GO:0031976//plastid thylakoid;GO:0044434//chloroplast part	-	GO:0006091//generation of precursor metabolites and energy;GO:0006873//cellular ion homeostasis;GO:0006996//organelle organization;GO:0030001//metal ion transport;GO:0043623//cellular protein complex assembly
Unigene0028137	95	120	104	115	143	18	26	30	35	21	5.82	8.13	7.39	6.25	7.85	1.18	1.43	1.65	2	1.22	7.088	1.496	-2.24427	3.8e-26	6.49e-24	GRXC7	-	-	-	Grx_C15-glutaredoxin subgroup III [Zea mays]	-	-	GO:0015036//disulfide oxidoreductase activity	GO:0019725//cellular homeostasis;GO:0044710//single-organism metabolic process
Unigene0024856	129	170	159	229	304	11	31	40	24	29	5.08	7.41	7.26	8	10.73	0.46	1.1	1.42	0.88	1.08	7.696	0.988	-2.96153	4.47e-26	7.6e-24	At5g07050	-	-	-	PREDICTED: WAT1-related protein At2g39510-like isoform X2 [Setaria italica]	-	GO:0031224//intrinsic component of membrane	GO:0005215//transporter activity	GO:0044763//single-organism cellular process
Unigene0000655	552	150	275	198	232	2775	4791	2914	3733	2441	7.51	2.26	4.34	2.39	2.83	40.28	58.53	35.61	47.37	31.45	3.866	42.648	3.46356	4.48e-26	7.6e-24	CPK4	Organismal Systems	Environmental adaptation	K13412	Calcium-dependent protein kinase 28 [Zea mays]	ko04626//Plant-pathogen interaction	-	-	-
Unigene0045309	309	373	286	501	323	39	45	102	55	51	10.11	13.5	10.85	14.54	9.47	1.36	1.32	3	1.68	1.58	11.694	1.788	-2.70935	4.61e-26	7.81e-24	Bx8	-	-	-	PREDICTED: DIMBOA UDP-glucosyltransferase BX9-like [Setaria italica]	-	-	GO:0016757//transferase activity, transferring glycosyl groups	-
Unigene0018880	174	110	104	172	164	685	888	1655	1010	1620	3.82	2.67	2.65	3.35	3.22	16.03	17.49	32.61	20.66	33.65	3.142	24.088	2.93856	5.09e-26	8.59e-24	PR5K	-	-	-	LEAF RUST 10 DISEASE-RESISTANCE LOCUS RECEPTOR-LIKE PROTEIN KINASE-like 2.5 [Dichanthelium oligosanthes]	-	-	-	-
Unigene0051311	1461	647	840	1086	960	4844	5535	5565	4393	3797	27.06	13.25	18.04	17.84	15.92	95.71	92.04	92.56	75.87	66.58	18.422	84.552	2.19841	5.48e-26	9.22e-24	GATA8	-	-	-	PREDICTED: GATA transcription factor 8-like [Setaria italica]	-	-	GO:0003677//DNA binding;GO:0046914//transition metal ion binding	GO:0010468//regulation of gene expression
Unigene0041684	24897	24011	22797	35056	28645	7673	9612	11208	11600	10555	345.01	367.91	366.26	430.79	355.49	113.43	119.59	139.48	149.89	138.47	373.092	132.172	-1.49711	6.09e-26	1.02e-23	PLGG1	-	-	-	LrgB-like family protein [Zea mays]	-	-	-	-
Unigene0037025	361	266	339	351	328	997	1364	1019	1159	1204	12.93	10.53	14.07	11.15	10.52	38.09	43.85	32.77	38.7	40.82	11.84	38.846	1.7141	6.62e-26	1.11e-23	VQ4	-	-	-	PREDICTED: VQ motif-containing protein 4-like [Oryza brachyantha]	-	-	-	-
Unigene0087446	164	92	105	156	146	423	885	753	762	782	4.02	2.49	2.99	3.39	3.21	11.07	19.49	16.59	17.43	18.16	3.22	16.548	2.36152	6.86e-26	1.14e-23	PATL5	-	-	-	patellin-3-like [Zea mays]	-	-	-	-
Unigene0065910	8	8	7	15	17	98	84	118	107	91	0.16	0.17	0.16	0.26	0.3	2.03	1.46	2.05	1.93	1.67	0.21	1.828	3.1218	7.31e-26	1.22e-23	--	-	-	-	-	-	-	-	-
Unigene0034209	952	823	823	793	1071	2126	2452	2259	2037	2122	19.47	18.61	19.52	14.38	19.62	46.4	45.03	41.5	38.85	41.09	18.32	42.574	1.21655	9.06e-26	1.5e-23	ADNT1	-	-	-	PREDICTED: mitochondrial adenine nucleotide transporter ADNT1 [Setaria italica]	-	GO:0031224//intrinsic component of membrane	-	GO:0044763//single-organism cellular process
Unigene0024902	671	332	373	590	415	54	77	118	106	97	41.86	22.9	26.98	32.64	23.18	3.59	4.31	6.61	6.17	5.73	29.512	5.282	-2.48215	9.51e-26	1.57e-23	PEX11-4	-	-	-	peroxisomal biogenesis factor 11 family protein [Zea mays]	-	GO:0031231//intrinsic component of peroxisomal membrane	GO:0005515//protein binding	GO:0006739//NADP metabolic process;GO:0007031//peroxisome organization;GO:0032535//regulation of cellular component size
Unigene0014373	41	16	12	24	45	282	818	507	297	325	4.27	1.84	1.45	2.22	4.2	31.35	76.53	47.44	28.86	32.06	2.796	43.248	3.9512	9.86e-26	1.63e-23	Cht12	Metabolism;Environmental Information Processing;Metabolism	Global and overview maps;Signal transduction;Carbohydrate metabolism	K20547;K20547;K20547	chitinase 1 [Saccharum hybrid cultivar Yacheng05-179]	ko01100//Metabolic pathways;ko04016//MAPK signaling pathway - plant;ko00520//Amino sugar and nucleotide sugar metabolism	-	-	-
Unigene0041695	3312	2903	2611	3240	3425	6702	7712	7313	7454	6940	65.84	63.81	60.18	57.12	60.98	142.14	137.65	130.57	138.18	130.62	61.586	135.832	1.14115	1.01e-25	1.67e-23	HSP70	Genetic Information Processing;Genetic Information Processing;Cellular Processes	Folding, sorting and degradation;Transcription;Transport and catabolism	K03283;K03283;K03283	Heat shock 70 kDa protein 6 chloroplastic [Zea mays]	ko04141//Protein processing in endoplasmic reticulum;ko03040//Spliceosome;ko04144//Endocytosis	-	GO:0005515//protein binding;GO:0016628//oxidoreductase activity, acting on the CH-CH group of donors, NAD or NADP as acceptor;GO:0032550//purine ribonucleoside binding	GO:0044267//cellular protein metabolic process;GO:0044710//single-organism metabolic process
Unigene0068449	107	22	34	91	33	816	1327	1103	830	1213	2.77	0.63	1.02	2.09	0.76	22.51	30.81	25.62	20.01	29.7	1.454	25.73	4.14535	1.12e-25	1.83e-23	--	-	-	-	-	-	-	-	-
Unigene0084792	304	107	199	156	172	1328	3707	2013	1517	1821	5.15	2	3.9	2.34	2.61	23.98	56.33	30.6	23.94	29.18	3.2	32.806	3.35782	1.14e-25	1.86e-23	BAM1	-	-	-	PREDICTED: receptor-like protein kinase HSL1 [Setaria italica]	-	-	-	-
Unigene0040694	57	68	57	66	90	215	376	320	284	306	5.86	7.73	6.8	6.02	8.29	23.6	34.73	29.56	27.24	29.8	6.94	28.986	2.06235	1.2e-25	1.96e-23	Sb03g046810	Metabolism;Metabolism;Metabolism	Global and overview maps;Global and overview maps;Biosynthesis of other secondary metabolites	K00430;K00430;K00430	PREDICTED: peroxidase 5-like [Setaria italica]	ko01100//Metabolic pathways;ko01110//Biosynthesis of secondary metabolites;ko00940//Phenylpropanoid biosynthesis	-	GO:0003824//catalytic activity;GO:0043169//cation binding;GO:0046906//tetrapyrrole binding	GO:0006950//response to stress;GO:0044710//single-organism metabolic process
Unigene0086111	30	10	22	29	32	237	334	262	151	179	5.72	2.11	4.86	4.9	5.46	48.17	57.13	44.82	26.82	32.28	4.61	41.844	3.18218	1.22e-25	1.98e-23	--	-	-	-	Os01g0146700 [Oryza sativa Japonica Group]	-	-	-	-
Unigene0029226	147	143	134	155	168	673	478	574	583	601	5.41	5.82	5.72	5.06	5.54	26.43	15.8	18.98	20.01	20.95	5.51	20.434	1.89085	1.32e-25	2.13e-23	--	-	-	-	-	-	-	-	-
Unigene0019497	943	1215	1084	1223	1337	382	371	487	521	434	34.01	48.45	45.32	39.11	43.18	14.7	12.01	15.77	17.52	14.82	42.014	14.964	-1.48937	1.79e-25	2.89e-23	At4g09670	-	-	-	oxidoreductase [Zea mays]	-	-	-	GO:0044710//single-organism metabolic process
Unigene0000013	5984	2639	2845	4059	2301	49163	91607	40949	26145	53118	96.99	47.29	53.46	58.34	33.4	850.06	1333	596.02	395.12	815.04	57.896	797.848	3.78458	1.82e-25	2.94e-23	LOX1.1	Metabolism	Lipid metabolism	K15718	lipoxygenase [Zea mays]	ko00591//Linoleic acid metabolism	-	GO:0016701//oxidoreductase activity, acting on single donors with incorporation of molecular oxygen;GO:0043169//cation binding	GO:0006633//fatty acid biosynthetic process
Unigene0007715	11	30	23	35	20	338	337	472	193	482	0.27	0.83	0.66	0.77	0.45	8.97	7.53	10.55	4.48	11.35	0.596	8.576	3.84692	2.14e-25	3.44e-23	--	-	-	-	Os06g0570950 [Oryza sativa Japonica Group]	-	-	-	-
Unigene0057149	619	583	577	565	855	263	316	391	337	297	17.22	17.93	18.61	13.94	21.3	7.8	7.89	9.77	8.74	7.82	17.8	8.404	-1.08273	2.37e-25	3.8e-23	--	-	-	-	hypothetical protein SORBIDRAFT_07g019910 [Sorghum bicolor]	-	-	-	-
Unigene0038422	571	376	521	393	656	1470	1560	1714	1451	1436	6.03	4.39	6.38	3.68	6.21	16.57	14.8	16.26	14.29	14.36	5.338	15.256	1.51501	2.43e-25	3.88e-23	--	-	-	-	OSIGBa0126B18.9 [Oryza sativa Indica Group]	-	-	-	-
Unigene0067212	2352	2891	2347	3152	3148	10413	12017	8801	10318	10506	124.72	169.51	144.29	148.22	149.5	589.08	572.12	419.12	510.18	527.43	147.248	523.586	1.83018	2.68e-25	4.27e-23	--	-	-	-	hypothetical protein SORBIDRAFT_04g004370 [Sorghum bicolor]	-	-	-	-
Unigene0053542	2	5	10	4	15	102	274	149	167	129	0.05	0.14	0.29	0.09	0.34	2.74	6.2	3.37	3.92	3.08	0.182	3.862	4.40734	3.03e-25	4.82e-23	SRK	-	-	-	Os11g0212300 [Oryza sativa Japonica Group]	-	-	-	-
Unigene0026647	2604	1061	1426	1549	1624	6967	10234	9773	11859	12358	71.91	32.4	45.65	37.93	40.16	205.24	253.72	242.36	305.35	323.07	45.61	265.948	2.54372	3.25e-25	5.16e-23	SKIP11	-	-	-	uncharacterized LOC100283956 [Zea mays]	-	-	-	-
Unigene0037105	6	15	10	20	12	179	169	197	99	160	0.34	0.95	0.66	1.02	0.62	10.95	8.7	10.14	5.29	8.68	0.718	8.752	3.60756	3.31e-25	5.24e-23	--	-	-	-	-	-	-	-	-
Unigene0005773	154	92	84	81	174	615	782	794	505	848	2.65	1.75	1.67	1.23	2.68	11.27	12.06	12.25	8.09	13.79	1.996	11.492	2.52545	3.37e-25	5.32e-23	--	-	-	-	P0460E08.2 [Oryza sativa Japonica Group]	-	-	-	-
Unigene0049062	2201	904	1477	1253	1266	8784	14867	7888	10580	8048	42.07	19.11	32.73	21.24	21.67	179.13	255.14	135.41	188.58	145.64	27.364	180.78	2.72388	3.57e-25	5.62e-23	MPK5	Organismal Systems;Environmental Information Processing	Environmental adaptation;Signal transduction	K20536;K20536	mitogen-activated protein kinase 4 [Saccharum hybrid cultivar ROC22]	ko04626//Plant-pathogen interaction;ko04016//MAPK signaling pathway - plant	-	GO:0004702//receptor signaling protein serine/threonine kinase activity;GO:0032550//purine ribonucleoside binding	GO:0006464//cellular protein modification process;GO:0006796//phosphate-containing compound metabolic process
Unigene0015371	70	31	58	46	76	342	616	891	1278	1548	1.29	0.63	1.24	0.75	1.25	6.71	10.17	14.71	21.91	26.95	1.032	16.09	3.96265	4.31e-25	6.76e-23	MOB1A	-	-	-	MOB kinase activator-like 1A [Dichanthelium oligosanthes]	-	-	-	-
Unigene0021207	119970	111407	103306	135675	123583	44543	40170	56379	44421	53860	5050.53	5185.84	5042.11	5065.08	4659.27	2000.51	1518.29	2131.51	1743.75	2146.63	5000.57	1908.14	-1.38993	4.67e-25	7.31e-23	LHCB4.1	Metabolism;Metabolism	Global and overview maps;Energy metabolism	K08915;K08915	PREDICTED: chlorophyll a-b binding protein CP29.1, chloroplastic-like [Setaria italica]	ko01100//Metabolic pathways;ko00196//Photosynthesis - antenna proteins	GO:0009521//photosystem;GO:0031224//intrinsic component of membrane	GO:0043169//cation binding;GO:0046906//tetrapyrrole binding	GO:0006091//generation of precursor metabolites and energy;GO:0006464//cellular protein modification process
Unigene0023551	322	204	204	246	261	1023	1424	1305	2351	1953	23.69	16.6	17.4	16.05	17.2	80.3	94.07	86.23	161.3	136.04	18.188	111.588	2.61712	5.47e-25	8.54e-23	--	-	-	-	drought-induced protein 1 [Zea mays]	-	-	-	-
Unigene0010738	644	165	525	136	507	20	29	34	27	20	9.69	2.75	9.16	1.81	6.83	0.32	0.39	0.46	0.38	0.28	6.048	0.366	-4.04654	5.87e-25	9.14e-23	--	-	-	-	PREDICTED: keratin, type II cytoskeletal 5 [Setaria italica]	-	-	-	-
Unigene0061989	611	496	574	553	745	1502	1553	1650	1876	1862	16.41	14.73	17.87	13.17	17.92	43.03	37.44	39.79	46.97	47.34	16.02	42.914	1.42157	6.17e-25	9.58e-23	OEP61	-	-	-	PREDICTED: outer envelope protein 61, chloroplastic [Zea mays]	-	-	-	-
Unigene0058763	1279	974	1275	1178	1011	5970	5568	5948	4074	3948	71.37	60.09	82.48	58.29	50.52	355.38	278.94	298.06	211.97	208.56	64.55	270.582	2.06758	7.73e-25	1.2e-22	--	-	-	-	PREDICTED: Bowman-Birk type trypsin inhibitor-like [Zea mays]	-	-	-	-
Unigene0077778	2911	2281	2339	3060	2504	652	788	1196	1107	749	111.59	96.68	103.95	104.02	85.96	26.66	27.12	41.17	39.57	27.18	100.44	32.34	-1.63494	8.43e-25	1.3e-22	--	-	-	-	PREDICTED: eukaryotic translation initiation factor 3 subunit G-like [Setaria italica]	-	-	-	-
Unigene0085964	15	15	9	18	33	382	488	306	229	125	0.25	0.27	0.17	0.26	0.48	6.68	7.18	4.51	3.5	1.94	0.286	4.762	4.05748	8.5e-25	1.31e-22	--	-	-	-	PREDICTED: 52 kDa repressor of the inhibitor of the protein kinase-like [Zea mays]	-	-	-	-
Unigene0082706	102	93	99	93	132	304	323	302	334	306	4.45	4.49	5.01	3.6	5.16	14.16	12.66	11.84	13.6	12.65	4.542	12.982	1.51511	8.84e-25	1.36e-22	BZIP50	-	-	-	PREDICTED: bZIP transcription factor 60-like [Setaria italica]	-	-	-	GO:0006952//defense response;GO:0007165//signal transduction;GO:0008152//metabolic process;GO:0071310//cellular response to organic substance
Unigene0020100	298	191	360	93	501	26	19	26	12	13	7.5	5.31	10.5	2.07	11.29	0.7	0.43	0.59	0.28	0.31	7.334	0.462	-3.98864	8.86e-25	1.36e-22	--	-	-	-	uncharacterized LOC100381331 [Zea mays]	-	-	-	-
Unigene0038908	17	7	6	13	10	168	826	447	206	177	1.1	0.5	0.45	0.75	0.58	11.59	47.95	25.96	12.42	10.84	0.676	21.752	5.00798	9.8e-25	1.5e-22	--	-	-	-	-	-	-	-	-
Unigene0001280	232	237	230	346	345	71	107	115	102	89	4.09	4.62	4.7	5.41	5.45	1.34	1.69	1.82	1.68	1.49	4.854	1.604	-1.5975	1.15e-24	1.75e-22	--	-	-	-	Nucleotide-diphospho-sugar transferase superfamily protein [Zea mays]	-	-	-	-
Unigene0039689	1	12	8	12	13	106	161	116	177	116	0.02	0.25	0.17	0.2	0.22	2.12	2.71	1.95	3.1	2.06	0.172	2.388	3.79532	1.19e-24	1.81e-22	--	-	-	-	-	-	-	-	-
Unigene0057464	154	90	123	75	111	7	8	9	21	11	4	2.59	3.71	1.73	2.58	0.19	0.19	0.21	0.51	0.27	2.922	0.274	-3.41471	1.2e-24	1.82e-22	At5g22700	-	-	-	F-box/FBD/LRR-repeat protein At1g13570-like [Aegilops tauschii subsp. tauschii] [Aegilops tauschii]	-	-	-	-
Unigene0084530	1805	2824	2277	3468	3067	546	676	922	446	471	32.93	56.97	48.17	56.11	50.12	10.63	11.07	15.11	7.59	8.14	48.86	10.508	-2.21717	1.21e-24	1.83e-22	GLK1	-	-	-	G2-like 1 [Zea mays]	-	-	GO:0005488//binding	-
Unigene0013224	14	8	8	7	5	132	278	131	116	114	0.66	0.41	0.43	0.29	0.21	6.59	11.68	5.51	5.06	5.05	0.4	6.778	4.08279	1.21e-24	1.83e-22	--	-	-	-	PREDICTED: oleosin-B6-like [Setaria italica]	-	-	-	-
Unigene0041145	1	9	3	5	6	71	139	90	136	121	0.01	0.15	0.05	0.07	0.08	1.13	1.86	1.21	1.89	1.71	0.072	1.56	4.43741	1.21e-24	1.83e-22	--	-	-	-	PREDICTED: disease resistance protein RGA2-like [Setaria italica]	-	-	-	-
Unigene0048008	24	19	38	41	39	295	331	307	155	250	2.07	1.81	3.8	3.14	3.01	27.14	25.63	23.78	12.47	20.41	2.766	21.886	2.98414	1.28e-24	1.92e-22	--	-	-	-	PREDICTED: proline-rich extensin-like protein EPR1 [Zea mays]	-	-	-	-
Unigene0086595	8	3	6	3	2	144	967	163	228	291	0.21	0.09	0.18	0.07	0.05	3.94	22.25	3.75	5.45	7.06	0.12	8.49	6.14466	1.39e-24	2.08e-22	MLO1	-	-	-	MLO-like protein 1 [Zea mays]	-	GO:0031224//intrinsic component of membrane	-	GO:0006950//response to stress
Unigene0039712	154	90	126	116	170	454	598	481	415	507	4.37	2.83	4.15	2.92	4.32	13.75	15.24	12.26	10.99	13.63	3.718	13.174	1.82509	1.42e-24	2.12e-22	Os01g0760600	Metabolism;Metabolism;Metabolism;Metabolism;Metabolism;Metabolism;Metabolism;Metabolism;Metabolism;Metabolism;Metabolism;Metabolism;Metabolism;Metabolism;Metabolism	Global and overview maps;Global and overview maps;Global and overview maps;Global and overview maps;Energy metabolism;Amino acid metabolism;Amino acid metabolism;Amino acid metabolism;Global and overview maps;Amino acid metabolism;Amino acid metabolism;Amino acid metabolism;Amino acid metabolism;Biosynthesis of other secondary metabolites;Biosynthesis of other secondary metabolites	K14454;K14454;K14454;K14454;K14454;K14454;K14454;K14454;K14454;K14454;K14454;K14454;K14454;K14454;K14454	glutamate-oxaloacetate transaminase1 [Zea mays]	ko01100//Metabolic pathways;ko01110//Biosynthesis of secondary metabolites;ko01200//Carbon metabolism;ko01230//Biosynthesis of amino acids;ko00710//Carbon fixation in photosynthetic organisms;ko00270//Cysteine and methionine metabolism;ko00330//Arginine and proline metabolism;ko00250//Alanine, aspartate and glutamate metabolism;ko01210//2-Oxocarboxylic acid metabolism;ko00360//Phenylalanine metab…	-	GO:0043168//anion binding;GO:0070546//L-phenylalanine aminotransferase activity	GO:0019752//carboxylic acid metabolic process
Unigene0023595	58	96	89	74	66	371	576	602	560	745	0.79	1.45	1.41	0.9	0.81	5.41	7.07	7.39	7.14	9.64	1.072	7.33	2.77351	1.46e-24	2.16e-22	--	-	-	-	Os03g0643433 [Oryza sativa Japonica Group]	-	-	-	-
Unigene0069040	84	71	90	65	109	13	5	16	9	14	6.88	6.43	8.54	4.72	7.99	1.14	0.37	1.18	0.69	1.09	6.912	0.894	-2.95076	1.46e-24	2.16e-22	--	-	-	-	-	-	-	-	-
Unigene0000247	2533	1736	1790	3042	2006	14077	15720	14363	10252	8082	191.09	144.81	156.56	203.51	135.53	1132.95	1064.74	973.09	721.18	577.23	166.3	893.838	2.42623	1.62e-24	2.4e-22	MAO1B	Metabolism;Metabolism;Metabolism	Global and overview maps;Global and overview maps;Amino acid metabolism	K05933;K05933;K05933	1-aminocyclopropane-1-carboxylate oxidase15 [Zea mays]	ko01100//Metabolic pathways;ko01110//Biosynthesis of secondary metabolites;ko00270//Cysteine and methionine metabolism	-	GO:0016705//oxidoreductase activity, acting on paired donors, with incorporation or reduction of molecular oxygen;GO:0043169//cation binding	GO:0044710//single-organism metabolic process
Unigene0005515	573	699	595	775	801	153	143	296	217	170	20.94	28.25	25.21	25.12	26.22	5.97	4.69	9.72	7.4	5.88	25.148	6.732	-1.90134	1.64e-24	2.43e-22	PRR37	Organismal Systems	Environmental adaptation	K12129	pseudo-response regulator 37 [Sorghum bicolor]	ko04712//Circadian rhythm - plant	-	-	-
Unigene0080339	63	82	72	99	110	2	0	6	0	0	2.95	4.24	3.9	4.11	4.61	0.1	0	0.25	0	0	3.962	0.07	-5.82273	1.66e-24	2.44e-22	Os04g0686800	-	-	-	PREDICTED: vacuolar iron transporter homolog 5-like [Zea mays]	-	-	-	-
Unigene0020150	134	275	111	196	138	5	15	9	17	16	5.2	11.8	4.99	6.75	4.8	0.21	0.52	0.31	0.62	0.59	6.708	0.45	-3.89789	2.23e-24	3.28e-22	ZHD8	-	-	-	PREDICTED: zinc-finger homeodomain protein 8-like [Setaria italica]	-	-	-	-
Unigene0002016	68	95	99	90	165	496	1497	1007	677	849	1.89	2.92	3.19	2.22	4.11	14.72	37.39	25.16	17.56	22.36	2.866	23.438	3.03174	2.24e-24	3.28e-22	--	-	-	-	Os05g0435100 [Oryza sativa Japonica Group]	-	-	-	-
Unigene0083868	38	31	40	36	47	156	254	177	166	182	1.15	1.04	1.4	0.96	1.27	5.03	6.89	4.8	4.68	5.21	1.164	5.322	2.19288	2.73e-24	3.99e-22	SYP132	Genetic Information Processing	Folding, sorting and degradation	K08486	Syntaxin-132 [Dichanthelium oligosanthes]	ko04130//SNARE interactions in vesicular transport	-	-	GO:0015031//protein transport;GO:0061024//membrane organization
Unigene0066211	707	602	626	831	1152	308	281	397	317	281	17.24	16.23	17.7	17.97	25.16	8.01	6.15	8.7	7.21	6.49	18.86	7.312	-1.36699	2.75e-24	4.01e-22	--	-	-	-	PREDICTED: probable mediator of RNA polymerase II transcription subunit 26b isoform X1 [Setaria italica]	-	GO:0043231//intracellular membrane-bounded organelle	-	GO:0034645//cellular macromolecule biosynthetic process
Unigene0051626	7	20	17	19	15	146	260	239	230	453	0.16	0.51	0.45	0.39	0.31	3.58	5.36	4.93	4.92	9.85	0.364	5.728	3.97602	2.89e-24	4.21e-22	LECRKS5	-	-	-	L-type lectin-domain containing receptor kinase IV.2-like [Aegilops tauschii subsp. tauschii] [Aegilops tauschii]	-	-	-	-
Unigene0059624	280	109	111	199	144	1146	2285	2564	3902	5507	6.1	2.63	2.81	3.85	2.81	26.66	44.73	50.21	79.33	113.68	3.64	62.922	4.11155	2.93e-24	4.25e-22	PUB19	-	-	-	ubiquitin-protein ligase [Zea mays]	-	-	-	-
Unigene0016084	52	49	91	23	49	1410	1832	1266	585	512	3.28	3.42	6.65	1.29	2.77	94.88	103.75	71.71	34.41	30.58	3.482	67.066	4.26759	3.16e-24	4.58e-22	--	-	-	-	uncharacterized LOC100277448 [Zea mays]	-	-	-	-
Unigene0014110	24	10	26	29	11	157	378	286	404	494	0.68	0.31	0.86	0.73	0.28	4.77	9.66	7.31	10.72	13.31	0.572	9.154	4.00032	3.31e-24	4.78e-22	--	-	-	-	PREDICTED: receptor-interacting serine/threonine-protein kinase 4-like [Setaria italica]	-	-	-	-
Unigene0009212	3	5	4	19	5	134	315	137	239	220	0.1	0.18	0.15	0.54	0.14	4.57	9.04	3.93	7.12	6.65	0.222	6.262	4.81799	3.36e-24	4.85e-22	At1g61480	-	-	-	PREDICTED: LOW QUALITY PROTEIN: heat shock protein SSA3-like [Setaria italica]	-	-	-	-
Unigene0040546	315	210	224	103	197	2511	5346	1701	2252	2381	5.62	4.14	4.63	1.63	3.15	47.77	85.59	27.24	37.44	40.2	3.834	47.648	3.63549	3.39e-24	4.87e-22	B120	-	-	-	PREDICTED: G-type lectin S-receptor-like serine/threonine-protein kinase B120 [Zea mays]	-	-	GO:0005488//binding;GO:0016772//transferase activity, transferring phosphorus-containing groups	-
Unigene0065349	4	18	8	5	9	272	341	149	251	121	0.18	0.88	0.41	0.2	0.36	12.8	13.5	5.9	10.32	5.05	0.406	9.514	4.5505	3.41e-24	4.89e-22	ARB_02922	-	-	-	beta-Ig-H3/fasciclin, partial [Fragilariopsis cylindrus CCMP1102]	-	-	-	-
Unigene0014195	5	5	3	1	13	102	126	174	77	100	0.48	0.53	0.34	0.09	1.12	10.49	10.9	15.06	6.92	9.13	0.512	10.5	4.3581	4.63e-24	6.62e-22	--	-	-	-	Os01g0178850 [Oryza sativa Japonica Group]	-	-	-	-
Unigene0034519	0	0	0	1	0	262	216	271	172	258	0	0	0	0.08	0	26.67	18.5	23.22	15.3	23.31	0.016	21.4	10.3853	4.93e-24	7.04e-22	--	-	-	-	Bifunctional inhibitor/plant lipid transfer protein/seed storage helical domain [Saccharum hybrid cultivar R570]	-	-	-	-
Unigene0064544	165512	134227	131142	225370	174990	46509	52709	70152	65603	62426	6306.18	5654.83	5792.97	7614.75	5970.97	1890.47	1803.06	2400.39	2330.73	2251.79	6267.94	2135.29	-1.55356	5.25e-24	7.48e-22	LHCA2	Metabolism	Energy metabolism	K08908	chlorophyll a-b binding protein [Saccharum hybrid cultivar R570]	ko00196//Photosynthesis - antenna proteins	-	-	-
Unigene0060333	94	56	63	83	72	378	783	539	342	394	6.82	4.49	5.3	5.34	4.68	29.25	50.99	35.11	23.13	27.06	5.326	33.108	2.63606	5.78e-24	8.2e-22	--	-	-	-	PAR1 protein [Zea mays]	-	-	-	-
Unigene0031159	532	674	601	682	826	252	292	295	212	261	16.11	22.56	21.09	18.31	22.39	8.14	7.94	8.02	5.98	7.48	20.092	7.512	-1.41935	6.59e-24	9.34e-22	CDKA-2	-	-	-	cell division control protein 2 homolog 2 [Saccharum hybrid cultivar R570]	-	-	GO:0004672//protein kinase activity;GO:0032550//purine ribonucleoside binding	GO:0006464//cellular protein modification process;GO:0006796//phosphate-containing compound metabolic process
Unigene0034767	352	244	257	351	327	124	102	131	128	87	11.76	9.01	9.95	10.4	9.78	4.42	3.06	3.93	3.99	2.75	10.18	3.63	-1.4877	7.95e-24	1.12e-21	--	-	-	-	BSD domain containing protein [Saccharum hybrid cultivar R570]	-	-	-	-
Unigene0043082	1767	694	1048	867	1041	5543	9810	6428	7493	5299	19.15	8.32	13.17	8.33	10.11	64.1	95.47	62.57	75.73	54.38	11.816	70.45	2.57586	8.25e-24	1.16e-21	JMJ706	-	-	-	Lysine-specific demethylase REF6 [Zea mays]	-	-	-	-
Unigene0058981	13	19	17	20	21	111	427	308	655	737	0.63	1.02	0.96	0.86	0.91	5.75	18.62	13.43	29.66	33.89	0.876	20.27	4.53227	8.66e-24	1.22e-21	CDKG-2	-	-	-	hypothetical protein SORBIDRAFT_02g009990 [Sorghum bicolor]	-	-	-	-
Unigene0005405	99	38	69	58	88	397	969	513	1300	707	0.88	0.37	0.71	0.46	0.7	3.76	7.73	4.09	10.77	5.95	0.624	6.46	3.37192	9.71e-24	1.36e-21	RGA2	-	-	-	Os02g0597300, partial [Oryza sativa Japonica Group]	-	-	-	-
Unigene0030590	608	593	761	691	974	288	232	363	254	227	14.34	15.46	20.81	14.45	20.57	7.25	4.91	7.69	5.59	5.07	17.126	6.102	-1.48883	1.28e-23	1.79e-21	CKX3	Metabolism	Metabolism of terpenoids and polyketides	K00279	PREDICTED: cytokinin dehydrogenase 3 [Setaria italica]	ko00908//Zeatin biosynthesis	-	GO:0000166//nucleotide binding;GO:0016616//oxidoreductase activity, acting on the CH-OH group of donors, NAD or NADP as acceptor;GO:0016645//oxidoreductase activity, acting on the CH-NH group of donors	GO:0006725//cellular aromatic compound metabolic process;GO:0044710//single-organism metabolic process
Unigene0033216	3128	3101	3740	3010	5737	873	1193	997	1583	988	30.51	33.45	42.3	26.04	50.12	9.09	10.45	8.73	14.4	9.12	36.484	10.358	-1.81652	1.4e-23	1.96e-21	ABCC2	-	-	-	ABC transporter C family member 2 [Zea mays]	-	-	-	-
Unigene0029408	3800	3857	3188	3486	3993	10374	11275	10395	9477	9913	78.55	88.16	76.41	63.91	73.92	228.79	209.26	192.98	182.68	194.01	76.19	201.544	1.40342	1.51e-23	2.1e-21	RH3A	-	-	-	RNA helicase3 [Zea mays]	-	GO:0043231//intracellular membrane-bounded organelle	GO:0003676//nucleic acid binding;GO:0017111//nucleoside-triphosphatase activity;GO:0032550//purine ribonucleoside binding;GO:0046914//transition metal ion binding	-
Unigene0005457	7137	6967	5984	8556	8698	2997	3719	4280	4360	3393	115.51	124.68	112.28	122.8	126.07	51.75	54.04	62.21	65.8	51.99	120.268	57.158	-1.07323	1.54e-23	2.15e-21	--	-	-	-	stAR-related lipid transfer protein 7, mitochondrial-like [Aegilops tauschii subsp. tauschii] [Aegilops tauschii]	-	-	-	-
Unigene0049471	6	8	6	3	6	61	80	72	87	82	0.21	0.31	0.25	0.09	0.19	2.31	2.55	2.3	2.88	2.76	0.21	2.56	3.60768	1.65e-23	2.29e-21	--	-	-	-	Os01g0307624, partial [Oryza sativa Japonica Group]	-	-	-	-
Unigene0085420	46	39	49	67	48	246	372	287	557	467	0.96	0.9	1.18	1.24	0.9	5.47	6.96	5.37	10.83	9.22	1.036	7.57	2.86927	1.69e-23	2.34e-21	--	-	-	-	-	-	-	-	-
Unigene0085757	1484	1201	1319	1484	1504	3217	3007	3645	3446	3206	92.27	82.57	95.08	81.82	83.75	213.39	167.86	203.53	199.79	188.72	87.098	194.658	1.16023	1.71e-23	2.36e-21	RPL10A	Genetic Information Processing	Translation	K02865	60S ribosomal protein L10a-1 [Zea mays]	ko03010//Ribosome	-	-	-
Unigene0056550	1371	1454	1433	1265	1488	617	697	722	777	587	24.34	28.54	29.5	19.92	23.66	11.69	11.11	11.51	12.86	9.87	25.192	11.408	-1.14292	1.89e-23	2.6e-21	ARF24	-	-	-	Auxin response factor 2 [Zea mays]	-	GO:0043231//intracellular membrane-bounded organelle	GO:0005515//protein binding	GO:0009755//hormone-mediated signaling pathway;GO:0010468//regulation of gene expression;GO:0034645//cellular macromolecule biosynthetic process
Unigene0070776	995	960	923	1220	1133	2495	3833	3097	3736	2992	38.01	40.55	40.88	41.33	38.76	101.69	131.47	106.26	133.09	108.22	39.906	116.146	1.54126	1.99e-23	2.73e-21	ZIFL2	-	-	-	PREDICTED: protein ZINC INDUCED FACILITATOR-LIKE 1-like [Zea mays]	-	-	-	GO:0044763//single-organism cellular process
Unigene0085739	418	310	343	408	477	1197	1638	1077	1615	1519	7.49	6.14	7.13	6.48	7.66	22.89	26.36	17.33	26.99	25.77	6.98	23.868	1.77378	2.15e-23	2.95e-21	RFS2	-	-	-	Stachyose synthase [Zea mays]	-	-	-	-
Unigene0000059	666	376	548	453	618	4344	4866	5813	2111	2474	17.78	11.1	16.96	10.73	14.78	123.74	116.65	139.39	52.56	62.54	14.27	98.976	2.79409	2.2e-23	3.01e-21	WRKY24	Organismal Systems;Environmental Information Processing	Environmental adaptation;Signal transduction	K13424;K13424	PREDICTED: probable WRKY transcription factor 33 [Setaria italica]	ko04626//Plant-pathogen interaction;ko04016//MAPK signaling pathway - plant	-	-	-
Unigene0012342	116	82	118	190	142	16	18	32	25	12	4.07	3.18	4.8	5.91	4.46	0.6	0.57	1.01	0.82	0.4	4.484	0.68	-2.72118	2.22e-23	3.03e-21	CHUP1	-	-	-	Protein CHUP1, chloroplastic [Dichanthelium oligosanthes]	-	-	-	-
Unigene0036418	314	371	332	468	358	92	86	134	137	86	12.5	16.33	15.33	16.52	12.77	3.91	3.07	4.79	5.09	3.24	14.69	4.02	-1.86957	2.32e-23	3.16e-21	DDB_G0272484	-	-	-	PREDICTED: deoxynucleoside triphosphate triphosphohydrolase SAMHD1 homolog [Zea mays]	-	-	-	-
Unigene0081437	761	587	605	705	713	1575	2600	2135	2683	2170	15.99	13.64	14.74	13.14	13.42	35.32	49.06	40.3	52.58	43.18	14.186	44.088	1.63592	2.44e-23	3.31e-21	MEKK1	Organismal Systems;Environmental Information Processing	Environmental adaptation;Signal transduction	K13414;K13414	Mitogen-activated protein kinase kinase kinase 1 [Zea mays]	ko04626//Plant-pathogen interaction;ko04016//MAPK signaling pathway - plant	-	GO:0004672//protein kinase activity;GO:0032550//purine ribonucleoside binding	GO:0006464//cellular protein modification process;GO:0006796//phosphate-containing compound metabolic process
Unigene0059868	560	205	515	238	257	3137	5008	3445	3070	2869	15.94	6.45	16.99	6.01	6.55	95.25	127.97	88.05	81.47	77.3	10.388	94.008	3.17787	2.76e-23	3.73e-21	CIPK14	-	-	-	CBL-interacting protein kinase 30 [Sorghum bicolor]	-	-	GO:0004672//protein kinase activity;GO:0032550//purine ribonucleoside binding	GO:0006464//cellular protein modification process;GO:0006796//phosphate-containing compound metabolic process;GO:0050794//regulation of cellular process
Unigene0028044	0	9	3	14	13	119	143	150	187	150	0	0.29	0.1	0.36	0.33	3.65	3.69	3.87	5.02	4.08	0.216	4.062	4.23309	2.94e-23	3.96e-21	--	-	-	-	-	-	-	-	-
Unigene0016414	808	558	636	956	770	3245	4589	3049	3066	2342	21.97	16.78	20.05	23.05	18.75	94.12	112.02	74.45	77.73	60.28	20.12	83.72	2.05694	3e-23	4.04e-21	At1g11050	-	-	-	protein kinase [Zea mays]	-	-	-	-
Unigene0077243	12493	16556	11825	20857	18088	5234	5319	6781	5437	5036	262.38	384.47	287.93	388.45	340.21	117.27	100.3	127.9	106.48	100.13	332.688	110.416	-1.59122	3.07e-23	4.13e-21	GUN4	-	-	-	Tetrapyrrole-binding protein, chloroplastic [Dichanthelium oligosanthes]	-	GO:0042170//plastid membrane	GO:0005515//protein binding;GO:0097159//organic cyclic compound binding	GO:0000097//sulfur amino acid biosynthetic process;GO:0006355//regulation of transcription, DNA-templated;GO:0006779//porphyrin-containing compound biosynthetic process;GO:0007165//signal transduction;GO:0009887//organ morphogenesis;GO:0009893//positive regulation of metabolic process;GO:0016072//rRNA metabolic process;GO:0016109//tetraterpenoid biosynthetic process;GO:0043623//cellular protein c…
Unigene0001244	146	43	73	127	68	513	1087	993	1254	1181	5.22	1.7	3.02	4.02	2.18	19.55	34.86	31.85	41.77	39.94	3.228	33.594	3.37949	3.46e-23	4.64e-21	ERF110	-	-	-	PREDICTED: ethylene-responsive transcription factor ERF115-like [Zea mays]	-	-	-	-
Unigene0004509	565	371	373	328	426	44	44	54	111	83	13.2	9.58	10.1	6.79	8.91	1.1	0.92	1.13	2.42	1.84	9.716	1.482	-2.71282	3.66e-23	4.9e-21	--	-	-	-	Os07g0159500, partial [Oryza sativa Japonica Group]	-	-	-	-
Unigene0011544	2508	12169	9633	5205	8307	502	326	939	635	540	37.88	203.23	168.69	69.72	112.37	8.09	4.42	12.74	8.94	7.72	118.378	8.382	-3.81996	3.7e-23	4.95e-21	OsI_08463	-	-	-	SPX domain-containing membrane protein [Zea mays]	-	-	-	GO:0044763//single-organism cellular process
Unigene0086120	119	190	189	262	228	790	1388	1098	1029	913	3.62	6.38	6.66	7.06	6.2	25.61	37.87	29.96	29.16	26.27	5.984	29.774	2.31487	3.71e-23	4.95e-21	At5g49770	-	-	-	receptor protein kinase CRINKLY4 precursor [Zea mays]	-	-	-	-
Unigene0085188	27	22	20	53	39	197	311	228	250	359	0.56	0.51	0.48	0.98	0.73	4.39	5.83	4.27	4.87	7.09	0.652	5.29	3.02032	3.73e-23	4.95e-21	MBD2	-	-	-	PREDICTED: methyl-CpG-binding domain-containing protein 2-like [Setaria italica]	-	-	-	-
Unigene0013153	84	31	39	45	52	386	1922	763	639	587	6.73	2.75	3.62	3.2	3.73	33	138.29	54.91	47.75	44.54	4.006	63.698	3.99101	3.84e-23	5.09e-21	PR4B	-	-	-	pathogenesis-related protein [Saccharum hybrid cultivar R570]	-	-	-	GO:0009620//response to fungus
Unigene0012471	781	467	545	589	675	1463	2241	2593	1977	1790	11.41	7.55	9.23	7.63	8.83	22.81	29.4	34.03	26.94	24.76	8.93	27.588	1.62731	4.08e-23	5.39e-21	HAK25	-	-	-	Potassium transporter 25 [Dichanthelium oligosanthes]	-	-	-	-
Unigene0033316	183	255	180	228	255	27	18	44	50	48	5.03	7.74	5.73	5.55	6.27	0.79	0.44	1.09	1.28	1.25	6.064	0.97	-2.64421	4.38e-23	5.78e-21	--	-	-	-	trihelix transcription factor [Zea mays]	-	-	-	-
Unigene0002294	38	149	96	225	170	1609	2926	1769	1673	2123	1.44	6.23	4.21	7.55	5.76	64.92	99.36	60.08	59	76.02	5.038	71.876	3.83459	4.41e-23	5.81e-21	ASMT2	Metabolism	Biosynthesis of other secondary metabolites	K16040	OSJNBb0026E15.9-like protein [Zea mays]	ko00945//Stilbenoid, diarylheptanoid and gingerol biosynthesis	-	GO:0016740//transferase activity	-
Unigene0027982	1811	1388	1734	1762	2001	4462	5725	4475	5965	5805	33.91	28.73	37.64	29.25	33.55	89.12	96.23	75.24	104.14	102.9	32.616	93.526	1.51979	4.55e-23	5.98e-21	RFS1	Metabolism	Carbohydrate metabolism	K06617	PREDICTED: probable galactinol--sucrose galactosyltransferase 1 [Setaria italica]	ko00052//Galactose metabolism	-	-	-
Unigene0069776	19	33	48	50	30	204	272	344	269	263	0.48	0.93	1.42	1.13	0.69	5.55	6.23	7.88	6.4	6.35	0.93	6.482	2.80114	4.58e-23	6.01e-21	LECRK91	-	-	-	L-type lectin-domain containing receptor kinase IX.1 [Dichanthelium oligosanthes]	-	-	-	-
Unigene0083068	3676	2490	3710	3757	3087	513	980	1092	776	390	99.04	74.18	115.89	89.77	74.49	14.75	23.71	26.42	19.5	9.95	90.674	18.866	-2.2649	4.71e-23	6.16e-21	AAE20	-	-	-	acyl-activating enzyme 11 [Zea mays]	-	-	-	-
Unigene0072946	807	806	737	1042	1036	391	465	474	368	419	26.12	28.85	27.66	29.91	30.03	13.5	13.51	13.78	11.11	12.84	28.514	12.948	-1.13894	4.8e-23	6.27e-21	HOX19	-	-	-	Homeobox-leucine zipper protein HOX19 [Dichanthelium oligosanthes]	-	-	-	GO:0010467//gene expression;GO:0034645//cellular macromolecule biosynthetic process
Unigene0017333	723	416	543	393	538	115	160	185	97	91	11.77	7.49	10.25	5.67	7.84	2	2.34	2.7	1.47	1.4	8.604	1.982	-2.11805	5.14e-23	6.7e-21	NLP1	-	-	-	PREDICTED: protein NLP1-like isoform X1 [Zea mays]	-	-	-	-
Unigene0003590	65	70	35	97	63	326	1014	655	604	786	1.52	1.81	0.95	2.02	1.32	8.15	21.33	13.78	13.2	17.43	1.524	14.778	3.27752	5.33e-23	6.92e-21	CRK25	-	-	-	Cysteine-rich receptor-like protein kinase 25 [Dichanthelium oligosanthes]	-	-	GO:0004672//protein kinase activity;GO:0032550//purine ribonucleoside binding	GO:0006464//cellular protein modification process
Unigene0027881	806	518	607	718	823	270	327	282	291	170	17.49	12.43	15.27	13.81	15.99	6.25	6.37	5.49	5.89	3.49	14.998	5.498	-1.44779	6.03e-23	7.82e-21	SPHK2	Metabolism;Metabolism	Global and overview maps;Lipid metabolism	K04718;K04718	PREDICTED: sphingosine kinase 2-like [Setaria italica]	ko01100//Metabolic pathways;ko00600//Sphingolipid metabolism	-	-	-
Unigene0062330	106	150	161	172	150	977	1203	1322	548	1237	2.29	3.58	4.02	3.29	2.9	22.47	23.29	25.6	11.02	25.25	3.216	21.526	2.74274	6.29e-23	8.14e-21	--	-	-	-	alpha/beta-Hydrolases superfamily protein [Zea mays]	-	-	GO:0003824//catalytic activity	-
Unigene0032589	396	270	399	275	375	67	104	36	58	57	17.97	13.55	20.99	11.07	15.24	3.24	4.24	1.47	2.45	2.45	15.764	2.77	-2.50868	6.54e-23	8.44e-21	LBD37	-	-	-	PREDICTED: LOB domain-containing protein 37-like [Setaria italica]	-	-	-	-
Unigene0086758	84	54	65	79	97	340	493	428	239	355	3.46	2.46	3.11	2.89	3.58	14.96	18.25	15.85	9.19	13.86	3.1	14.422	2.21793	6.64e-23	8.55e-21	NAC022	-	-	-	NAC-transcription factor 53 [Zea mays]	-	-	-	-
Unigene0086713	4078	2860	2759	4761	4378	1140	1473	1914	1318	1048	70.17	54.42	55.04	72.65	67.47	20.93	22.76	29.58	21.15	17.07	63.95	22.298	-1.52003	7.22e-23	9.27e-21	NFYC2	-	-	-	nuclear transcription factor Y subunit C-1 [Zea mays]	-	GO:0090575//RNA polymerase II transcription factor complex	GO:0003677//DNA binding;GO:0046983//protein dimerization activity	GO:0010468//regulation of gene expression
Unigene0041768	75	42	71	39	57	356	673	359	434	729	0.92	0.57	1.01	0.42	0.63	4.65	7.4	3.95	4.96	8.46	0.71	5.884	3.05091	7.25e-23	9.29e-21	ctps1-b	Metabolism;Metabolism	Global and overview maps;Nucleotide metabolism	K01937;K01937	PREDICTED: CTP synthase [Elaeis guineensis]	ko01100//Metabolic pathways;ko00240//Pyrimidine metabolism	-	-	-
Unigene0004075	208	186	207	249	200	713	846	665	950	868	2.61	2.58	3.02	2.78	2.25	9.56	9.55	7.51	11.13	10.33	2.648	9.616	1.86053	7.32e-23	9.36e-21	--	-	-	-	Os11g0312100 [Oryza sativa Japonica Group]	-	-	-	-
Unigene0043486	147	82	90	70	114	11	20	19	21	11	7.53	4.64	5.34	3.18	5.23	0.6	0.92	0.87	1	0.53	5.184	0.784	-2.72514	7.45e-23	9.51e-21	BHLH168	-	-	-	PREDICTED: uncharacterized protein LOC101783128 [Setaria italica]	-	-	-	-
Unigene0050210	24	21	27	25	30	99	200	162	134	157	0.58	0.56	0.76	0.54	0.65	2.56	4.36	3.53	3.03	3.61	0.618	3.418	2.46747	7.5e-23	9.56e-21	LRK10	-	-	-	PREDICTED: probable receptor-like protein kinase At1g67000 [Setaria italica]	-	-	-	-
Unigene0070717	306	316	357	463	406	1025	1325	1526	1345	1558	9.97	11.38	13.48	13.37	11.84	35.62	38.75	44.64	40.85	48.05	12.008	41.582	1.79196	7.61e-23	9.68e-21	At1g55270	-	-	-	ring canal kelch [Zea mays]	-	-	-	-
Unigene0034293	117	74	91	136	136	343	508	471	369	475	12.12	8.48	10.93	12.5	12.62	37.92	47.26	43.83	35.66	46.6	11.33	42.254	1.89894	8.39e-23	1.06e-20	--	-	-	-	plastocyanin [Zea mays]	-	-	-	-
Unigene0004623	234	213	275	291	333	90	80	121	73	101	12.94	13.03	17.63	14.27	16.49	5.31	3.97	6.01	3.76	5.29	14.872	4.868	-1.6112	8.42e-23	1.07e-20	--	-	-	-	uncharacterized protein LOC100276373 [Zea mays]	-	-	-	-
Unigene0059291	302	292	282	302	306	779	1195	940	1226	852	6.83	7.3	7.39	6.06	6.2	18.79	24.26	19.09	25.85	18.24	6.756	21.246	1.65295	8.51e-23	1.07e-20	At4g32272	-	-	-	PREDICTED: UDP-sugar transporter sqv-7-like [Zea mays]	-	GO:0031224//intrinsic component of membrane	-	-
Unigene0018680	39	13	22	24	19	209	516	175	544	422	1.69	0.62	1.11	0.92	0.74	9.67	20.1	6.82	22.01	17.34	1.016	15.188	3.90196	8.56e-23	1.08e-20	--	-	-	-	Ubiquitin system component Cue protein [Zea mays]	-	-	-	-
Unigene0011691	2719	1834	2289	1645	2431	727	729	995	857	892	86.72	64.68	84.64	46.53	69.44	24.74	20.87	28.5	25.49	26.93	70.402	25.306	-1.47614	8.7e-23	1.09e-20	MNR1	Metabolism;Metabolism	Global and overview maps;Metabolism of terpenoids and polyketides	K15095;K15095	(+)-neomenthol dehydrogenase [Zea mays]	ko01110//Biosynthesis of secondary metabolites;ko00902//Monoterpenoid biosynthesis	-	-	-
Unigene0048862	24	34	43	15	35	522	326	308	390	202	1.19	1.86	2.47	0.66	1.55	27.57	14.49	13.69	18	9.47	1.546	16.644	3.42839	9.02e-23	1.13e-20	--	-	-	-	hypothetical protein g.51529 [Anthurium amnicola]	-	-	-	-
Unigene0077432	779	551	686	631	891	1797	1841	2235	1871	2253	22.75	17.8	23.23	16.35	23.31	56	48.28	58.63	50.96	62.3	20.688	55.234	1.41676	9.28e-23	1.16e-20	--	-	-	-	PREDICTED: dentin sialophosphoprotein [Setaria italica]	-	-	-	-
Unigene0039441	13009	8273	8271	13195	11547	4162	4386	5461	4697	4618	601.84	423.2	443.63	541.34	478.41	205.42	182.18	226.89	202.62	202.26	497.684	203.874	-1.28755	9.52e-23	1.19e-20	PSAE	Metabolism;Metabolism	Global and overview maps;Energy metabolism	K02693;K02693	photosystem I reaction center subunit IV A [Zea mays]	ko01100//Metabolic pathways;ko00195//Photosynthesis	-	-	-
Unigene0017052	59	104	93	86	107	11	4	5	0	5	13.85	27	25.31	17.9	22.5	2.76	0.84	1.05	0	1.11	21.312	1.152	-4.20945	1.02e-22	1.27e-20	--	Metabolism	Energy metabolism	K05907	adenosine 5'-phosphosulfate reductase-like 2 [Zea mays]	ko00920//Sulfur metabolism	-	GO:0016671//oxidoreductase activity, acting on a sulfur group of donors, disulfide as acceptor	GO:0000097//sulfur amino acid biosynthetic process;GO:0019725//cellular homeostasis
Unigene0011133	174	64	99	74	90	494	803	675	639	711	4.41	1.79	2.91	1.66	2.04	13.37	18.28	15.37	15.11	17.07	2.562	15.84	2.62823	1.09e-22	1.36e-20	ILL3	-	-	-	PREDICTED: IAA-amino acid hydrolase ILR1-like 3 [Setaria italica]	-	-	GO:0003824//catalytic activity	-
Unigene0036352	115	118	108	139	157	493	592	491	391	364	1.8	2.04	1.96	1.93	2.2	8.23	8.32	6.9	5.7	5.39	1.986	6.908	1.7984	1.24e-22	1.54e-20	--	-	-	-	PREDICTED: amino acid permease 3-like [Setaria italica]	-	-	-	-
Unigene0049879	99	63	94	78	121	608	980	462	593	367	2.26	1.59	2.48	1.58	2.47	14.79	20.06	9.46	12.61	7.92	2.076	12.968	2.64308	1.35e-22	1.68e-20	MDIS2	-	-	-	PREDICTED: probable LRR receptor-like serine/threonine-protein kinase MRH1 isoform X2 [Zea mays]	-	-	-	-
Unigene0084002	27	15	29	15	23	102	199	206	151	199	0.43	0.27	0.54	0.21	0.33	1.74	2.86	2.96	2.25	3.01	0.356	2.564	2.84845	1.36e-22	1.68e-20	RGA2	-	-	-	NBS-LRR-like resistance protein [Oryza sativa]	-	-	-	-
Unigene0025089	157	75	83	103	236	3	2	11	10	0	5.86	3.09	3.59	3.41	7.88	0.12	0.07	0.37	0.35	0	4.766	0.182	-4.71077	1.36e-22	1.68e-20	At1g21890	-	-	-	nodulin protein [Zea mays]	-	GO:0031224//intrinsic component of membrane	GO:0005215//transporter activity	GO:0044763//single-organism cellular process
Unigene0001976	111795	125544	105339	134640	139153	56733	59555	75291	60594	62077	2533.19	3145.46	2767.3	2705.46	2823.79	1371.44	1211.58	1532.12	1280.28	1331.69	2795.04	1345.42	-1.05481	1.36e-22	1.68e-20	BCA2	Metabolism	Energy metabolism	K01673	PREDICTED: LOW QUALITY PROTEIN: carbonic anhydrase, chloroplastic [Setaria italica]	ko00910//Nitrogen metabolism	-	GO:0003824//catalytic activity;GO:0046914//transition metal ion binding	GO:0044699//single-organism process
Unigene0007430	6	7	5	4	3	51	147	159	294	177	0.11	0.14	0.1	0.06	0.05	0.96	2.33	2.52	4.84	2.96	0.092	2.722	4.88689	1.4e-22	1.72e-20	--	-	-	-	-	-	-	-	-
Unigene0033847	265	123	151	116	166	807	1686	1059	938	942	4.37	2.24	2.89	1.7	2.45	14.19	24.96	15.68	14.42	14.7	2.73	16.79	2.62063	1.41e-22	1.73e-20	--	-	-	-	cysteine-rich receptor-like protein kinase 6 [Aegilops tauschii subsp. tauschii] [Aegilops tauschii]	-	-	-	-
Unigene0055026	1	0	1	0	0	400	386	374	149	513	0.02	0	0.02	0	0	8.76	7.11	6.9	2.85	9.97	0.008	7.118	9.79726	1.42e-22	1.74e-20	FIT	-	-	-	bHLH transcription factor, partial [Zea mays]	-	-	-	-
Unigene0059226	35	20	47	36	70	189	319	238	266	254	0.73	0.46	1.14	0.67	1.32	4.23	6.01	4.48	5.2	5.04	0.864	4.992	2.53051	1.5e-22	1.83e-20	--	-	-	-	Os07g0270800 [Oryza sativa Japonica Group]	-	-	-	-
Unigene0053563	211	112	229	50	209	12	12	13	5	8	13.34	7.83	16.78	2.8	11.83	0.81	0.68	0.74	0.29	0.48	10.516	0.6	-4.13148	1.74e-22	2.12e-20	--	-	-	-	rubredoxin family protein [Zea mays]	-	-	-	-
Unigene0008144	15	16	13	7	3	356	399	166	196	168	0.51	0.6	0.51	0.21	0.09	12.95	12.22	5.08	6.23	5.42	0.384	8.38	4.44777	1.93e-22	2.35e-20	CLAH10	Metabolism;Metabolism;Metabolism;Metabolism;Metabolism;Metabolism;Metabolism;Metabolism;Metabolism;Metabolism;Metabolism;Metabolism;Metabolism	Global and overview maps;Global and overview maps;Carbohydrate metabolism;Carbohydrate metabolism;Lipid metabolism;Amino acid metabolism;Amino acid metabolism;Lipid metabolism;Amino acid metabolism;Amino acid metabolism;Carbohydrate metabolism;Metabolism of other amino acids;Amino acid metabolism	K00128;K00128;K00128;K00128;K00128;K00128;K00128;K00128;K00128;K00128;K00128;K00128;K00128	Aldehyde dehydrogenase [Anthurium amnicola]	ko01100//Metabolic pathways;ko01110//Biosynthesis of secondary metabolites;ko00010//Glycolysis / Gluconeogenesis;ko00620//Pyruvate metabolism;ko00561//Glycerolipid metabolism;ko00380//Tryptophan metabolism;ko00330//Arginine and proline metabolism;ko00071//Fatty acid degradation;ko00280//Valine, leucine and isoleucine degradation;ko00310//Lysine degradation;ko00053//Ascorbate and aldarate metaboli…	-	GO:0016491//oxidoreductase activity	-
Unigene0044816	576	354	409	505	572	1076	1844	2059	1746	1556	10.66	7.25	8.78	8.29	9.48	21.25	30.65	34.24	30.14	27.27	8.892	28.71	1.69097	2.02e-22	2.45e-20	GSK1	-	-	-	shaggy-related protein kinase eta [Zea mays]	-	-	GO:0004672//protein kinase activity;GO:0032550//purine ribonucleoside binding	GO:0006464//cellular protein modification process;GO:0006796//phosphate-containing compound metabolic process
Unigene0060768	120	22	28	78	46	526	1030	1082	1790	1327	4.05	0.82	1.1	2.33	1.39	18.93	31.2	32.78	56.31	42.39	1.938	36.322	4.2282	2.04e-22	2.47e-20	JGB	-	-	-	nucleotide binding protein [Zea mays]	-	-	-	-
Unigene0035338	228	106	129	183	135	706	809	730	659	648	4.22	2.17	2.77	3	2.24	13.94	13.44	12.13	11.37	11.35	2.88	12.446	2.11154	2.31e-22	2.79e-20	CFM3	-	-	-	CRM family member [Saccharum hybrid cultivar R570]	-	GO:0044424//intracellular part	GO:0003676//nucleic acid binding;GO:0003824//catalytic activity;GO:0043169//cation binding;GO:0051536//iron-sulfur cluster binding	GO:0003006//developmental process involved in reproduction;GO:0006468//protein phosphorylation;GO:0008033//tRNA processing;GO:0008652//cellular amino acid biosynthetic process;GO:0009690//cytokinin metabolic process;GO:0022402//cell cycle process;GO:0043269//regulation of ion transport;GO:0046471//phosphatidylglycerol metabolic process;GO:0051726//regulation of cell cycle
Unigene0008689	304	557	527	357	436	2569	2743	2731	2154	3159	7.94	16.1	15.97	8.27	10.2	71.63	64.36	64.1	52.49	78.16	11.696	66.148	2.49968	2.35e-22	2.83e-20	EXO70A1	-	-	-	PREDICTED: exocyst complex component EXO70B1-like [Zea mays]	-	-	-	-
Unigene0045220	6701	8210	8316	7609	11018	1393	1978	2278	3437	2262	85.9	116.36	123.59	86.49	126.48	19.05	22.76	26.22	41.08	27.45	107.764	27.312	-1.98027	3.05e-22	3.66e-20	SS3	Metabolism;Metabolism;Metabolism	Global and overview maps;Global and overview maps;Carbohydrate metabolism	K00703;K00703;K00703	starch synthase IIIb precursor [Sorghum bicolor]	ko01100//Metabolic pathways;ko01110//Biosynthesis of secondary metabolites;ko00500//Starch and sucrose metabolism	-	-	-
Unigene0003547	72	98	106	63	113	407	489	473	394	572	1.35	2.03	2.31	1.05	1.9	8.15	8.24	7.98	6.9	10.17	1.728	8.288	2.26192	3.2e-22	3.84e-20	LECRK4	-	-	-	PREDICTED: G-type lectin S-receptor-like serine/threonine-protein kinase RLK1 [Setaria italica]	-	GO:0043231//intracellular membrane-bounded organelle	GO:0004672//protein kinase activity;GO:0036094//small molecule binding;GO:0097159//organic cyclic compound binding;GO:1901363//heterocyclic compound binding	GO:0006796//phosphate-containing compound metabolic process
Unigene0066829	821	580	790	1037	1087	230	283	402	381	235	16.97	13.26	18.93	19.01	20.12	5.07	5.25	7.46	7.34	4.6	17.658	5.944	-1.57082	3.23e-22	3.85e-20	--	-	-	-	PREDICTED: uncharacterized protein LOC101770414 [Setaria italica]	-	-	-	-
Unigene0004682	206	42	65	92	77	822	4812	1295	4628	2926	5.18	1.17	1.9	2.05	1.73	22.05	108.64	29.25	108.52	69.66	2.406	67.624	4.81283	3.28e-22	3.92e-20	SKIP11	-	-	-	PREDICTED: F-box/kelch-repeat protein At1g74510 [Setaria italica]	-	-	-	-
Unigene0026927	363	248	390	260	436	1183	1552	1441	1030	1067	15.96	12.06	19.88	10.14	17.17	55.48	61.26	56.89	42.22	44.41	15.042	52.052	1.79096	3.52e-22	4.19e-20	BB	-	-	-	PREDICTED: protein binding protein isoform X1 [Zea mays]	-	-	-	-
Unigene0012860	8	14	17	17	11	108	139	89	133	132	0.25	0.48	0.61	0.47	0.31	3.58	3.88	2.49	3.86	3.89	0.424	3.54	3.06161	3.54e-22	4.21e-20	--	-	-	-	-	-	-	-	-
Unigene0027058	78	53	85	64	89	15	4	6	8	4	5.65	4.25	7.14	4.11	5.77	1.16	0.26	0.39	0.54	0.27	5.384	0.524	-3.36104	3.6e-22	4.26e-20	At4g20820	Metabolism;Metabolism;Metabolism	Global and overview maps;Global and overview maps;Biosynthesis of other secondary metabolites	K22395;K22395;K22395	PREDICTED: tetrahydrocannabinolic acid synthase-like [Setaria italica]	ko01100//Metabolic pathways;ko01110//Biosynthesis of secondary metabolites;ko00940//Phenylpropanoid biosynthesis	-	-	-
Unigene0087804	53	14	21	31	68	368	1108	479	643	317	3.43	1	1.58	1.78	3.95	25.44	64.47	27.88	38.86	19.45	2.348	35.22	3.90689	3.69e-22	4.37e-20	--	-	-	-	hypothetical protein SORBIDRAFT_04g027310 [Sorghum bicolor]	-	-	-	-
Unigene0087518	163	79	173	156	227	12	39	21	27	14	8.6	4.61	10.59	7.3	10.73	0.68	1.85	1	1.33	0.7	8.366	1.112	-2.91138	4.05e-22	4.79e-20	--	-	-	-	hypothetical protein BAE44_0026277 [Dichanthelium oligosanthes]	-	-	-	-
Unigene0008185	2505	2814	2575	4256	2986	1046	1202	1223	1184	982	114.49	142.2	136.44	172.49	122.22	51	49.32	50.2	50.46	42.49	137.568	48.694	-1.49833	4.07e-22	4.79e-20	PPOX1	Metabolism;Metabolism;Metabolism	Global and overview maps;Global and overview maps;Metabolism of cofactors and vitamins	K00231;K00231;K00231	protoporphyrinogen IX oxidase1 [Zea mays]	ko01100//Metabolic pathways;ko01110//Biosynthesis of secondary metabolites;ko00860//Porphyrin and chlorophyll metabolism	-	GO:0003824//catalytic activity	GO:0006778//porphyrin-containing compound metabolic process;GO:0044710//single-organism metabolic process
Unigene0048421	0	0	1	0	0	139	291	170	199	145	0	0	0.02	0	0	2.02	3.55	2.08	2.52	1.87	0.004	2.408	9.23362	4.12e-22	4.85e-20	--	-	-	-	hypothetical protein SHCRBa_001_L05_R_310 [Saccharum hybrid cultivar R570]	-	-	-	-
Unigene0007377	767	392	527	1029	858	3026	7684	4064	6897	5919	43.79	24.75	34.88	52.1	43.87	184.31	393.88	208.38	367.18	319.94	39.878	294.738	2.88577	4.71e-22	5.52e-20	--	-	-	-	-	-	-	-	-
Unigene0002992	52	47	27	55	53	277	287	363	180	244	1.85	1.85	1.12	1.74	1.69	10.53	9.18	11.62	5.98	8.23	1.65	9.108	2.46467	4.93e-22	5.77e-20	--	-	-	-	PREDICTED: histone H3.v1-like [Oryza brachyantha]	-	-	-	-
Unigene0087159	402	429	388	509	636	219	236	247	198	197	10.68	12.61	11.95	12	15.14	6.21	5.63	5.9	4.91	4.96	12.476	5.522	-1.17589	5.24e-22	6.12e-20	--	Metabolism	Lipid metabolism	K06129	PREDICTED: lecithin-cholesterol acyltransferase-like 1 [Zea mays]	ko00564//Glycerophospholipid metabolism	-	-	-
Unigene0084097	548	421	421	594	710	1701	3518	2088	3547	3300	11.38	9.67	10.13	10.94	13.2	37.68	65.58	38.93	68.67	64.87	11.064	55.146	2.31738	5.34e-22	6.23e-20	GFPT2	Metabolism;Metabolism;Metabolism	Global and overview maps;Carbohydrate metabolism;Amino acid metabolism	K00820;K00820;K00820	glucosamine fructose-6-phosphate aminotraansferase 1 [Zea mays]	ko01100//Metabolic pathways;ko00520//Amino sugar and nucleotide sugar metabolism;ko00250//Alanine, aspartate and glutamate metabolism	-	-	-
Unigene0075431	174	99	139	173	204	36	42	47	64	40	6.49	4.08	6.01	5.72	6.81	1.43	1.41	1.57	2.22	1.41	5.822	1.608	-1.85625	5.77e-22	6.71e-20	At5g55050	-	-	-	PREDICTED: GDSL esterase/lipase At5g55050-like [Setaria italica]	-	-	GO:0016787//hydrolase activity	-
Unigene0020620	1375	695	850	1031	1108	2828	4742	4170	5112	4853	40.58	22.68	29.09	26.98	29.29	89.05	125.66	110.53	140.69	135.61	29.724	120.308	2.01703	6.48e-22	7.53e-20	At5g24010	-	-	-	uncharacterized LOC100272871 precursor [Zea mays]	-	-	-	-
Unigene0012811	1061	750	890	1348	1249	3356	4013	3399	3545	4396	43.31	33.85	42.12	48.8	45.66	146.16	147.08	124.61	134.94	169.9	42.748	144.538	1.75752	6.83e-22	7.91e-20	FIP1	-	-	-	ABA-responsive protein [Saccharum hybrid cultivar R570]	-	-	-	-
Unigene0047055	151	29	60	70	76	848	778	797	599	619	3.44	0.73	1.59	1.42	1.55	20.62	15.92	16.32	12.73	13.36	1.746	15.79	3.17689	6.94e-22	8.03e-20	FLN2	-	-	-	fructokinase-like 2 [Zea mays]	-	-	-	-
Unigene0085043	1	0	1	0	4	105	117	149	68	122	0.07	0	0.08	0	0.26	8.17	7.66	9.76	4.62	8.42	0.082	7.726	6.55795	6.96e-22	8.04e-20	NPF5.16	-	-	-	peptide/nitrate transporter [Saccharum hybrid cultivar R570]	-	-	-	-
Unigene0059455	77	47	42	50	44	291	371	228	356	249	3.64	2.46	2.3	2.1	1.86	14.67	15.74	9.68	15.69	11.14	2.472	13.384	2.43676	7.33e-22	8.45e-20	At1g80120	-	-	-	PREDICTED: protein LURP-one-related 5-like [Setaria italica]	-	-	-	-
Unigene0001529	260	71	146	109	170	1335	4817	1299	2006	1923	5.21	1.57	3.39	1.94	3.05	28.52	86.62	23.36	37.46	36.46	3.032	42.484	3.80858	7.77e-22	8.94e-20	MST4	-	-	-	PREDICTED: sugar transport protein 13 [Setaria italica]	-	-	-	-
Unigene0051784	173	199	147	228	170	12	34	32	35	8	5.32	6.76	5.24	6.21	4.68	0.39	0.94	0.88	1	0.23	5.642	0.688	-3.03573	8.02e-22	9.21e-20	TIC32	-	-	-	retinol dehydrogenase [Saccharum hybrid cultivar R570]	-	-	-	-
Unigene0013188	1733	1361	1610	1568	2830	617	730	771	752	418	75.89	65.9	81.74	60.89	110.99	28.83	28.7	30.32	30.71	17.33	79.082	27.178	-1.54091	8.47e-22	9.7e-20	At2g30620	-	-	-	Histone H1 [Zea mays]	-	-	-	-
Unigene0033110	52	32	27	20	25	219	385	257	200	221	2.77	1.89	1.67	0.95	1.19	12.46	18.43	12.31	9.95	11.16	1.694	12.862	2.92461	8.82e-22	1.01e-19	--	-	-	-	Embryogenesis transmembrane protein-like [Zea mays]	-	-	-	-
Unigene0013344	845	566	639	572	828	1712	1971	1825	1873	1552	26.37	19.53	23.12	15.83	23.14	57	55.23	51.15	54.5	45.85	21.598	52.746	1.28816	1.02e-21	1.17e-19	LIP5	Cellular Processes	Transport and catabolism	K12199	LYST-interacting protein 5-like protein [Zea mays]	ko04144//Endocytosis	-	GO:0015036//disulfide oxidoreductase activity	GO:0019725//cellular homeostasis;GO:0044710//single-organism metabolic process
Unigene0056858	599	433	523	551	728	1371	1253	1437	1307	1224	11.47	9.16	11.61	9.35	12.48	28	21.53	24.7	23.33	22.18	10.814	23.948	1.147	1.05e-21	1.2e-19	PDCD4	-	-	-	Programmed cell death protein 4, partial [Dichanthelium oligosanthes]	-	-	-	-
Unigene0041267	908	699	886	780	1054	442	414	479	420	291	17.44	14.85	19.73	13.29	18.13	9.06	7.14	8.26	7.52	5.29	16.688	7.454	-1.16272	1.11e-21	1.26e-19	ELF3-2	Organismal Systems	Environmental adaptation	K12125	hydroxyproline-rich glycoprotein family protein [Saccharum hybrid cultivar R570]	ko04712//Circadian rhythm - plant	-	-	-
Unigene0009308	14	9	11	4	10	127	234	128	102	86	0.52	0.37	0.47	0.13	0.33	5.02	7.78	4.26	3.52	3.01	0.364	4.718	3.69617	1.19e-21	1.34e-19	UGT76C2	-	-	-	cytokinin-N-glucosyltransferase 1 [Zea mays]	-	-	GO:0016757//transferase activity, transferring glycosyl groups	-
Unigene0019645	291	268	310	354	305	114	101	155	101	85	7.93	8.07	9.79	8.55	7.44	3.31	2.47	3.79	2.57	2.19	8.356	2.866	-1.54377	1.2e-21	1.36e-19	CYP94A1	-	-	-	PREDICTED: cytochrome P450 94A1-like [Zea mays]	-	-	-	-
Unigene0038653	1295	392	490	586	606	3568	6529	4959	6818	5397	68.16	22.81	29.9	27.35	28.56	200.34	308.52	234.4	334.61	268.93	35.356	269.36	2.92951	1.21e-21	1.37e-19	DREB1C	-	-	-	SbCBF5 [Sorghum bicolor]	-	-	-	-
Unigene0019502	486	102	199	297	251	1783	3301	2513	2182	2462	15.67	3.64	7.44	8.49	7.25	61.32	95.55	72.76	65.6	75.15	8.498	74.076	3.12381	1.3e-21	1.47e-19	CEBIP	Organismal Systems	Environmental adaptation	K13473	LysM domain-containing GPI-anchored protein 2 [Zea mays]	ko04626//Plant-pathogen interaction	-	-	-
Unigene0017465	97	111	169	132	284	16	36	20	24	20	2.56	3.24	5.17	3.09	6.71	0.45	0.85	0.47	0.59	0.5	4.154	0.572	-2.86041	1.36e-21	1.53e-19	JAL3	-	-	-	PREDICTED: jacalin-related lectin 3 [Setaria italica]	-	-	-	-
Unigene0044041	578	511	485	684	669	265	238	336	310	231	15.58	15.23	15.16	16.35	16.15	7.62	5.76	8.13	7.79	5.9	15.694	7.04	-1.15657	1.43e-21	1.61e-19	ESK1	-	-	-	PREDICTED: protein trichome birefringence-like 28 [Setaria italica]	-	GO:0043231//intracellular membrane-bounded organelle	-	-
Unigene0022504	0	3	1	4	0	86	106	101	64	68	0	0.32	0.11	0.34	0	8.75	9.08	8.65	5.69	6.14	0.154	7.662	5.63672	1.5e-21	1.68e-19	--	-	-	-	-	-	-	-	-
Unigene0001209	890	749	597	766	820	1874	2351	2349	2569	2570	58.49	54.42	45.48	44.64	48.26	131.38	138.71	138.63	157.42	159.89	50.258	145.206	1.53068	1.56e-21	1.74e-19	--	-	-	-	hypothetical protein SORBIDRAFT_10g025410 [Sorghum bicolor]	-	-	-	-
Unigene0025356	11	9	22	31	15	125	318	210	177	210	0.28	0.25	0.65	0.7	0.34	3.38	7.24	4.78	4.18	5.04	0.444	4.924	3.4712	1.57e-21	1.76e-19	LYK4	-	-	-	PREDICTED: lysM domain receptor-like kinase 4 [Setaria italica]	-	-	-	-
Unigene0078837	1128	777	799	1108	1127	2481	2625	2480	2973	2410	46.45	35.38	38.15	40.46	41.56	108.99	97.05	91.71	114.16	93.95	40.4	101.172	1.32438	1.67e-21	1.86e-19	CCB1	-	-	-	Protein COFACTOR ASSEMBLY OF COMPLEX C SUBUNIT B CCB1 chloroplastic [Zea mays]	-	-	-	-
Unigene0044403	26	2	8	18	5	148	331	325	284	225	2.27	0.19	0.81	1.39	0.39	13.79	25.95	25.48	23.12	18.6	1.01	21.388	4.40437	1.75e-21	1.95e-19	ATJ20	-	-	-	PREDICTED: chaperone protein dnaJ 20, chloroplastic-like [Zea mays]	-	-	-	-
Unigene0004208	52	15	24	29	34	195	294	199	256	157	1.93	0.61	1.03	0.95	1.13	7.7	9.77	6.62	8.84	5.5	1.13	7.686	2.76591	1.89e-21	2.1e-19	--	-	-	-	-	-	-	-	-
Unigene0034053	512	645	453	816	583	157	134	208	185	102	38.37	53.45	39.36	54.23	39.13	12.55	9.02	14	12.93	7.24	44.908	11.148	-2.01019	1.91e-21	2.12e-19	--	-	-	-	-	-	-	-	-
Unigene0041225	163	19	105	87	795	45148	46545	60501	35629	51773	5.62	0.72	4.19	2.66	24.53	1659.68	1439.96	1872.23	1144.79	1688.96	7.544	1561.12	7.69304	2.11e-21	2.33e-19	--	-	-	-	-	-	-	-	-
Unigene0012068	78	35	60	106	48	321	782	538	592	607	1.48	0.73	1.32	1.78	0.81	6.49	13.3	9.16	10.46	10.89	1.224	10.06	3.03895	2.11e-21	2.34e-19	GT-3A	-	-	-	PREDICTED: trihelix transcription factor GT-3b [Oryza sativa Japonica Group]	-	-	-	-
Unigene0068264	1490	1243	1325	1275	1988	337	398	730	604	412	20.76	19.15	21.4	15.75	24.81	5.01	4.98	9.13	7.85	5.43	20.374	6.48	-1.65266	2.12e-21	2.34e-19	KIN5A	-	-	-	Kinesin-like protein KIN-5A [Dichanthelium oligosanthes]	-	GO:0005875//microtubule associated complex	GO:0015631//tubulin binding;GO:0032550//purine ribonucleoside binding	GO:0007017//microtubule-based process
Unigene0017180	1	0	1	1	3	72	143	144	77	91	0.08	0	0.09	0.07	0.22	6.15	10.27	10.35	5.75	6.89	0.092	7.882	6.42078	2.14e-21	2.35e-19	LECRK91	-	-	-	L-type lectin-domain containing receptor kinase IX.1 [Dichanthelium oligosanthes]	-	-	GO:0004672//protein kinase activity;GO:0005488//binding	GO:0006796//phosphate-containing compound metabolic process
Unigene0086000	13	14	18	4	8	193	284	183	150	97	0.69	0.82	1.1	0.19	0.38	10.89	13.48	8.69	7.4	4.86	0.636	9.064	3.83305	2.14e-21	2.35e-19	--	-	-	-	DC1 domain-containing family protein [Populus trichocarpa]	-	-	-	-
Unigene0086570	453	597	425	590	703	131	114	170	105	193	18.43	26.85	20.04	21.28	25.61	5.68	4.16	6.21	3.98	7.43	22.442	5.492	-2.0308	2.2e-21	2.42e-19	HSFC2A	-	-	-	heat shock factor protein 1 [Zea mays]	-	-	-	-
Unigene0018945	56	37	64	34	69	645	2322	688	475	531	2.8	2.05	3.71	1.51	3.09	34.42	104.29	30.91	22.16	25.15	2.632	43.386	4.043	2.39e-21	2.61e-19	VIT_06s0061g00120	-	-	-	PREDICTED: glucan endo-1,3-beta-glucosidase GII-like isoform X1 [Zea mays]	-	-	-	-
Unigene0008001	71	68	103	82	76	14	14	20	16	14	1.99	2.11	3.35	2.04	1.91	0.42	0.35	0.5	0.42	0.37	2.28	0.412	-2.46832	2.41e-21	2.63e-19	PDCB5	-	-	-	PREDICTED: transcriptional regulatory protein AlgP-like [Setaria italica]	-	-	-	-
Unigene0016639	179	57	194	65	200	2318	4358	1754	2024	1002	3.87	1.36	4.87	1.25	3.88	53.53	84.69	34.1	40.85	20.53	3.046	46.74	3.93967	2.45e-21	2.67e-19	CBP60B	-	-	-	Calmodulin-binding protein 60 G [Zea mays]	-	-	-	-
Unigene0072895	2393	1699	1537	3465	2359	596	554	884	568	576	561.81	441.04	418.35	721.39	495.99	149.28	116.77	186.38	124.34	128.03	527.716	140.96	-1.90448	2.49e-21	2.71e-19	LHBC	Metabolism;Metabolism	Global and overview maps;Energy metabolism	K08914;K08914	Chlorophyll a-b binding protein of LHCII type III, chloroplastic [Dichanthelium oligosanthes]	ko01100//Metabolic pathways;ko00196//Photosynthesis - antenna proteins	GO:0009521//photosystem;GO:0031224//intrinsic component of membrane;GO:0031976//plastid thylakoid;GO:0044434//chloroplast part	GO:0043169//cation binding;GO:0046906//tetrapyrrole binding	GO:0006091//generation of precursor metabolites and energy;GO:0006464//cellular protein modification process
Unigene0047742	179	303	221	187	243	12	9	43	8	23	6.75	12.64	9.66	6.26	8.21	0.48	0.3	1.46	0.28	0.82	8.704	0.668	-3.70376	2.65e-21	2.88e-19	At5g07050	-	-	-	PREDICTED: WAT1-related protein At5g07050-like [Setaria italica]	-	-	-	-
Unigene0027859	73	17	53	54	28	917	2683	767	698	506	2.85	0.73	2.4	1.87	0.98	38.23	94.12	26.92	25.43	18.72	1.766	40.684	4.5259	2.68e-21	2.9e-19	WRKY46	-	-	-	PREDICTED: probable WRKY transcription factor 38 [Setaria italica]	-	-	-	-
Unigene0084152	55	19	43	39	20	283	560	284	352	289	3.16	1.21	2.86	1.98	1.03	17.32	28.85	14.64	18.83	15.7	2.048	19.068	3.21887	2.69e-21	2.91e-19	WRKY57	-	-	-	PREDICTED: probable WRKY transcription factor 57 [Setaria italica]	-	-	GO:0003677//DNA binding	GO:0010468//regulation of gene expression
Unigene0002171	951	1101	823	1428	1056	309	286	300	166	149	18.25	23.37	18.31	24.3	18.15	6.33	4.93	5.17	2.97	2.71	20.476	4.422	-2.21116	2.9e-21	3.13e-19	GATA21	-	-	-	C2C2-GATA transcription factor, partial [Zea mays]	-	-	GO:0003677//DNA binding;GO:0046914//transition metal ion binding	GO:0010468//regulation of gene expression
Unigene0010385	57	62	85	77	73	9	15	17	12	10	4.58	5.51	7.92	5.49	5.25	0.77	1.08	1.23	0.9	0.76	5.75	0.948	-2.6006	2.92e-21	3.15e-19	--	-	-	-	expressed protein [Oryza sativa Japonica Group]	-	-	-	-
Unigene0009561	12	93	84	63	76	881	1589	1067	891	1085	0.29	2.48	2.35	1.35	1.64	22.68	34.42	23.12	20.05	24.78	1.622	25.01	3.94666	2.97e-21	3.19e-19	B120	-	-	-	PREDICTED: cysteine-rich receptor-like protein kinase 10 [Setaria italica]	-	-	-	-
Unigene0038654	1375	273	577	857	584	5883	6473	8612	6678	7187	63.56	13.95	30.92	35.13	24.18	290.12	268.64	357.51	287.85	314.53	33.548	303.73	3.17849	3.15e-21	3.38e-19	DREB1E	-	-	-	PREDICTED: dehydration-responsive element-binding protein 1G-like [Setaria italica]	-	GO:0043231//intracellular membrane-bounded organelle	GO:0001071//nucleic acid binding transcription factor activity;GO:0003676//nucleic acid binding	GO:0010468//regulation of gene expression;GO:0034645//cellular macromolecule biosynthetic process
Unigene0036734	221	160	243	546	486	14	36	57	37	18	7.88	6.31	10.05	17.27	15.53	0.53	1.15	1.83	1.23	0.61	11.408	1.07	-3.41436	3.27e-21	3.51e-19	PLD1	Metabolism;Metabolism;Cellular Processes;Metabolism;Metabolism	Global and overview maps;Global and overview maps;Transport and catabolism;Lipid metabolism;Lipid metabolism	K01115;K01115;K01115;K01115;K01115	PREDICTED: phospholipase D alpha 1-like isoform X1 [Zea mays]	ko01100//Metabolic pathways;ko01110//Biosynthesis of secondary metabolites;ko04144//Endocytosis;ko00564//Glycerophospholipid metabolism;ko00565//Ether lipid metabolism	-	-	-
Unigene0064862	6631	3686	2911	3822	6405	17387	26203	32643	22651	35098	129.64	79.68	65.98	66.26	112.14	362.65	459.94	573.14	412.94	649.64	90.74	491.662	2.43786	3.31e-21	3.54e-19	RINO1	Metabolism;Metabolism	Global and overview maps;Carbohydrate metabolism	K01858;K01858	myo-inositol-1-phosphate synthase [Saccharum hybrid cultivar]	ko01100//Metabolic pathways;ko00562//Inositol phosphate metabolism	-	-	GO:0006020//inositol metabolic process;GO:0006644//phospholipid metabolic process
Unigene0008043	1843	1479	1785	894	1720	363	501	357	477	265	27.75	24.62	31.16	11.94	23.19	5.83	6.77	4.83	6.7	3.78	23.732	5.582	-2.08798	3.44e-21	3.68e-19	SIR	Metabolism;Metabolism	Global and overview maps;Energy metabolism	K00392;K00392	ferredoxin-sulfite reductase precursor [Zea mays]	ko01100//Metabolic pathways;ko00920//Sulfur metabolism	GO:0005576//extracellular region;GO:0009526//plastid envelope;GO:0042646//plastid nucleoid	GO:0016673//oxidoreductase activity, acting on a sulfur group of donors, iron-sulfur protein as acceptor;GO:0046906//tetrapyrrole binding;GO:0046914//transition metal ion binding;GO:0051536//iron-sulfur cluster binding	GO:0000097//sulfur amino acid biosynthetic process;GO:0006090//pyruvate metabolic process;GO:0006355//regulation of transcription, DNA-templated;GO:0006694//steroid biosynthetic process;GO:0006970//response to osmotic stress;GO:0006996//organelle organization;GO:0009683//indoleacetic acid metabolic process;GO:0010038//response to metal ion;GO:0019418//sulfide oxidation;GO:0019758//glycosinolate b…
Unigene0049393	169	85	124	160	158	509	594	524	431	553	3.32	1.84	2.82	2.78	2.78	10.66	10.47	9.24	7.89	10.27	2.708	9.706	1.84165	3.47e-21	3.7e-19	PANC	Metabolism;Metabolism;Metabolism;Metabolism	Global and overview maps;Global and overview maps;Metabolism of other amino acids;Metabolism of cofactors and vitamins	K01918;K01918;K01918;K01918	pantoate--beta-alanine ligase [Zea mays]	ko01100//Metabolic pathways;ko01110//Biosynthesis of secondary metabolites;ko00410//beta-Alanine metabolism;ko00770//Pantothenate and CoA biosynthesis	GO:0044444//cytoplasmic part	GO:0016881//acid-amino acid ligase activity;GO:0032550//purine ribonucleoside binding;GO:0046983//protein dimerization activity	GO:0003006//developmental process involved in reproduction;GO:0009108//coenzyme biosynthetic process
Unigene0079112	16	8	6	10	16	71	161	112	142	190	0.7	0.39	0.3	0.39	0.63	3.31	6.31	4.39	5.78	7.85	0.482	5.528	3.51965	3.53e-21	3.76e-19	--	-	-	-	unknown [Zea mays]	-	-	-	-
Unigene0021411	1715	912	1160	1657	1526	388	440	660	562	364	35.13	20.66	27.55	30.1	28	8.48	8.09	12.14	10.74	7.06	28.288	9.302	-1.60458	3.55e-21	3.77e-19	FH13	-	-	-	PREDICTED: formin-like protein 13 [Zea mays]	-	-	-	-
Unigene0015708	312	317	362	369	454	122	119	169	168	165	12.09	13.58	16.26	12.68	15.76	5.04	4.14	5.88	6.07	6.05	14.074	5.436	-1.37242	3.67e-21	3.89e-19	APL	-	-	-	PREDICTED: myb family transcription factor APL-like [Zea mays]	-	-	-	-
Unigene0038529	481	186	329	250	313	53	60	59	95	44	11.8	5.04	9.35	5.44	6.87	1.39	1.32	1.3	2.17	1.02	7.7	1.44	-2.41879	3.72e-21	3.93e-19	--	-	-	-	PREDICTED: myosin-11-like [Zea mays]	-	-	-	-
Unigene0036235	8405	5372	4963	11088	7606	1622	2122	2781	2235	2183	254.44	179.82	174.19	297.67	206.21	52.38	57.68	75.61	63.09	62.57	222.466	62.266	-1.83707	4.02e-21	4.24e-19	CURT1A	-	-	-	Protein CURVATURE THYLAKOID 1A, chloroplastic [Dichanthelium oligosanthes]	-	-	-	-
Unigene0000631	3	9	7	11	12	58	130	92	114	99	0.13	0.44	0.36	0.43	0.47	2.72	5.12	3.63	4.67	4.11	0.366	4.05	3.46801	4.03e-21	4.25e-19	--	-	-	-	PREDICTED: probable receptor-like protein kinase At1g67000 [Zea mays]	-	-	GO:0016301//kinase activity	-
Unigene0025532	6	19	20	11	19	186	497	247	147	181	0.22	0.77	0.85	0.36	0.62	7.28	16.36	8.13	5.03	6.28	0.564	8.616	3.93325	4.21e-21	4.43e-19	--	-	-	-	hypothetical protein SORBI_002G099400 [Sorghum bicolor]	-	-	-	-
Unigene0010340	2029	996	1431	1659	1199	320	310	420	545	283	42.82	23.24	35.01	31.05	22.66	7.2	5.87	7.96	10.72	5.65	30.956	7.48	-2.04911	4.63e-21	4.87e-19	At1g62810	Metabolism;Metabolism;Metabolism;Metabolism;Metabolism;Metabolism;Metabolism;Metabolism	Global and overview maps;Global and overview maps;Amino acid metabolism;Metabolism of other amino acids;Amino acid metabolism;Amino acid metabolism;Biosynthesis of other secondary metabolites;Biosynthesis of other secondary metabolites	K00276;K00276;K00276;K00276;K00276;K00276;K00276;K00276	Primary amine oxidase [Dichanthelium oligosanthes]	ko01100//Metabolic pathways;ko01110//Biosynthesis of secondary metabolites;ko00260//Glycine, serine and threonine metabolism;ko00410//beta-Alanine metabolism;ko00360//Phenylalanine metabolism;ko00350//Tyrosine metabolism;ko00960//Tropane, piperidine and pyridine alkaloid biosynthesis;ko00950//Isoquinoline alkaloid biosynthesis	-	-	-
Unigene0036866	2	10	4	2	6	172	224	99	76	115	0.04	0.2	0.08	0.03	0.09	3.24	3.55	1.57	1.25	1.92	0.088	2.306	4.71175	4.93e-21	5.17e-19	PMA1	Metabolism	Energy metabolism	K01535	Plasma membrane ATPase 1 [Anthurium amnicola]	ko00190//Oxidative phosphorylation	-	-	-
Unigene0030517	107	40	82	51	74	371	576	373	635	391	1.85	0.76	1.64	0.78	1.15	6.84	8.94	5.79	10.23	6.4	1.236	7.64	2.62789	4.98e-21	5.22e-19	CRCK3	-	-	-	Calmodulin-binding receptor-like cytoplasmic kinase 3 [Zea mays]	-	-	GO:0004672//protein kinase activity;GO:0032550//purine ribonucleoside binding	GO:0006464//cellular protein modification process
Unigene0076253	203	168	147	197	237	48	40	87	58	61	6.63	6.07	5.57	5.71	6.93	1.67	1.17	2.55	1.77	1.89	6.182	1.81	-1.77208	5e-21	5.22e-19	AXY4	-	-	-	Protein ALTERED XYLOGLUCAN 4 [Zea mays]	-	-	-	-
Unigene0048171	0	2	0	3	3	79	63	83	71	74	0	0.35	0	0.42	0.43	13.39	8.99	11.85	10.52	11.13	0.24	11.176	5.54123	5.17e-21	5.38e-19	--	-	-	-	-	-	-	-	-
Unigene0005716	2640	1680	2229	1846	2988	907	1104	1165	1297	926	63.11	44.4	61.77	39.13	63.96	23.13	23.69	25.01	28.91	20.96	54.474	24.34	-1.16224	5.4e-21	5.62e-19	KAS2	Metabolism;Metabolism;Metabolism;Metabolism	Global and overview maps;Global and overview maps;Lipid metabolism;Metabolism of cofactors and vitamins	K09458;K09458;K09458;K09458	3-oxoacyl-[acyl-carrier-protein] synthase II, chloroplastic [Dichanthelium oligosanthes]	ko01100//Metabolic pathways;ko01212//Fatty acid metabolism;ko00061//Fatty acid biosynthesis;ko00780//Biotin metabolism	-	GO:0016746//transferase activity, transferring acyl groups	GO:0006631//fatty acid metabolic process
Unigene0082173	227	17	57	121	114	1574	6094	1525	6074	4140	6.97	0.58	2.03	3.3	3.14	51.58	168.06	42.07	173.97	120.39	3.204	111.214	5.11732	5.47e-21	5.68e-19	CYP716B1	-	-	-	taxane 10-beta-hydroxylase [Zea mays]	-	-	-	-
Unigene0029097	1229	764	966	998	1108	2262	3930	3186	3596	2915	18.97	13.04	17.29	13.66	15.31	37.24	54.46	44.16	51.75	42.59	15.654	46.04	1.55636	6e-21	6.21e-19	CPK24	Organismal Systems	Environmental adaptation	K13412	calcium dependent protein kinase11 [Zea mays]	ko04626//Plant-pathogen interaction	-	GO:0004672//protein kinase activity;GO:0032550//purine ribonucleoside binding;GO:0046872//metal ion binding	GO:0006464//cellular protein modification process;GO:0006796//phosphate-containing compound metabolic process
Unigene0057821	22	11	17	18	14	130	602	346	133	303	0.37	0.2	0.33	0.27	0.21	2.33	9.09	5.22	2.09	4.82	0.276	4.71	4.09299	6.11e-21	6.32e-19	XA21	-	-	-	PREDICTED: probable LRR receptor-like serine/threonine-protein kinase At3g47570 isoform X1 [Setaria italica]	-	-	-	-
Unigene0085714	49289	42210	38592	48475	51265	14849	15296	20774	25881	14209	1184.7	1121.8	1075.42	1033.23	1103.5	380.76	330.08	448.42	580.06	323.33	1103.73	412.53	-1.41982	6.34e-21	6.54e-19	CRD1	Metabolism;Metabolism;Metabolism	Global and overview maps;Global and overview maps;Metabolism of cofactors and vitamins	K04035;K04035;K04035	leucine zipper protein [Saccharum hybrid cultivar R570]	ko01100//Metabolic pathways;ko01110//Biosynthesis of secondary metabolites;ko00860//Porphyrin and chlorophyll metabolism	-	GO:0016709//oxidoreductase activity, acting on paired donors, with incorporation or reduction of molecular oxygen, NAD(P)H as one donor, and incorporation of one atom of oxygen;GO:0043169//cation binding	GO:0006779//porphyrin-containing compound biosynthetic process;GO:0044710//single-organism metabolic process
Unigene0000705	10	13	17	14	26	80	171	112	158	131	0.2	0.28	0.39	0.24	0.46	1.68	3.02	1.98	2.89	2.44	0.314	2.402	2.9354	6.53e-21	6.73e-19	Os03g0733400	-	-	-	PREDICTED: zinc finger BED domain-containing protein RICESLEEPER 2-like isoform X2 [Setaria italica]	-	-	-	-
Unigene0007207	81	94	131	108	138	612	1452	809	591	525	5.46	7.01	10.24	6.46	8.33	44.03	87.91	49	37.16	33.52	7.5	50.324	2.74628	6.81e-21	7e-19	WRKY24	Organismal Systems;Environmental Information Processing	Environmental adaptation;Signal transduction	K13424;K13424	WRKY70 - superfamily of TFs having WRKY and zinc finger domains [Zea mays]	ko04626//Plant-pathogen interaction;ko04016//MAPK signaling pathway - plant	-	-	-
Unigene0040312	366	100	266	137	237	1379	2317	1749	1626	1525	16.85	5.09	14.2	5.59	9.77	67.73	95.77	72.31	69.8	66.47	10.3	74.416	2.85297	6.97e-21	7.15e-19	--	-	-	-	uncharacterized protein LOC100382367 [Zea mays]	-	-	-	-
Unigene0009329	14	11	16	21	17	101	209	126	101	108	0.44	0.38	0.58	0.58	0.48	3.37	5.88	3.54	2.95	3.2	0.492	3.788	2.94471	7.98e-21	8.18e-19	CRK19	-	-	-	PREDICTED: cysteine-rich receptor-like protein kinase 10 isoform X1 [Setaria italica]	-	-	-	-
Unigene0073945	123	16	68	112	75	573	1097	1658	1397	1682	3.57	0.51	2.29	2.88	1.95	17.72	28.55	43.16	37.76	46.16	2.24	34.67	3.95212	8.21e-21	8.39e-19	At4g25835	-	-	-	AAA-ATPase [Dichanthelium oligosanthes]	-	-	-	-
Unigene0030085	748	534	584	558	702	1576	1651	1526	1539	1465	27.43	21.65	24.83	18.14	23.05	61.65	54.35	50.25	52.62	50.86	23.02	53.946	1.22863	8.36e-21	8.54e-19	XBOS34	-	-	-	PREDICTED: probable E3 ubiquitin-protein ligase XBOS34 [Setaria italica]	-	-	GO:0043169//cation binding	-
Unigene0068430	12	9	7	13	36	197	704	285	214	187	0.62	0.52	0.42	0.6	1.67	10.89	32.75	13.26	10.34	9.17	0.766	15.282	4.31835	8.44e-21	8.61e-19	--	-	-	-	hypothetical protein SETIT_020143mg [Setaria italica]	-	-	-	-
Unigene0057305	88	99	171	33	151	6	3	6	6	6	4.04	5.03	9.11	1.35	6.22	0.29	0.12	0.25	0.26	0.26	5.15	0.236	-4.44771	9.14e-21	9.3e-19	--	-	-	-	-	-	-	-	-
Unigene0004156	542	213	247	473	347	58	67	94	98	56	17.71	7.69	9.35	13.7	10.15	2.02	1.97	2.76	2.99	1.73	11.72	2.294	-2.35304	9.22e-21	9.37e-19	PRX74	Metabolism;Metabolism;Metabolism	Global and overview maps;Global and overview maps;Biosynthesis of other secondary metabolites	K00430;K00430;K00430	PREDICTED: peroxidase 1-like [Setaria italica]	ko01100//Metabolic pathways;ko01110//Biosynthesis of secondary metabolites;ko00940//Phenylpropanoid biosynthesis	-	GO:0003824//catalytic activity;GO:0043169//cation binding;GO:0046906//tetrapyrrole binding	GO:0006950//response to stress;GO:0044710//single-organism metabolic process
Unigene0036735	175	112	156	321	374	23	46	36	21	15	8.37	5.92	8.65	13.61	16.02	1.17	1.98	1.55	0.94	0.68	10.514	1.264	-3.05624	9.41e-21	9.55e-19	PLD1	Metabolism;Metabolism;Cellular Processes;Metabolism;Metabolism	Global and overview maps;Global and overview maps;Transport and catabolism;Lipid metabolism;Lipid metabolism	K01115;K01115;K01115;K01115;K01115	PREDICTED: phospholipase D alpha 1-like isoform X1 [Zea mays]	ko01100//Metabolic pathways;ko01110//Biosynthesis of secondary metabolites;ko04144//Endocytosis;ko00564//Glycerophospholipid metabolism;ko00565//Ether lipid metabolism	-	-	-
Unigene0062021	12804	16076	12235	18688	17444	5938	6494	7123	4936	4152	299.86	416.28	332.19	388.11	365.85	148.36	136.54	149.81	107.79	92.06	360.458	126.912	-1.506	9.62e-21	9.74e-19	UGT91C1	-	-	-	PREDICTED: UDP-glycosyltransferase 91B1-like [Setaria italica]	-	-	GO:0016757//transferase activity, transferring glycosyl groups	-
Unigene0050504	0	2	4	2	3	72	55	94	60	80	0	0.22	0.45	0.17	0.26	7.49	4.82	8.24	5.46	7.39	0.22	6.68	4.92427	9.94e-21	1e-18	--	-	-	-	-	-	-	-	-
Unigene0002608	473	299	285	437	404	1188	1266	1409	1031	1250	13.75	9.61	9.61	11.27	10.52	36.85	33.05	36.79	27.95	34.41	10.952	33.81	1.62626	1.09e-20	1.1e-18	XTH30	-	-	-	xyloglucan endotransglucosylase/hydrolase protein [Saccharum hybrid cultivar R570]	-	-	-	-
Unigene0005062	2087	1509	1970	1616	2702	637	976	708	586	800	87.79	70.19	96.08	60.28	101.79	28.59	36.86	26.75	22.99	31.86	83.226	29.41	-1.50073	1.13e-20	1.14e-18	ASMT1	Metabolism	Biosynthesis of other secondary metabolites	K16040	5-pentadecatrienyl resorcinol O-methyltransferase [Dichanthelium oligosanthes]	ko00945//Stilbenoid, diarylheptanoid and gingerol biosynthesis	-	-	-
Unigene0032025	3550	6177	5922	6444	6688	323	781	757	1399	969	605	1163.98	1170.08	973.88	1020.74	58.73	119.5	115.86	222.32	156.34	986.736	134.55	-2.87452	1.15e-20	1.15e-18	--	-	-	-	PREDICTED: glucose-6-phosphate/phosphate translocator 2, chloroplastic-like, partial [Setaria italica]	-	GO:0031224//intrinsic component of membrane	-	GO:0051234//establishment of localization
Unigene0086504	36	24	28	23	37	247	218	166	166	122	1.15	0.85	1.03	0.65	1.06	8.4	6.24	4.75	4.93	3.68	0.948	5.6	2.56247	1.22e-20	1.23e-18	--	-	-	-	PREDICTED: uncharacterized protein LOC105914698 [Setaria italica]	-	-	-	-
Unigene0046161	6	0	2	7	1	70	96	105	56	81	0.28	0	0.11	0.29	0.04	3.48	4.01	4.39	2.43	3.57	0.144	3.576	4.63421	1.23e-20	1.24e-18	--	-	-	-	hypothetical protein SORBI_005G093300 [Sorghum bicolor]	-	-	-	-
Unigene0067223	977	1221	1121	1025	1607	397	423	496	619	380	17.94	24.79	23.86	16.69	26.42	7.78	6.97	8.18	10.6	6.6	21.94	8.026	-1.45081	1.25e-20	1.25e-18	FIM5	-	-	-	PREDICTED: fimbrin-4-like [Setaria italica]	-	-	-	-
Unigene0008020	25	3	11	6	14	148	398	182	174	169	0.53	0.07	0.27	0.11	0.26	3.33	7.53	3.44	3.42	3.37	0.248	4.218	4.08815	1.28e-20	1.28e-18	WAK5	-	-	-	PREDICTED: wall-associated receptor kinase 3-like [Brachypodium distachyon]	-	GO:0043231//intracellular membrane-bounded organelle	-	-
Unigene0003574	17	41	32	44	60	270	245	231	228	217	0.77	2.05	1.68	1.76	2.43	13.03	9.95	9.38	9.62	9.29	1.738	10.254	2.56069	1.34e-20	1.33e-18	--	-	-	-	-	-	-	-	-
Unigene0006350	251	251	240	348	266	1185	2277	1890	908	1382	6.38	7.06	7.08	7.85	6.06	32.15	51.99	43.16	21.53	33.27	6.886	36.42	2.40299	1.46e-20	1.45e-18	DMAS1	-	-	-	deoxymugineic acid synthase 1 [Zea mays]	-	GO:0042579//microbody	GO:0000166//nucleotide binding;GO:0016651//oxidoreductase activity, acting on NAD(P)H	GO:0006790//sulfur compound metabolic process;GO:0009404//toxin metabolic process;GO:0019725//cellular homeostasis
Unigene0000866	27	38	35	28	35	130	213	208	144	209	2.72	4.23	4.09	2.5	3.16	13.96	19.25	18.81	13.52	19.92	3.34	17.092	2.3554	1.51e-20	1.5e-18	LHT1	-	-	-	Lysine histidine transporter 2 [Zea mays]	-	-	-	-
Unigene0014675	394	290	317	352	405	1400	1461	1270	871	1311	14.6	11.88	13.62	11.57	13.44	55.34	48.6	42.26	30.09	45.99	13.022	44.456	1.77143	1.56e-20	1.54e-18	PXG4	Metabolism	Lipid metabolism	K17991	caleosin related protein [Zea mays]	ko00073//Cutin, suberine and wax biosynthesis	-	-	-
Unigene0004899	101	57	81	98	108	406	618	329	358	390	2.17	1.35	2.01	1.86	2.08	9.29	11.91	6.34	7.16	7.92	1.894	8.524	2.17009	1.56e-20	1.54e-18	LPP2	Metabolism;Metabolism;Metabolism	Global and overview maps;Lipid metabolism;Lipid metabolism	K18693;K18693;K18693	lipid phosphate phosphatase 2-like [Aegilops tauschii subsp. tauschii] [Aegilops tauschii]	ko01110//Biosynthesis of secondary metabolites;ko00561//Glycerolipid metabolism;ko00564//Glycerophospholipid metabolism	-	-	-
Unigene0003882	4	16	19	8	22	154	361	132	231	221	0.12	0.54	0.67	0.21	0.6	4.97	9.81	3.59	6.52	6.33	0.428	6.244	3.86679	1.57e-20	1.55e-18	PLD1	-	-	-	Os05g0293200 [Oryza sativa Japonica Group]	-	-	-	-
Unigene0000561	290	206	296	304	292	805	1311	841	1139	1120	3.69	2.89	4.36	3.43	3.32	10.91	14.96	9.6	13.5	13.48	3.538	12.49	1.81977	1.87e-20	1.85e-18	CRCK2	-	-	-	nodulation receptor kinase [Zea mays]	-	-	-	-
Unigene0041873	5269	5454	5012	8562	7564	1300	1587	2303	2370	2218	78.76	90.15	86.86	113.5	101.26	20.73	21.3	30.92	33.04	31.39	94.106	27.476	-1.77611	1.94e-20	1.91e-18	SSII-2	Metabolism;Metabolism;Metabolism	Global and overview maps;Global and overview maps;Carbohydrate metabolism	K00703;K00703;K00703	starch synthase IIb precursor [Sorghum bicolor]	ko01100//Metabolic pathways;ko01110//Biosynthesis of secondary metabolites;ko00500//Starch and sucrose metabolism	GO:0009536//plastid	GO:0016740//transferase activity	GO:0005982//starch metabolic process
Unigene0028976	703	495	722	526	720	266	317	329	240	225	32.1	24.99	38.23	21.3	29.45	12.96	13	13.49	10.22	9.73	29.214	11.88	-1.29813	1.97e-20	1.93e-18	--	-	-	-	Vacuolar cation/proton exchanger 1a [Dichanthelium oligosanthes]	-	-	GO:0008324//cation transmembrane transporter activity	GO:0006816//calcium ion transport;GO:0044763//single-organism cellular process
Unigene0000057	8	2	7	0	5	175	97	107	105	69	0.16	0.04	0.17	0	0.09	3.8	1.77	1.95	1.99	1.33	0.092	2.168	4.55859	2.12e-20	2.08e-18	--	-	-	-	-	-	-	-	-
Unigene0079150	3792	3198	3460	2954	3615	9575	11958	8957	9209	9485	130.19	121.4	137.72	89.94	111.15	350.7	368.6	276.17	294.82	308.3	118.08	319.718	1.43704	2.16e-20	2.12e-18	YTHDF2	-	-	-	evolutionarily conserved C-terminal region 2 [Zea mays]	-	-	-	-
Unigene0016178	246	96	134	178	186	767	1500	837	1585	1811	6.9	2.98	4.36	4.43	4.67	22.95	37.78	21.09	41.46	48.1	4.668	34.276	2.87632	2.19e-20	2.14e-18	PLT5	-	-	-	PREDICTED: polyol transporter 5-like [Setaria italica]	-	GO:0031224//intrinsic component of membrane	GO:0022857//transmembrane transporter activity	GO:0044763//single-organism cellular process;GO:0051234//establishment of localization
Unigene0005784	48	79	83	62	68	349	338	385	267	313	2.37	4.31	4.74	2.71	3	18.35	14.96	17.04	12.27	14.6	3.426	15.444	2.17245	2.22e-20	2.17e-18	--	-	-	-	RNA-binding protein FUS-like [Aegilops tauschii subsp. tauschii] [Aegilops tauschii]	-	-	-	-
Unigene0013649	26	27	30	33	52	136	155	214	137	188	0.58	0.67	0.78	0.65	1.04	3.24	3.11	4.29	2.85	3.98	0.744	3.494	2.23151	2.27e-20	2.21e-18	LRK10	-	-	-	PREDICTED: probable receptor-like protein kinase At5g39030 [Zea mays]	-	-	-	-
Unigene0088019	4529	5629	5648	3506	6816	22410	21560	20022	19843	23032	84.29	115.84	121.87	57.87	113.61	444.97	360.27	334.66	344.37	405.83	98.696	378.02	1.9374	2.29e-20	2.23e-18	FKFBP	Metabolism	Carbohydrate metabolism	K01103	fructose-6-phosphate-2-kinase/fructose-2,6-bisphosphatase [Zea mays]	ko00051//Fructose and mannose metabolism	-	-	-
Unigene0058285	164	110	193	119	177	34	48	52	52	36	3.49	2.59	4.77	2.25	3.38	0.77	0.92	1	1.03	0.73	3.296	0.89	-1.88884	2.47e-20	2.4e-18	--	-	-	-	-	-	-	-	-
Unigene0078892	798	441	658	531	664	2066	2969	1935	2242	2308	15.86	9.69	15.17	9.36	11.82	43.82	52.99	34.55	41.56	43.44	12.38	43.272	1.80542	2.57e-20	2.49e-18	BTG-26	Metabolism;Metabolism;Metabolism;Metabolism;Metabolism;Metabolism;Metabolism;Metabolism;Metabolism;Metabolism;Metabolism;Metabolism;Metabolism;Metabolism	Global and overview maps;Global and overview maps;Carbohydrate metabolism;Carbohydrate metabolism;Lipid metabolism;Amino acid metabolism;Amino acid metabolism;Lipid metabolism;Amino acid metabolism;Amino acid metabolism;Amino acid metabolism;Carbohydrate metabolism;Metabolism of other amino acids;Amino acid metabolism	K14085;K14085;K14085;K14085;K14085;K14085;K14085;K14085;K14085;K14085;K14085;K14085;K14085;K14085	aldehyde dehydrogenase 7 [Saccharum spontaneum]	ko01100//Metabolic pathways;ko01110//Biosynthesis of secondary metabolites;ko00010//Glycolysis / Gluconeogenesis;ko00620//Pyruvate metabolism;ko00561//Glycerolipid metabolism;ko00380//Tryptophan metabolism;ko00330//Arginine and proline metabolism;ko00071//Fatty acid degradation;ko00260//Glycine, serine and threonine metabolism;ko00280//Valine, leucine and isoleucine degradation;ko00310//Lysine de…	-	-	-
Unigene0006058	2751	1899	2841	1959	3471	641	976	657	374	600	154.57	117.98	185.07	97.61	174.66	38.42	49.23	33.15	19.59	31.92	145.978	34.462	-2.08267	2.58e-20	2.5e-18	--	-	-	-	metallothionein type 3 [Saccharum hybrid cultivar ROC20]	-	-	-	-
Unigene0027643	232	154	170	215	195	527	989	813	1015	600	3.72	2.73	3.16	3.06	2.8	9.01	14.23	11.7	15.17	9.1	3.094	11.842	1.93637	2.66e-20	2.57e-18	ABCG28	-	-	-	PREDICTED: ABC transporter G family member 28-like [Setaria italica]	-	-	GO:0017111//nucleoside-triphosphatase activity;GO:0032550//purine ribonucleoside binding	-
Unigene0038288	16	17	15	32	48	189	348	246	147	213	0.83	0.98	0.91	1.48	2.24	10.5	16.28	11.51	7.14	10.51	1.288	11.188	3.11875	2.66e-20	2.57e-18	--	-	-	-	PH01B019A14.9 [Phyllostachys edulis]	-	-	-	-
Unigene0004125	35	21	29	18	49	348	927	369	437	156	3.79	2.52	3.64	1.73	4.76	40.24	90.21	35.92	44.17	16.01	3.288	45.31	3.78455	2.68e-20	2.58e-18	--	-	-	-	PREDICTED: abscisic stress-ripening protein 2-like [Zea mays]	-	-	-	-
Unigene0033522	2189	1850	1911	2483	2134	8684	11582	6919	7419	6261	47.49	44.38	48.07	47.77	41.46	200.99	225.59	134.8	150.08	128.6	45.834	168.012	1.87407	3.04e-20	2.92e-18	ERF060	-	-	-	PREDICTED: ethylene-responsive transcription factor RAP2-13-like [Zea mays]	-	-	-	-
Unigene0065588	0	8	6	4	7	198	441	96	148	120	0	1.07	0.84	0.43	0.76	25.48	47.77	10.4	16.65	13.71	0.62	22.802	5.20075	3.13e-20	3.01e-18	--	-	-	-	expressed protein-RZ53 [Oryza ridleyi]	-	-	-	-
Unigene0004480	310	358	326	523	446	118	136	187	142	105	4.66	5.95	5.68	6.97	6	1.89	1.83	2.52	1.99	1.49	5.852	1.944	-1.5899	3.25e-20	3.12e-18	ATL46	-	-	-	RING-H2 finger protein [Saccharum hybrid cultivar R570]	-	-	-	-
Unigene0083535	94	66	117	64	83	293	673	518	567	408	1.65	1.28	2.38	1	1.31	5.5	10.62	8.18	9.3	6.79	1.524	8.078	2.40614	3.36e-20	3.22e-18	PUB33	-	-	-	PREDICTED: U-box domain-containing protein 33-like [Setaria italica]	-	-	GO:0004672//protein kinase activity;GO:0019787//ubiquitin-like protein transferase activity;GO:0032550//purine ribonucleoside binding	GO:0032446//protein modification by small protein conjugation
Unigene0036950	0	1	4	2	7	94	63	70	66	73	0	0.03	0.12	0.05	0.16	2.57	1.45	1.61	1.57	1.77	0.072	1.794	4.63904	3.44e-20	3.29e-18	--	-	-	-	-	-	-	-	-
Unigene0035693	3	1	3	1	2	137	115	142	40	78	0.32	0.12	0.37	0.09	0.19	15.6	11.02	13.61	3.98	7.88	0.218	10.418	5.57861	3.76e-20	3.58e-18	--	-	-	-	-	-	-	-	-
Unigene0025440	30	18	17	17	15	146	940	182	647	953	1.13	0.75	0.74	0.57	0.51	5.86	31.77	6.15	22.71	33.96	0.74	20.09	4.76281	3.76e-20	3.58e-18	JAMYB	Organismal Systems	Environmental adaptation	K09422	PREDICTED: transcription factor MYB108-like [Zea mays]	ko04626//Plant-pathogen interaction	-	-	-
Unigene0018148	333	273	195	303	303	913	1329	950	895	921	12.22	11.08	8.3	9.86	9.96	35.74	43.78	31.3	30.62	31.99	10.284	34.686	1.75395	3.92e-20	3.73e-18	--	-	-	-	PREDICTED: protein RNA-directed DNA methylation 3-like [Setaria italica]	-	-	-	-
Unigene0000014	7735	9947	9079	12571	13488	2916	4478	2935	3358	4052	205.56	292.3	279.74	296.26	321.02	82.67	106.85	70.05	83.21	101.95	278.976	88.946	-1.64914	3.93e-20	3.73e-18	NIR	Metabolism	Energy metabolism	K00366	PREDICTED: ferredoxin--nitrite reductase, chloroplastic [Zea mays]	ko00910//Nitrogen metabolism	GO:0009536//plastid	GO:0016664//oxidoreductase activity, acting on other nitrogenous compounds as donors, iron-sulfur protein as acceptor;GO:0043169//cation binding;GO:0046906//tetrapyrrole binding;GO:0051536//iron-sulfur cluster binding	GO:0042126//nitrate metabolic process
Unigene0010537	19	14	26	42	41	366	765	334	185	274	1.15	0.94	1.83	2.26	2.23	23.68	41.65	18.19	10.46	15.73	1.682	21.942	3.70545	4e-20	3.79e-18	Cht8	Metabolism;Environmental Information Processing;Metabolism	Global and overview maps;Signal transduction;Carbohydrate metabolism	K20547;K20547;K20547	PREDICTED: chitinase 8-like [Setaria italica]	ko01100//Metabolic pathways;ko04016//MAPK signaling pathway - plant;ko00520//Amino sugar and nucleotide sugar metabolism	-	GO:0004553//hydrolase activity, hydrolyzing O-glycosyl compounds;GO:0016872//intramolecular lyase activity	GO:0006026//aminoglycan catabolic process;GO:0044036//cell wall macromolecule metabolic process;GO:0044238//primary metabolic process
Unigene0002887	26058	16190	15690	32303	25015	6524	8432	10207	7195	7331	1404.16	964.64	980.21	1543.62	1207.17	375.05	407.94	493.94	361.52	373.99	1219.96	402.488	-1.59982	4.1e-20	3.88e-18	PSAO	Metabolism	Energy metabolism	K14332	16 kDa membrane protein [Saccharum hybrid cultivar]	ko00195//Photosynthesis	GO:0009521//photosystem;GO:0009536//plastid	-	GO:0000097//sulfur amino acid biosynthetic process;GO:0006873//cellular ion homeostasis;GO:0006996//organelle organization;GO:0009765//photosynthesis, light harvesting;GO:0016072//rRNA metabolic process;GO:0030001//metal ion transport;GO:0031399//regulation of protein modification process;GO:0043623//cellular protein complex assembly
Unigene0086817	5	9	6	10	13	85	169	65	110	122	0.29	0.58	0.4	0.52	0.68	5.28	8.83	3.4	5.97	6.72	0.494	6.04	3.61197	4.45e-20	4.21e-18	--	-	-	-	-	-	-	-	-
Unigene0004794	432	443	444	643	498	146	125	130	78	52	13.68	15.51	16.3	18.05	14.12	4.93	3.55	3.7	2.3	1.56	15.532	3.208	-2.2755	4.51e-20	4.25e-18	ATL4	-	-	-	PREDICTED: E3 ubiquitin-protein ligase ATL4-like [Setaria italica]	-	GO:0043231//intracellular membrane-bounded organelle	-	-
Unigene0010980	202	185	216	169	263	81	71	47	55	60	6.68	6.76	8.28	4.96	7.79	2.86	2.11	1.4	1.7	1.88	6.894	1.99	-1.79257	4.52e-20	4.25e-18	--	-	-	-	hypothetical protein SORBI_005G187200 [Sorghum bicolor]	-	-	-	-
Unigene0082353	0	8	5	6	3	92	220	114	76	107	0	0.9	0.59	0.54	0.27	10.02	20.17	10.46	7.24	10.35	0.46	11.648	4.6623	4.56e-20	4.28e-18	--	-	-	-	Os02g0216300, partial [Oryza sativa Japonica Group]	-	-	-	-
Unigene0025820	22	19	30	13	22	107	126	134	102	115	0.78	0.74	1.23	0.41	0.7	4.04	4	4.26	3.36	3.85	0.772	3.902	2.33754	5.31e-20	4.98e-18	LECRK41	-	-	-	PREDICTED: L-type lectin-domain containing receptor kinase IV.1-like [Zea mays]	-	GO:0043231//intracellular membrane-bounded organelle	GO:0004672//protein kinase activity;GO:0005488//binding	-
Unigene0000085	253	273	238	331	379	1139	2184	1290	1124	997	4.43	5.29	4.84	5.14	5.95	21.3	34.37	20.31	18.37	16.54	5.13	22.178	2.1121	5.41e-20	5.08e-18	--	-	-	-	hypothetical_protein [Oryza brachyantha]	-	-	-	-
Unigene0065485	189	232	187	183	248	53	74	102	66	52	3.88	5.26	4.45	3.33	4.56	1.16	1.36	1.88	1.26	1.01	4.296	1.334	-1.68724	5.58e-20	5.22e-18	Ints3	-	-	-	PREDICTED: integrator complex subunit 3 [Zea mays]	-	-	-	-
Unigene0001560	700	1818	679	716	650	69	112	20	50	28	27.81	79.87	31.28	25.23	23.13	2.92	4	0.71	1.85	1.05	37.464	2.106	-4.15293	5.66e-20	5.29e-18	OPR1	Metabolism;Metabolism;Metabolism	Global and overview maps;Global and overview maps;Lipid metabolism	K05894;K05894;K05894	PREDICTED: 12-oxophytodienoate reductase 1-like [Setaria italica]	ko01100//Metabolic pathways;ko01110//Biosynthesis of secondary metabolites;ko00592//alpha-Linolenic acid metabolism	-	GO:0003824//catalytic activity;GO:0032553//ribonucleotide binding	GO:0044710//single-organism metabolic process
Unigene0086842	109	105	125	125	121	362	508	373	356	426	3.15	3.36	4.19	3.2	3.13	11.17	13.19	9.68	9.6	11.66	3.406	11.06	1.6992	5.68e-20	5.3e-18	At3g47200	-	-	-	PREDICTED: UPF0481 protein At3g47200-like isoform X1 [Zea mays]	-	-	-	-
Unigene0043232	10610	10325	9554	13786	13178	5429	6181	5968	5644	6372	145.67	156.74	152.08	167.85	162.03	79.52	76.19	73.59	72.26	82.83	156.874	76.878	-1.02896	5.82e-20	5.42e-18	--	-	-	-	Rhodanese/Cell cycle control phosphatase superfamily protein [Zea mays]	-	-	-	-
Unigene0018094	1231	1315	1235	1888	1752	589	555	832	574	536	26.85	31.71	31.23	36.52	34.22	13.71	10.87	16.3	11.67	11.07	32.106	12.724	-1.33529	6.12e-20	5.69e-18	SCL8	-	-	-	PREDICTED: scarecrow-like protein 8 [Zea mays]	-	-	-	-
Unigene0037299	249	322	305	219	316	92	95	94	103	102	9.92	14.19	14.09	7.74	11.28	3.91	3.4	3.36	3.83	3.85	11.444	3.67	-1.64074	6.15e-20	5.71e-18	MYBAS2	Organismal Systems	Environmental adaptation	K09422	MYB59 [Zea mays]	ko04626//Plant-pathogen interaction	-	GO:0005488//binding	-
Unigene0044399	42	88	46	60	72	1	5	1	3	1	1.26	2.92	1.6	1.6	1.94	0.03	0.13	0.03	0.08	0.03	1.864	0.06	-4.9573	6.34e-20	5.88e-18	--	-	-	-	-	-	-	-	-
Unigene0073073	724	449	645	423	710	2146	3582	2010	2863	2216	15.13	10.37	15.62	7.84	13.29	47.83	67.19	37.72	55.78	43.83	12.45	50.47	2.01928	6.37e-20	5.89e-18	HIP1	-	-	-	RING/U-box superfamily protein [Zea mays]	-	-	-	-
Unigene0086190	18	9	19	9	23	127	357	228	121	130	0.51	0.28	0.62	0.22	0.58	3.8	9	5.75	3.17	3.46	0.442	5.036	3.51016	6.89e-20	6.37e-18	--	-	-	-	hypothetical protein SORBIDRAFT_10g024250 [Sorghum bicolor]	-	-	-	-
Unigene0033339	615	948	685	828	1003	251	184	100	159	136	20.24	34.5	26.14	24.17	29.57	8.81	5.44	2.96	4.88	4.24	26.924	5.266	-2.35411	7.27e-20	6.7e-18	--	-	-	-	hypothetical protein SORBIDRAFT_03g039210 [Sorghum bicolor]	-	-	-	-
Unigene0017907	351	262	250	213	210	1165	1577	1098	1141	924	5.58	4.6	4.61	3	2.99	19.75	22.5	15.67	16.91	13.9	4.156	17.746	2.09423	7.71e-20	7.1e-18	RIN4	Organismal Systems	Environmental adaptation	K13456	RPM1-interacting protein 4, partial [Dichanthelium oligosanthes]	ko04626//Plant-pathogen interaction	-	-	-
Unigene0058870	356	117	199	280	189	953	1985	2074	1394	1358	17.32	6.29	11.22	12.08	8.23	49.46	86.7	90.61	63.24	62.55	11.028	70.512	2.6767	7.86e-20	7.23e-18	CRRSP55	-	-	-	serine/threonine kinase-like protein [Zea mays]	-	-	-	-
Unigene0037675	29	36	61	34	65	332	542	229	390	606	0.59	0.82	1.45	0.62	1.19	7.26	9.98	4.22	7.46	11.76	0.934	8.136	3.12283	8.28e-20	7.6e-18	TCX2	-	-	-	PREDICTED: protein tesmin/TSO1-like CXC 3 isoform X1 [Setaria italica]	-	-	-	-
Unigene0008131	63	68	78	42	55	1	0	3	2	6	1.62	1.93	2.32	0.96	1.26	0.03	0	0.07	0.05	0.15	1.618	0.06	-4.75311	8.49e-20	7.78e-18	PLDDELTA	Metabolism;Metabolism;Cellular Processes;Metabolism;Metabolism	Global and overview maps;Global and overview maps;Transport and catabolism;Lipid metabolism;Lipid metabolism	K01115;K01115;K01115;K01115;K01115	phospholipase D17 [Zea mays]	ko01100//Metabolic pathways;ko01110//Biosynthesis of secondary metabolites;ko04144//Endocytosis;ko00564//Glycerophospholipid metabolism;ko00565//Ether lipid metabolism	-	-	-
Unigene0086875	33	28	15	54	27	202	213	365	299	421	1.13	1.06	0.6	1.64	0.83	7.39	6.55	11.23	9.55	13.66	1.052	9.676	3.20128	9.34e-20	8.54e-18	--	-	-	-	hypothetical protein SORBI_002G346100 [Sorghum bicolor]	-	-	-	-
Unigene0033805	4465	3235	2639	5315	2613	180	361	727	643	180	151.46	121.33	103.78	159.88	79.38	6.51	10.99	22.15	20.34	5.78	123.166	13.154	-3.22703	9.69e-20	8.85e-18	MGL	Metabolism;Metabolism	Amino acid metabolism;Metabolism of other amino acids	K01761;K01761	O-succinylhomoserine sulfhydrylase [Zea mays]	ko00270//Cysteine and methionine metabolism;ko00450//Selenocompound metabolism	GO:0044444//cytoplasmic part	GO:0016846//carbon-sulfur lyase activity;GO:0043168//anion binding	GO:0009087//methionine catabolic process;GO:0051260//protein homooligomerization
Unigene0065748	5655	4184	3856	4416	5082	1038	1379	2275	1881	1728	137.5	112.49	108.7	95.22	110.66	26.93	30.1	49.68	42.65	39.78	112.914	37.828	-1.5777	1.01e-19	9.18e-18	RER4	-	-	-	Protein RETICULATA-RELATED 4 chloroplastic [Zea mays]	-	GO:0009528//plastid inner membrane	-	-
Unigene0001614	8193	2568	4491	5569	4965	20067	30312	30010	36887	32282	100.32	34.77	63.75	60.47	54.44	262.12	333.22	329.99	421.15	374.21	62.75	344.138	2.4553	1.02e-19	9.32e-18	--	-	-	-	-	-	-	-	-
Unigene0064318	173	184	168	173	254	448	524	502	511	520	5.51	6.47	6.2	4.88	7.24	15.21	14.97	14.35	15.16	15.67	6.06	15.072	1.31448	1.06e-19	9.67e-18	--	-	-	-	60S ribosomal protein L37 [Zea mays]	-	-	-	-
Unigene0082899	69	61	31	126	68	1	4	4	4	3	5.49	5.37	2.86	8.89	4.85	0.08	0.29	0.29	0.3	0.23	5.492	0.238	-4.5283	1.06e-19	9.67e-18	CAB1	Metabolism;Metabolism	Global and overview maps;Energy metabolism	K08912;K08912	Chlorophyll a-b binding protein 40, chloroplastic [Dichanthelium oligosanthes]	ko01100//Metabolic pathways;ko00196//Photosynthesis - antenna proteins	-	-	-
Unigene0086119	1746	1945	1878	1775	2479	5534	5778	5051	5968	4341	24.42	30.07	30.45	22.01	31.05	82.56	72.54	63.43	77.82	57.47	27.6	70.764	1.35835	1.07e-19	9.72e-18	KEA3	-	-	-	PREDICTED: K(+) efflux antiporter 3, chloroplastic [Setaria italica]	-	GO:0031224//intrinsic component of membrane	GO:0015078//hydrogen ion transmembrane transporter activity	GO:0015992//proton transport;GO:0030001//metal ion transport;GO:0044763//single-organism cellular process
Unigene0004297	186	209	167	222	196	716	1129	645	844	671	9.37	11.64	9.75	9.92	8.84	38.49	51.07	29.18	39.65	32.01	9.904	38.08	1.94295	1.13e-19	1.03e-17	PP2B1	-	-	-	F-box protein PP2-B10 [Zea mays]	-	-	-	-
Unigene0021451	18973	12013	11158	19670	15443	5500	5486	7167	4904	5946	1444.81	1011.51	985.11	1328.32	1053.18	446.82	375.08	490.14	348.22	428.67	1164.59	417.786	-1.47898	1.17e-19	1.05e-17	PSAK	Metabolism;Metabolism	Global and overview maps;Energy metabolism	K02698;K02698	photosystem I reaction center 6 [Zea mays]	ko01100//Metabolic pathways;ko00195//Photosynthesis	GO:0009521//photosystem;GO:0031224//intrinsic component of membrane;GO:0031976//plastid thylakoid;GO:0044434//chloroplast part	GO:0046906//tetrapyrrole binding	GO:0000097//sulfur amino acid biosynthetic process;GO:0006873//cellular ion homeostasis;GO:0030001//metal ion transport
Unigene0000638	67	78	122	88	99	320	447	515	425	586	1.79	2.3	3.77	2.08	2.37	9.11	10.71	12.34	10.58	14.81	2.462	11.51	2.22499	1.2e-19	1.09e-17	LECRK4	-	-	-	receptor-like protein kinase 1 [Zea mays]	-	-	GO:0004672//protein kinase activity;GO:0036094//small molecule binding;GO:0097159//organic cyclic compound binding;GO:1901363//heterocyclic compound binding	GO:0006796//phosphate-containing compound metabolic process
Unigene0087384	703	447	694	694	1119	146	179	239	300	226	51.06	35.9	58.44	44.7	72.79	11.31	11.67	15.59	20.32	15.54	52.578	14.886	-1.8205	1.33e-19	1.2e-17	--	-	-	-	Mediator of RNA polymerase II transcription subunit 8 [Zea mays]	-	-	-	-
Unigene0069300	189	248	216	261	273	56	106	100	89	71	3.46	5.02	4.59	4.24	4.48	1.09	1.74	1.64	1.52	1.23	4.358	1.444	-1.5936	1.38e-19	1.24e-17	ISA2	Metabolism;Metabolism;Metabolism	Global and overview maps;Global and overview maps;Carbohydrate metabolism	K01214;K01214;K01214	isoamylase-type starch debranching enzyme ISO2 [Zea mays]	ko01100//Metabolic pathways;ko01110//Biosynthesis of secondary metabolites;ko00500//Starch and sucrose metabolism	GO:0009536//plastid	GO:0004133//glycogen debranching enzyme activity;GO:0016798//hydrolase activity, acting on glycosyl bonds;GO:0043167//ion binding	GO:0005982//starch metabolic process;GO:0009059//macromolecule biosynthetic process;GO:0009893//positive regulation of metabolic process;GO:0019758//glycosinolate biosynthetic process
Unigene0024488	258	116	127	176	180	641	1406	896	803	789	19.08	9.49	10.89	11.54	11.92	50.58	93.36	59.51	55.38	55.25	12.584	62.816	2.31954	1.46e-19	1.31e-17	--	-	-	-	hypothetical protein BAE44_0024388 [Dichanthelium oligosanthes]	-	-	-	-
Unigene0020541	70	50	43	58	84	184	228	200	240	231	1.97	1.56	1.4	1.45	2.12	5.53	5.76	5.06	6.3	6.16	1.7	5.762	1.76103	1.54e-19	1.38e-17	--	-	-	-	hypothetical protein SORBI_010G264800 [Sorghum bicolor]	-	-	-	-
Unigene0015560	0	0	0	0	0	122	149	78	53	111	0	0	0	0	0	12.36	12.7	6.65	4.69	9.98	0.001	9.276	13.1793	1.61e-19	1.44e-17	--	-	-	-	-	-	-	-	-
Unigene0048213	881	583	617	647	965	2324	2175	1951	1989	2058	20.9	15.29	16.97	13.61	20.5	58.82	46.33	41.57	44	46.22	17.454	47.388	1.44096	1.71e-19	1.53e-17	FFC	Genetic Information Processing	Folding, sorting and degradation	K03106	Signal recognition particle 54 kDa protein chloroplastic [Zea mays]	ko03060//Protein export	GO:0030529//intracellular ribonucleoprotein complex	GO:0003723//RNA binding;GO:0032550//purine ribonucleoside binding	GO:0006613//cotranslational protein targeting to membrane
Unigene0003189	59	34	69	41	39	393	721	305	381	265	3.29	2.09	4.45	2.02	1.95	23.35	36.05	15.25	19.78	13.97	2.76	21.68	2.97362	1.77e-19	1.58e-17	CEQORH	-	-	-	chloroplastic quinone-oxidoreductase [Zea mays]	-	-	GO:0003824//catalytic activity	GO:0044710//single-organism metabolic process
Unigene0059498	8	10	13	14	13	161	118	84	83	113	0.49	0.68	0.93	0.77	0.72	10.61	6.54	4.66	4.78	6.61	0.718	6.64	3.20913	1.86e-19	1.65e-17	--	-	-	-	-	-	-	-	-
Unigene0057611	119	112	97	279	221	17	21	33	33	19	3.46	3.6	3.27	7.19	5.75	0.53	0.55	0.86	0.89	0.52	4.654	0.67	-2.79624	2.06e-19	1.83e-17	CYP71Z7	-	-	-	PREDICTED: cytochrome P450 71D8-like [Zea mays]	-	-	-	-
Unigene0041823	1	4	6	8	7	43	105	80	90	86	0.05	0.23	0.36	0.37	0.33	2.4	4.94	3.76	4.4	4.27	0.268	3.954	3.88301	2.1e-19	1.87e-17	--	-	-	-	-	-	-	-	-
Unigene0060537	75	48	53	56	74	251	213	225	207	178	2.68	1.9	2.2	1.77	2.37	9.57	6.84	7.22	6.9	6.02	2.184	7.31	1.7429	2.25e-19	1.99e-17	MAIL1	-	-	-	serine/threonine-protein phosphatase 7 long form homolog [Aegilops tauschii subsp. tauschii] [Aegilops tauschii]	-	-	-	-
Unigene0036755	166	120	150	146	206	66	54	69	70	67	3.91	3.13	4.1	3.05	4.35	1.66	1.14	1.46	1.54	1.49	3.708	1.458	-1.34665	2.27e-19	2e-17	--	-	-	-	hypothetical protein SORBIDRAFT_01g048600 [Sorghum bicolor]	-	-	-	-
Unigene0002570	80	50	60	104	126	306	522	415	593	316	0.74	0.51	0.64	0.85	1.04	3.01	4.33	3.44	5.1	2.76	0.756	3.728	2.30194	2.32e-19	2.05e-17	RGA2	-	-	-	PREDICTED: disease resistance protein RGA2 isoform X2 [Oryza sativa Japonica Group]	-	-	-	-
Unigene0033745	7	2	5	1	8	162	313	77	95	93	0.52	0.16	0.43	0.07	0.53	12.88	20.95	5.15	6.6	6.56	0.342	10.428	4.93032	2.4e-19	2.12e-17	PRMS	Organismal Systems;Environmental Information Processing;Environmental Information Processing	Environmental adaptation;Signal transduction;Signal transduction	K13449;K13449;K13449	PREDICTED: pathogenesis-related protein PRB1-3-like [Zea mays]	ko04626//Plant-pathogen interaction;ko04075//Plant hormone signal transduction;ko04016//MAPK signaling pathway - plant	-	-	-
Unigene0027386	0	0	0	0	0	77	64	92	75	79	0	0	0	0	0	4.72	3.3	4.75	4.02	4.3	0.001	4.218	12.0423	2.43e-19	2.14e-17	--	-	-	-	hypothetical protein [Zea mays]	-	-	-	-
Unigene0016783	418	87	240	116	203	17	24	29	22	20	22.35	5.14	14.88	5.5	9.72	0.97	1.15	1.39	1.1	1.01	11.518	1.124	-3.35718	2.58e-19	2.27e-17	--	-	-	-	hypothetical protein SORBIDRAFT_09g023990 [Sorghum bicolor]	-	-	-	-
Unigene0082921	1795	2308	2085	2007	2671	957	1074	857	1116	893	51.37	73.04	69.18	50.94	68.46	29.22	27.6	22.03	29.78	24.2	62.598	26.566	-1.23654	2.68e-19	2.35e-17	IIL1	Metabolism;Metabolism;Metabolism;Metabolism;Metabolism;Metabolism;Metabolism	Global and overview maps;Global and overview maps;Global and overview maps;Global and overview maps;Amino acid metabolism;Biosynthesis of other secondary metabolites;Carbohydrate metabolism	K01703;K01703;K01703;K01703;K01703;K01703;K01703	PREDICTED: 3-isopropylmalate dehydratase large subunit [Setaria italica]	ko01100//Metabolic pathways;ko01110//Biosynthesis of secondary metabolites;ko01230//Biosynthesis of amino acids;ko01210//2-Oxocarboxylic acid metabolism;ko00290//Valine, leucine and isoleucine biosynthesis;ko00966//Glucosinolate biosynthesis;ko00660//C5-Branched dibasic acid metabolism	-	GO:0016835//carbon-oxygen lyase activity;GO:0051536//iron-sulfur cluster binding	GO:0006520//cellular amino acid metabolic process
Unigene0009989	58	16	18	36	29	152	298	331	258	284	1.38	0.42	0.5	0.76	0.62	3.85	6.36	7.06	5.71	6.39	0.736	5.874	2.99657	2.76e-19	2.42e-17	--	-	-	-	OSIGBa0160I14.1 [Oryza sativa Indica Group]	-	-	-	-
Unigene0064308	7	9	8	13	24	81	176	214	113	91	0.2	0.28	0.26	0.33	0.61	2.45	4.48	5.45	2.99	2.44	0.336	3.562	3.40615	2.78e-19	2.43e-17	IQM2	-	-	-	PREDICTED: LOW QUALITY PROTEIN: IQ domain-containing protein IQM2-like [Setaria italica]	-	-	-	-
Unigene0048636	618	509	507	794	571	2025	1665	2582	2460	1920	25.39	23.13	24.15	28.93	21.01	88.77	61.42	95.28	94.25	74.69	24.522	82.882	1.75698	2.79e-19	2.44e-17	ERF008	-	-	-	Ethylene-responsive transcription factor ERF008 [Dichanthelium oligosanthes]	-	GO:0043231//intracellular membrane-bounded organelle	GO:0001071//nucleic acid binding transcription factor activity	GO:0010468//regulation of gene expression;GO:0034645//cellular macromolecule biosynthetic process
Unigene0065730	99	63	66	80	132	258	322	288	366	330	2.32	1.63	1.79	1.66	2.77	6.45	6.77	6.06	7.99	7.32	2.034	6.918	1.76604	3.11e-19	2.72e-17	Os11g0537350	-	-	-	Germin-like protein 11-1 [Dichanthelium oligosanthes]	-	-	-	-
Unigene0018962	37	26	48	33	32	179	476	267	232	190	0.87	0.68	1.31	0.69	0.68	4.5	10.07	5.65	5.1	4.24	0.846	5.912	2.80492	3.42e-19	2.98e-17	WAK2	-	-	-	PREDICTED: wall-associated receptor kinase 5-like [Setaria italica]	-	-	-	-
Unigene0084867	532	448	428	504	703	1108	1233	1249	1082	1010	19.17	17.85	17.88	16.11	22.69	42.6	39.89	40.42	36.36	34.46	18.74	38.746	1.04793	3.44e-19	2.99e-17	EBP1	-	-	-	proliferation-associated protein 2G4 [Zea mays]	-	GO:0016020//membrane;GO:0043232//intracellular non-membrane-bounded organelle	GO:0008237//metallopeptidase activity;GO:0008238//exopeptidase activity	GO:0000338//protein deneddylation;GO:0006163//purine nucleotide metabolic process;GO:0006221//pyrimidine nucleotide biosynthetic process;GO:0006886//intracellular protein transport;GO:0009639//response to red or far red light
Unigene0007448	36	12	30	16	33	230	380	177	189	436	1.39	0.51	1.35	0.55	1.14	9.5	13.2	6.15	6.82	15.97	0.988	10.328	3.38591	3.54e-19	3.07e-17	alaXL	-	-	-	alanyl-tRNA synthetase [Zea mays]	-	-	GO:0004812//aminoacyl-tRNA ligase activity;GO:0032550//purine ribonucleoside binding	GO:0006418//tRNA aminoacylation for protein translation
Unigene0044717	215	136	162	183	204	508	806	526	848	624	11.19	7.83	9.78	8.45	9.51	28.21	37.67	24.59	41.16	30.75	9.352	32.476	1.79603	3.67e-19	3.18e-17	MDP1	-	-	-	Magnesium-dependent phosphatase 1 [Saccharum hybrid cultivar R570]	-	-	GO:0042578//phosphoric ester hydrolase activity	-
Unigene0032798	68832	56264	45767	129459	71330	10098	15137	22337	19365	13912	9361.83	8461.42	7216.8	15614.4	8688.34	1465.22	1848.41	2728.35	2455.95	1791.37	9868.55	2057.86	-2.26169	3.77e-19	3.26e-17	CAB-M9	Metabolism;Metabolism	Global and overview maps;Energy metabolism	K08912;K08912	chlorophyll a-b binding protein M9, chloroplastic precursor [Zea mays]	ko01100//Metabolic pathways;ko00196//Photosynthesis - antenna proteins	GO:0009521//photosystem;GO:0031224//intrinsic component of membrane	GO:0043169//cation binding;GO:0046906//tetrapyrrole binding	GO:0006091//generation of precursor metabolites and energy;GO:0006464//cellular protein modification process
Unigene0028880	41	103	101	194	133	12	9	13	9	5	1.36	3.79	3.89	5.72	3.96	0.43	0.27	0.39	0.28	0.16	3.744	0.306	-3.61298	3.84e-19	3.32e-17	CYP71Z7	-	-	-	Ent-cassadiene C2-hydroxylase [Zea mays]	-	-	GO:0016491//oxidoreductase activity;GO:0046906//tetrapyrrole binding;GO:0046914//transition metal ion binding	GO:0044710//single-organism metabolic process
Unigene0016405	344	318	293	391	387	138	128	181	162	88	13.12	13.42	12.96	13.23	13.22	5.62	4.38	6.2	5.76	3.18	13.19	5.028	-1.39139	3.92e-19	3.38e-17	At1g49730	-	-	-	probable receptor-like protein kinase At1g49730 isoform X2 [Aegilops tauschii subsp. tauschii] [Aegilops tauschii]	-	GO:0016020//membrane	GO:0016772//transferase activity, transferring phosphorus-containing groups;GO:0032550//purine ribonucleoside binding	GO:0006464//cellular protein modification process;GO:0006796//phosphate-containing compound metabolic process
Unigene0015530	50	33	32	51	26	207	262	201	196	161	2.22	1.62	1.64	2	1.03	9.78	10.42	8	8.1	6.75	1.702	8.61	2.33878	4.02e-19	3.46e-17	--	-	-	-	-	-	-	-	-
Unigene0011498	2012	1936	1632	2313	2114	6120	8148	6114	7290	9601	112.38	119.56	105.68	114.57	105.74	364.67	408.6	306.68	379.68	507.69	111.586	393.464	1.81808	4.03e-19	3.46e-17	XERICO	-	-	-	RING-H2 finger protein [Zea mays]	-	-	GO:0043169//cation binding	-
Unigene0045783	125	82	115	101	106	439	782	379	516	410	4.18	3.03	4.46	3	3.18	15.67	23.49	11.39	16.1	12.99	3.57	15.928	2.15757	4.05e-19	3.48e-17	HSD5	-	-	-	11-beta-hydroxysteroid dehydrogenase-like 5 [Dichanthelium oligosanthes]	-	-	-	-
Unigene0084793	50	16	21	26	30	182	546	329	191	237	0.83	0.3	0.41	0.38	0.45	3.24	8.18	4.93	2.97	3.74	0.474	4.612	3.28243	4.26e-19	3.65e-17	BAM1	-	-	-	PREDICTED: LOW QUALITY PROTEIN: receptor-like protein kinase HSL1 [Zea mays]	-	-	-	-
Unigene0008228	135	139	104	154	170	35	34	46	31	55	5.27	6	4.7	5.33	5.94	1.46	1.19	1.61	1.13	2.03	5.448	1.484	-1.87624	4.37e-19	3.74e-17	Ppp1ca	Genetic Information Processing	Translation	K06269	PREDICTED: serine/threonine-protein phosphatase PP1 isozyme 1-like [Setaria italica]	ko03015//mRNA surveillance pathway	-	-	-
Unigene0067815	260	240	220	413	340	70	115	121	107	79	30.27	30.89	29.69	42.64	35.45	8.69	12.02	12.65	11.62	8.71	33.788	10.738	-1.65379	4.43e-19	3.79e-17	--	-	-	-	mTERF-like protein [Zea mays]	-	-	-	-
Unigene0005765	238	236	226	226	289	727	706	675	609	542	4.74	5.2	5.22	3.99	5.16	15.46	12.63	12.08	11.32	10.23	4.862	12.344	1.34419	4.48e-19	3.83e-17	DDB2	Genetic Information Processing;Genetic Information Processing	Folding, sorting and degradation;Replication and repair	K10140;K10140	PREDICTED: protein DAMAGED DNA-BINDING 2 [Setaria italica]	ko04120//Ubiquitin mediated proteolysis;ko03420//Nucleotide excision repair	-	-	-
Unigene0018249	454	87	205	295	200	2157	2544	3054	1561	2151	20.77	4.4	10.87	11.97	8.19	105.25	104.47	125.45	66.58	93.15	11.24	98.98	3.1385	4.52e-19	3.85e-17	TSJT1	-	-	-	PREDICTED: stem-specific protein TSJT1 [Setaria italica]	-	-	-	-
Unigene0050313	138	95	108	54	134	14	17	16	3	8	9.42	7.17	8.55	3.27	8.19	1.02	1.04	0.98	0.19	0.52	7.32	0.75	-3.28688	4.98e-19	4.24e-17	--	-	-	-	-	-	-	-	-
Unigene0055674	85	58	52	49	77	224	319	221	247	227	3.7	2.79	2.63	1.89	3	10.41	12.47	8.64	10.03	9.36	2.802	10.182	1.86149	5.04e-19	4.29e-17	ROPGAP3	-	-	-	Rho GTPase-activating protein 3 [Dichanthelium oligosanthes]	-	-	-	GO:0050794//regulation of cellular process
Unigene0035105	372	388	329	354	399	1065	1550	1057	1625	1565	10.48	12.09	10.75	8.85	10.07	32.01	39.21	26.75	42.7	41.75	10.448	36.484	1.80404	5.8e-19	4.92e-17	Os06g0617800	Metabolism;Metabolism;Metabolism;Metabolism;Metabolism;Metabolism	Global and overview maps;Global and overview maps;Global and overview maps;Global and overview maps;Nucleotide metabolism;Carbohydrate metabolism	K00948;K00948;K00948;K00948;K00948;K00948	PREDICTED: ribose-phosphate pyrophosphokinase 2, chloroplastic-like [Setaria italica]	ko01100//Metabolic pathways;ko01110//Biosynthesis of secondary metabolites;ko01200//Carbon metabolism;ko01230//Biosynthesis of amino acids;ko00230//Purine metabolism;ko00030//Pentose phosphate pathway	GO:0043231//intracellular membrane-bounded organelle	GO:0016778//diphosphotransferase activity;GO:0043169//cation binding	GO:0009117//nucleotide metabolic process;GO:0009124//nucleoside monophosphate biosynthetic process
Unigene0043942	4243	1754	3564	11	4319	11	5	7	10	5	85.62	39.13	83.38	0.2	78.05	0.24	0.09	0.13	0.19	0.1	57.276	0.15	-8.57682	5.97e-19	5.05e-17	--	-	-	-	PREDICTED: zinc finger BED domain-containing protein RICESLEEPER 1-like [Setaria italica]	-	-	GO:0005488//binding	-
Unigene0023733	3711	4513	3305	6737	4963	1250	1587	1949	1710	1107	96.49	129.75	99.63	155.34	115.57	34.67	37.05	45.51	41.46	27.25	119.356	37.188	-1.68236	6.33e-19	5.35e-17	PCMP-H11	-	-	-	Pentatricopeptide repeat-containing protein [Dichanthelium oligosanthes]	-	-	-	-
Unigene0059093	1888	1768	1843	2150	2069	911	971	913	858	1102	103.11	106.76	116.69	104.13	101.19	53.08	47.61	44.78	43.69	56.98	106.376	49.228	-1.11162	6.66e-19	5.62e-17	At5g11770	Metabolism;Metabolism	Global and overview maps;Energy metabolism	K03940;K03940	NADH-ubiquinone oxidoreductase 20 kDa subunit [Zea mays]	ko01100//Metabolic pathways;ko00190//Oxidative phosphorylation	-	GO:0003824//catalytic activity;GO:0043169//cation binding;GO:0048037//cofactor binding;GO:0051536//iron-sulfur cluster binding	GO:0044710//single-organism metabolic process
Unigene0037613	10	23	9	10	26	100	208	120	156	158	0.41	1.04	0.43	0.36	0.95	4.37	7.65	4.41	5.96	6.12	0.638	5.702	3.15984	6.79e-19	5.72e-17	--	-	-	-	-	-	-	-	-
Unigene0001083	151	222	195	300	271	62	69	81	47	40	5.16	8.39	7.73	9.1	8.3	2.26	2.12	2.49	1.5	1.29	7.736	1.932	-2.00149	6.94e-19	5.84e-17	--	-	-	-	hypothetical protein SORBI_002G169500 [Sorghum bicolor]	-	-	-	-
Unigene0021921	36665	24564	26753	62383	44741	1205	3014	6091	7264	2107	6892.05	5105.51	5830.31	10398.9	7531.77	241.65	508.66	1028.23	1273.22	374.96	7151.7	685.344	-3.38339	7e-19	5.88e-17	CAB48	Metabolism;Metabolism	Global and overview maps;Energy metabolism	K08912;K08912	chlorophyll a-b binding protein 2 [Zea mays]	ko01100//Metabolic pathways;ko00196//Photosynthesis - antenna proteins	GO:0009521//photosystem;GO:0031224//intrinsic component of membrane	GO:0043169//cation binding;GO:0046906//tetrapyrrole binding	GO:0006091//generation of precursor metabolites and energy;GO:0006464//cellular protein modification process
Unigene0050646	248	176	114	729	378	2815	3800	5298	4247	4077	9.2	7.22	4.9	23.97	12.55	111.35	126.5	176.41	146.83	143.11	11.568	140.84	3.60585	7.07e-19	5.93e-17	XTH24	Environmental Information Processing	Signal transduction	K14504	PREDICTED: xyloglucan endotransglucosylase/hydrolase protein 24-like [Setaria italica]	ko04075//Plant hormone signal transduction	GO:0005576//extracellular region;GO:0030312//external encapsulating structure	GO:0016758//transferase activity, transferring hexosyl groups	GO:0044042//glucan metabolic process
Unigene0010829	524	193	196	375	379	1147	2203	2225	2534	2224	8.65	3.52	3.75	5.49	5.6	20.2	32.66	32.99	39.01	34.76	5.402	31.924	2.56308	8.03e-19	6.71e-17	GDPDL4	-	-	-	Glycerophosphodiester phosphodiesterase GDPDL3 [Zea mays]	-	-	GO:0008081//phosphoric diester hydrolase activity	GO:0044238//primary metabolic process
Unigene0086058	956	934	856	1128	1325	3535	5983	4928	6020	10140	17.57	18.98	18.24	18.38	21.81	69.3	98.71	81.33	103.15	176.41	18.996	105.78	2.4773	8.19e-19	6.84e-17	RSH3	Metabolism	Nucleotide metabolism	K00951	PREDICTED: probable GTP diphosphokinase RSH3, chloroplastic [Setaria italica]	ko00230//Purine metabolism	-	-	-
Unigene0017547	46	92	55	66	135	2	0	8	2	0	4.2	9.3	5.83	5.35	11.05	0.2	0	0.66	0.17	0	7.146	0.206	-5.11642	8.31e-19	6.93e-17	RL1	-	-	-	SANT/MYB protein [Zea mays]	-	-	GO:0005488//binding	-
Unigene0079276	949	500	574	846	749	2300	4956	3081	2893	2868	19.6	11.42	13.74	15.49	13.85	50.67	91.88	57.14	55.7	56.07	14.82	62.292	2.0715	8.63e-19	7.18e-17	AIR3	-	-	-	PREDICTED: subtilisin-like protease SBT5.3 isoform X1 [Setaria italica]	-	-	-	-
Unigene0002271	3670	1467	1841	2990	1951	9065	15327	12748	14357	10841	48.44	21.41	28.17	34.99	23.06	127.64	181.62	151.1	176.69	135.46	31.214	154.502	2.30736	8.91e-19	7.41e-17	CSLD2	-	-	-	PREDICTED: cellulose synthase-like protein D2 [Setaria italica]	-	GO:0031090//organelle membrane;GO:0031224//intrinsic component of membrane;GO:0043231//intracellular membrane-bounded organelle	GO:0016759//cellulose synthase activity	GO:0030243//cellulose metabolic process;GO:0045229//external encapsulating structure organization
Unigene0010548	30	2	3	6	4	186	1044	409	362	307	1.68	0.12	0.2	0.3	0.2	11.14	52.61	20.62	18.95	16.31	0.5	23.926	5.58051	8.95e-19	7.43e-17	PSY1R	-	-	-	Polygalacturonase inhibitor 2 [Dichanthelium oligosanthes]	-	-	-	-
Unigene0036220	63	50	69	38	72	222	438	237	354	344	1.21	1.06	1.53	0.65	1.24	4.54	7.54	4.08	6.33	6.24	1.138	5.746	2.33606	9.51e-19	7.89e-17	WAK5	-	-	-	Wall-associated receptor kinase 5 [Triticum urartu]	-	-	-	-
Unigene0021790	84	61	94	80	123	284	614	376	346	378	2.77	2.23	3.6	2.34	3.63	10	18.19	11.14	10.64	11.81	2.914	12.356	2.08414	9.54e-19	7.9e-17	--	-	-	-	PREDICTED: probable LRR receptor-like serine/threonine-protein kinase At4g36180 [Setaria italica]	-	-	-	-
Unigene0083755	151	77	74	138	112	10	3	17	13	1	11.01	6.21	6.26	8.92	7.31	0.78	0.2	1.11	0.88	0.07	7.942	0.608	-3.70736	9.56e-19	7.9e-17	--	-	-	-	PREDICTED: translation initiation factor IF-2-like [Setaria italica]	-	-	-	-
Unigene0055932	2756	1408	2065	1704	2523	533	818	749	985	743	66.5	37.56	57.76	36.46	54.52	13.72	17.72	16.23	22.16	16.97	50.56	17.36	-1.54223	9.71e-19	8.01e-17	PGMP	Metabolism;Metabolism;Metabolism;Metabolism;Metabolism;Metabolism;Metabolism;Metabolism	Global and overview maps;Global and overview maps;Carbohydrate metabolism;Nucleotide metabolism;Carbohydrate metabolism;Carbohydrate metabolism;Carbohydrate metabolism;Carbohydrate metabolism	K01835;K01835;K01835;K01835;K01835;K01835;K01835;K01835	PREDICTED: phosphoglucomutase, chloroplastic [Zea mays]	ko01100//Metabolic pathways;ko01110//Biosynthesis of secondary metabolites;ko00010//Glycolysis / Gluconeogenesis;ko00230//Purine metabolism;ko00500//Starch and sucrose metabolism;ko00520//Amino sugar and nucleotide sugar metabolism;ko00030//Pentose phosphate pathway;ko00052//Galactose metabolism	-	-	-
Unigene0002063	1504	1738	1489	1855	2051	4288	4359	4426	5126	4789	58.81	75.14	67.5	64.32	71.82	178.87	153.03	155.42	186.9	177.28	67.518	170.3	1.33473	1e-18	8.25e-17	--	-	-	-	Os02g0462000, partial [Oryza sativa Japonica Group]	-	-	-	-
Unigene0026336	215	47	101	130	204	626	2136	1174	1657	1646	9.02	2.18	4.91	4.84	7.67	28.03	80.49	44.25	64.85	65.41	5.724	56.606	3.30586	1e-18	8.25e-17	XIPI	Metabolism;Metabolism	Global and overview maps;Carbohydrate metabolism	K01183;K01183	PREDICTED: xylanase inhibitor protein 1-like [Oryza brachyantha]	ko01100//Metabolic pathways;ko00520//Amino sugar and nucleotide sugar metabolism	-	-	GO:0000272//polysaccharide catabolic process
Unigene0066377	22	12	17	24	23	89	256	137	327	196	0.79	0.48	0.71	0.77	0.74	3.42	8.27	4.43	10.97	6.67	0.698	6.752	3.27402	1.01e-18	8.31e-17	SYP124	Genetic Information Processing	Folding, sorting and degradation	K08486	PREDICTED: syntaxin-124-like [Zea mays]	ko04130//SNARE interactions in vesicular transport	-	-	-
Unigene0000081	2593	1698	1799	2023	2092	4924	7837	6920	9648	6112	17.55	12.71	14.12	12.14	12.68	35.56	47.63	42.06	60.89	39.17	13.84	45.062	1.70307	1.04e-18	8.53e-17	CPK10	Organismal Systems	Environmental adaptation	K13412	Nuclear pore complex protein NUP1 [Zea mays]	ko04626//Plant-pathogen interaction	-	-	-
Unigene0050818	22	43	44	22	43	169	351	315	242	432	1.23	2.65	2.85	1.09	2.15	10.06	17.58	15.78	12.59	22.82	1.994	15.766	2.98308	1.04e-18	8.53e-17	--	-	-	-	PREDICTED: probable LRR receptor-like serine/threonine-protein kinase At3g47570 [Oryza brachyantha]	-	GO:0016020//membrane;GO:0043231//intracellular membrane-bounded organelle	GO:0016772//transferase activity, transferring phosphorus-containing groups	-
Unigene0001094	781	806	608	1077	1013	213	215	429	288	264	18.05	20.6	16.29	22.07	20.97	5.25	4.46	8.9	6.21	5.78	19.596	6.12	-1.67896	1.07e-18	8.73e-17	TBL11	-	-	-	PREDICTED: protein trichome birefringence-like 11 [Zea mays]	-	-	-	-
Unigene0048270	38	87	61	61	62	0	0	0	0	0	2.83	7.15	5.26	4.02	4.13	0	0	0	0	0	4.678	0.001	-12.1917	1.07e-18	8.74e-17	RL3	-	-	-	PREDICTED: protein RADIALIS-like 3 [Zea mays]	-	-	-	-
Unigene0051439	846	659	911	646	1069	1962	2636	2207	2511	2073	14.83	12.77	18.51	10.04	16.78	36.69	41.48	34.74	41.04	34.4	14.586	37.67	1.36883	1.08e-18	8.8e-17	LACS4	Metabolism;Cellular Processes;Metabolism;Metabolism;Metabolism	Global and overview maps;Transport and catabolism;Global and overview maps;Lipid metabolism;Lipid metabolism	K01897;K01897;K01897;K01897;K01897	PREDICTED: long chain acyl-CoA synthetase 4-like isoform X2 [Zea mays]	ko01100//Metabolic pathways;ko04146//Peroxisome;ko01212//Fatty acid metabolism;ko00071//Fatty acid degradation;ko00061//Fatty acid biosynthesis	GO:0043231//intracellular membrane-bounded organelle	-	-
Unigene0000436	1241	1056	996	1757	1380	480	358	529	306	265	35.28	33.2	32.83	44.3	35.14	14.56	9.14	13.51	8.11	7.13	36.15	10.49	-1.78498	1.13e-18	9.24e-17	HOX4	-	-	-	PREDICTED: homeobox-leucine zipper protein HOX4-like [Setaria italica]	-	GO:0043231//intracellular membrane-bounded organelle	GO:0001071//nucleic acid binding transcription factor activity;GO:0003677//DNA binding	GO:0010468//regulation of gene expression;GO:0034645//cellular macromolecule biosynthetic process
Unigene0044834	5	0	2	1	3	36	135	118	68	103	0.09	0	0.04	0.02	0.05	0.72	2.29	2	1.2	1.84	0.04	1.61	5.33092	1.23e-18	1e-16	ACA5	-	-	-	PREDICTED: calcium-transporting ATPase 9, plasma membrane-type-like isoform X1 [Zea mays]	-	-	-	-
Unigene0008790	137	129	170	158	221	55	67	86	63	59	19.57	20.38	28.16	20.02	28.28	8.38	8.59	11.03	8.39	7.98	23.282	8.874	-1.39156	1.25e-18	1.02e-16	--	-	-	-	Os12g0106600, partial [Oryza sativa Japonica Group]	-	-	-	-
Unigene0036618	7022	4093	4427	6046	4806	2015	2354	2547	2279	2322	332.75	214.46	243.22	254.07	203.96	101.87	100.15	108.39	100.7	104.17	249.692	103.056	-1.27672	1.27e-18	1.03e-16	ndhM	-	-	-	PREDICTED: NAD(P)H-quinone oxidoreductase subunit M, chloroplastic [Setaria italica]	-	-	-	-
Unigene0027618	2454	1944	2157	1748	2417	4782	6263	5594	6949	5977	44.98	39.4	45.84	28.41	39.67	93.5	103.06	92.08	118.76	103.71	39.66	102.222	1.36595	1.32e-18	1.07e-16	MAPKKK3	-	-	-	PREDICTED: mitogen-activated protein kinase kinase kinase YODA-like isoform X1 [Setaria italica]	-	-	GO:0016301//kinase activity;GO:0032550//purine ribonucleoside binding	GO:0006464//cellular protein modification process;GO:0006796//phosphate-containing compound metabolic process
Unigene0014543	284	142	167	117	128	1365	2874	1063	1348	1005	34.48	19.06	23.51	12.6	13.92	176.81	313.29	115.91	152.62	115.52	20.714	174.83	3.07727	1.4e-18	1.13e-16	--	-	-	-	Os02g0209300 [Oryza sativa Japonica Group]	-	-	-	-
Unigene0054675	100	92	134	127	100	370	430	377	372	405	5.19	5.28	8.06	5.85	4.65	20.49	20.04	17.57	18.01	19.9	5.806	19.202	1.72564	1.41e-18	1.14e-16	ATL47	-	-	-	PREDICTED: E3 ubiquitin-protein ligase RNF181-like [Setaria italica]	-	-	-	-
Unigene0002362	134	18	42	54	70	450	1093	637	1331	988	6.32	0.94	2.3	2.26	2.96	22.65	46.31	27	58.57	44.14	2.956	39.734	3.74866	1.42e-18	1.14e-16	--	-	-	-	-	-	-	-	-
Unigene0013866	19	2	16	1	9	228	519	155	263	224	0.68	0.08	0.66	0.03	0.29	8.67	16.61	4.96	8.74	7.56	0.348	9.308	4.74131	1.51e-18	1.22e-16	UGT75L6	Metabolism	Global and overview maps	K21371	Crocetin glucosyltransferase, chloroplastic [Dichanthelium oligosanthes]	ko01110//Biosynthesis of secondary metabolites	-	-	-
Unigene0059805	251	357	266	425	442	1339	1222	1214	1221	1145	3	4.72	3.69	4.5	4.73	17.07	13.11	13.03	13.61	12.96	4.128	13.956	1.75737	1.6e-18	1.29e-16	PMEI12	-	-	-	expressed protein, partial [Oryza sativa Japonica Group]	-	GO:0043231//intracellular membrane-bounded organelle	-	-
Unigene0064356	59	58	46	71	62	9	5	14	8	13	3.95	4.29	3.57	4.21	3.71	0.64	0.3	0.84	0.5	0.82	3.946	0.62	-2.67005	1.63e-18	1.31e-16	OsI_38237	-	-	-	RecName: Full=CASP-like protein 5C1; Short=OsCASPL5C1	-	GO:0031224//intrinsic component of membrane	-	-
Unigene0084729	145	94	107	97	112	322	391	386	306	372	4.63	3.32	3.96	2.75	3.2	10.97	11.22	11.07	9.12	11.25	3.572	10.726	1.58631	1.66e-18	1.34e-16	AHL1	-	-	-	AT-hook motif nuclear-localized protein 1-like [Aegilops tauschii subsp. tauschii] [Aegilops tauschii]	-	-	-	-
Unigene0080781	559	497	427	401	600	1232	2013	1763	1447	1933	16.67	16.39	14.77	10.61	16.03	39.2	53.9	47.22	40.24	54.58	14.894	47.028	1.65879	1.67e-18	1.34e-16	CYP76M7	-	-	-	PREDICTED: cytochrome P450 76M5-like [Setaria italica]	-	-	GO:0016491//oxidoreductase activity;GO:0046906//tetrapyrrole binding;GO:0046914//transition metal ion binding	GO:0044710//single-organism metabolic process
Unigene0031417	4289	5296	4068	5903	4965	1829	2292	1867	2466	1895	103.66	141.53	113.99	126.52	107.47	47.16	49.74	40.52	55.58	43.36	118.634	47.272	-1.32746	1.68e-18	1.34e-16	CYP75B4	Metabolism	Global and overview maps	K00512	Geraniol 8-hydroxylase [Dichanthelium oligosanthes]	ko01100//Metabolic pathways	-	-	-
Unigene0045402	1386	457	822	757	749	3954	6583	3865	6978	4556	29.26	10.67	20.12	14.17	14.16	89.06	124.78	73.28	137.37	91.06	17.676	103.11	2.54432	1.69e-18	1.35e-16	NIN1	-	-	-	Neutral/alkaline invertase 1, mitochondrial [Dichanthelium oligosanthes]	-	-	GO:0004553//hydrolase activity, hydrolyzing O-glycosyl compounds	-
Unigene0028587	245	838	457	490	395	11	21	67	25	54	2.31	8.74	5	4.1	3.34	0.11	0.18	0.57	0.22	0.48	4.698	0.312	-3.91243	1.7e-18	1.36e-16	RE1	Metabolism;Metabolism;Metabolism;Genetic Information Processing	Global and overview maps;Nucleotide metabolism;Nucleotide metabolism;Transcription	K03006;K03006;K03006;K03006	Os08g0389500 [Oryza sativa Japonica Group]	ko01100//Metabolic pathways;ko00230//Purine metabolism;ko00240//Pyrimidine metabolism;ko03020//RNA polymerase	GO:0043231//intracellular membrane-bounded organelle	GO:0046872//metal ion binding	-
Unigene0044594	209	233	278	204	312	657	827	832	976	990	3.88	4.79	5.99	3.36	5.19	13.02	13.8	13.88	16.91	17.42	4.642	15.006	1.69272	1.71e-18	1.37e-16	Os04g0609600	-	-	-	protein phosphatase 2C [Zea mays]	-	-	-	-
Unigene0065982	45687	31695	30516	48944	41462	16595	16423	22403	19027	18659	1191.78	914.19	922.9	1132.21	968.61	461.83	384.63	524.83	462.81	460.81	1025.94	458.982	-1.16043	1.74e-18	1.39e-16	--	-	-	-	ultraviolet-B-repressible protein [Zea mays]	-	-	-	GO:0044237//cellular metabolic process
Unigene0053961	833	222	379	355	428	56	52	120	66	45	27.66	8.15	14.59	10.45	12.73	1.98	1.55	3.58	2.04	1.41	14.716	2.112	-2.8007	1.75e-18	1.39e-16	HIDM	-	-	-	gibberellin receptor GID1L2 [Zea mays]	-	-	-	-
Unigene0006166	107	79	81	196	134	584	1244	627	1542	1533	6.22	5.07	5.46	10.1	6.97	36.19	64.88	32.71	83.53	84.31	6.764	60.324	3.15678	1.79e-18	1.42e-16	--	-	-	-	-	-	-	-	-
Unigene0018576	643	467	605	421	747	1466	2064	1671	1932	1464	14.71	11.81	16.04	8.54	15.3	35.77	42.38	34.32	41.2	31.7	13.28	37.074	1.48115	1.86e-18	1.48e-16	TOL6	-	-	-	PREDICTED: target of Myb protein 1-like [Setaria italica]	-	GO:0044464//cell part	-	-
Unigene0021992	0	3	1	1	1	73	103	82	52	62	0	0.13	0.05	0.04	0.04	3.11	3.7	2.94	1.94	2.35	0.052	2.808	5.75489	1.91e-18	1.51e-16	MYB80	Organismal Systems	Environmental adaptation	K09422	PREDICTED: transcription factor MYB12 [Setaria italica]	ko04626//Plant-pathogen interaction	-	-	-
Unigene0068349	66	40	58	61	41	0	0	3	2	2	3.83	2.57	3.9	3.14	2.13	0	0	0.16	0.11	0.11	3.114	0.076	-5.35663	1.93e-18	1.53e-16	--	-	-	-	PREDICTED: transcription repressor OFP13-like [Setaria italica]	-	-	-	-
Unigene0077005	15	22	32	19	36	146	193	118	139	136	0.8	1.29	1.97	0.9	1.71	8.28	9.21	5.64	6.89	6.85	1.334	7.374	2.46669	2.06e-18	1.63e-16	CRK19	-	-	-	PREDICTED: cysteine-rich receptor-like protein kinase 10 isoform X2 [Setaria italica]	-	-	-	-
Unigene0043620	6475	12702	11397	9957	11736	990	1908	1734	2803	2669	258.54	560.8	527.6	352.57	419.67	42.17	68.4	62.18	104.36	100.89	423.836	75.6	-2.48705	2.14e-18	1.69e-16	GPT2	-	-	-	Glucose-6-phosphate/phosphate translocator 2 chloroplastic [Zea mays]	-	GO:0031224//intrinsic component of membrane	-	GO:0051234//establishment of localization
Unigene0081919	3183	6345	5368	4799	6456	1090	789	1237	1534	1531	110.15	242.78	215.37	147.27	200.08	40.24	24.51	38.44	49.5	50.16	183.13	40.57	-2.17438	2.2e-18	1.73e-16	EREBP1	-	-	-	EREB [Saccharum arundinaceum]	-	-	-	-
Unigene0085697	12	30	18	41	18	189	258	186	171	242	0.31	0.85	0.54	0.93	0.41	5.18	5.95	4.29	4.1	5.88	0.608	5.08	3.06269	2.23e-18	1.75e-16	MST8	-	-	-	PREDICTED: sugar transport protein 1-like [Zea mays]	-	-	-	-
Unigene0079294	15	3	4	2	4	94	266	82	178	108	0.75	0.17	0.23	0.09	0.18	5.04	12	3.7	8.34	5.14	0.284	6.844	4.59088	2.43e-18	1.91e-16	--	-	-	-	-	-	-	-	-
Unigene0073685	326	258	246	419	351	88	70	146	117	99	10.21	8.93	8.93	11.63	9.84	2.94	1.97	4.11	3.42	2.93	9.908	3.074	-1.68848	2.43e-18	1.91e-16	NPC2	Metabolism;Metabolism;Metabolism;Metabolism;Metabolism	Global and overview maps;Global and overview maps;Lipid metabolism;Carbohydrate metabolism;Lipid metabolism	K01114;K01114;K01114;K01114;K01114	Non-specific phospholipase C2 [Dichanthelium oligosanthes]	ko01100//Metabolic pathways;ko01110//Biosynthesis of secondary metabolites;ko00564//Glycerophospholipid metabolism;ko00562//Inositol phosphate metabolism;ko00565//Ether lipid metabolism	-	GO:0016787//hydrolase activity	-
Unigene0068172	91	74	62	77	75	257	587	335	609	623	2.07	1.86	1.64	1.55	1.53	6.24	12	6.85	12.93	13.43	1.73	10.29	2.5724	2.52e-18	1.97e-16	--	-	-	-	low-affinity cation transporter [Triticum aestivum]	-	-	-	-
Unigene0002079	19	31	22	27	35	98	121	126	144	107	0.35	0.64	0.48	0.45	0.58	1.95	2.03	2.11	2.5	1.89	0.5	2.096	2.06764	2.53e-18	1.98e-16	At1g15890	-	-	-	PREDICTED: disease resistance protein RGA2 [Oryza sativa Japonica Group]	-	-	-	-
Unigene0019218	13	12	13	24	25	80	112	90	116	85	0.31	0.32	0.36	0.51	0.53	2.03	2.4	1.93	2.58	1.92	0.406	2.172	2.41947	2.82e-18	2.2e-16	--	-	-	-	B0809H07.1 [Oryza sativa Indica Group]	-	-	-	-
Unigene0001362	318	228	240	408	378	84	50	123	66	43	11.96	9.48	10.47	13.61	12.74	3.37	1.69	4.16	2.32	1.53	11.652	2.614	-2.15625	2.82e-18	2.2e-16	ROMT	-	-	-	PREDICTED: trans-resveratrol di-O-methyltransferase-like [Setaria italica]	-	-	-	-
Unigene0021920	195149	186189	155335	281895	212524	67758	70790	105068	82624	84973	10348.2	10916.8	9549.72	13255.9	10092.6	3833.16	3370.23	5003.51	4085.42	4265.85	10832.6	4111.63	-1.3976	3.11e-18	2.43e-16	LHC	Metabolism	Energy metabolism	K08907	PREDICTED: chlorophyll a-b binding protein 1B-21, chloroplastic [Setaria italica]	ko00196//Photosynthesis - antenna proteins	GO:0009521//photosystem;GO:0009526//plastid envelope;GO:0031224//intrinsic component of membrane;GO:0031976//plastid thylakoid;GO:0044434//chloroplast part	GO:0043169//cation binding;GO:0046906//tetrapyrrole binding	GO:0006464//cellular protein modification process;GO:0009642//response to light intensity;GO:0009765//photosynthesis, light harvesting;GO:0034285//response to disaccharide;GO:0043269//regulation of ion transport
Unigene0013690	630	514	625	601	754	1466	1841	1496	1347	1582	12.79	11.53	14.71	10.82	13.7	31.74	33.54	27.27	25.49	30.4	12.71	29.688	1.22392	3.28e-18	2.55e-16	At5g14590	Metabolism;Metabolism;Metabolism;Metabolism;Cellular Processes;Metabolism;Metabolism;Metabolism	Global and overview maps;Global and overview maps;Global and overview maps;Global and overview maps;Transport and catabolism;Metabolism of other amino acids;Carbohydrate metabolism;Global and overview maps	K00031;K00031;K00031;K00031;K00031;K00031;K00031;K00031	Isocitrate dehydrogenase [Zea mays]	ko01100//Metabolic pathways;ko01110//Biosynthesis of secondary metabolites;ko01200//Carbon metabolism;ko01230//Biosynthesis of amino acids;ko04146//Peroxisome;ko00480//Glutathione metabolism;ko00020//Citrate cycle (TCA cycle);ko01210//2-Oxocarboxylic acid metabolism	GO:0009532//plastid stroma;GO:0031976//plastid thylakoid	GO:0000166//nucleotide binding;GO:0004448//isocitrate dehydrogenase activity;GO:0043169//cation binding	GO:0006101//citrate metabolic process;GO:0050896//response to stimulus
Unigene0064002	288	303	304	359	556	1355	1612	1869	1428	2798	20.32	23.64	24.86	22.46	35.13	101.98	102.1	118.41	93.94	186.88	25.282	120.662	2.25479	3.35e-18	2.61e-16	ACT3	-	-	-	actin 3, partial [Eriobotrya japonica]	-	-	-	-
Unigene0006029	796	100	260	278	232	3867	6325	3728	6197	3468	27.96	3.88	10.59	8.66	7.3	144.89	199.44	117.58	202.95	115.31	11.678	156.034	3.74	3.44e-18	2.67e-16	--	-	-	-	hypothetical protein SORBIDRAFT_03g046080 [Sorghum bicolor]	-	-	-	-
Unigene0013576	1185	2059	1339	2017	2151	613	349	517	482	457	18.37	35.3	24.07	27.73	29.87	10.14	4.86	7.2	6.97	6.71	27.068	7.176	-1.91534	3.46e-18	2.68e-16	--	-	-	-	PREDICTED: tyrosine-specific transport protein-like [Setaria italica]	-	-	-	-
Unigene0083696	881	747	870	632	1097	2024	2830	2306	2376	2022	21.05	19.74	24.1	13.39	23.47	51.59	60.71	49.48	52.94	45.74	20.35	52.092	1.35603	3.48e-18	2.69e-16	SK1	Metabolism;Metabolism;Metabolism;Metabolism	Global and overview maps;Global and overview maps;Global and overview maps;Amino acid metabolism	K00891;K00891;K00891;K00891	PREDICTED: shikimate kinase 1, chloroplastic [Setaria italica]	ko01100//Metabolic pathways;ko01110//Biosynthesis of secondary metabolites;ko01230//Biosynthesis of amino acids;ko00400//Phenylalanine, tyrosine and tryptophan biosynthesis	-	-	GO:0006796//phosphate-containing compound metabolic process
Unigene0005304	139	148	118	199	271	754	630	750	604	851	2.13	2.51	2.1	2.7	3.72	12.32	8.67	10.32	8.63	12.34	2.632	10.456	1.9901	3.67e-18	2.84e-16	RPM1	-	-	-	PREDICTED: disease resistance protein RPP13-like [Setaria italica]	-	-	-	-
Unigene0085481	123	102	130	105	149	329	318	357	303	298	3.71	3.4	4.54	2.81	4.02	10.58	8.61	9.66	8.52	8.5	3.696	9.174	1.31159	3.79e-18	2.92e-16	At4g08330	-	-	-	hypothetical protein SORBIDRAFT_09g022930 [Sorghum bicolor]	-	GO:0009536//plastid	-	-
Unigene0053155	60	84	32	146	151	628	674	1089	1517	937	1.02	1.58	0.63	2.2	2.3	11.38	10.28	16.61	24.03	15.07	1.546	15.474	3.32323	3.86e-18	2.97e-16	RPP13L4	-	-	-	Disease resistance protein RPP13 [Aegilops tauschii]	-	-	-	-
Unigene0033510	17	17	26	18	53	136	291	225	162	289	0.37	0.41	0.66	0.35	1.04	3.18	5.73	4.43	3.32	6	0.566	4.532	3.00127	4.49e-18	3.45e-16	BC1L6	-	-	-	COBRA-like protein 1 [Dichanthelium oligosanthes]	-	GO:0031224//intrinsic component of membrane	-	GO:0040007//growth
Unigene0003572	104	98	93	68	120	14	19	34	19	8	6.94	7.23	7.19	4.02	7.17	1	1.14	2.04	1.18	0.51	6.51	1.174	-2.47123	4.5e-18	3.46e-16	--	-	-	-	-	-	-	-	-
Unigene0083548	714	279	371	511	465	1743	3526	1979	3158	2213	11.52	4.98	6.94	7.31	6.72	29.99	51.06	28.67	47.49	33.79	7.494	38.2	2.34976	4.51e-18	3.46e-16	CERK1	Organismal Systems	Environmental adaptation	K13429	lysM receptor-like kinase [Zea mays]	ko04626//Plant-pathogen interaction	GO:0031224//intrinsic component of membrane	GO:0004672//protein kinase activity;GO:0032550//purine ribonucleoside binding;GO:0043169//cation binding;GO:0046983//protein dimerization activity	GO:0002220//innate immune response activating cell surface receptor signaling pathway;GO:0002252//immune effector process;GO:0006468//protein phosphorylation;GO:0006605//protein targeting;GO:0009696//salicylic acid metabolic process;GO:0009814//defense response, incompatible interaction;GO:0010243//response to organonitrogen compound;GO:0032490//detection of molecule of bacterial origin;GO:004306…
Unigene0039602	193	115	148	126	238	474	732	683	1001	940	3.32	2.18	2.95	1.92	3.66	8.69	11.29	10.54	16.04	15.29	2.806	12.37	2.14026	4.62e-18	3.54e-16	SUN3	-	-	-	SUN4 [Zea mays]	-	GO:0043231//intracellular membrane-bounded organelle	-	-
Unigene0038535	85	39	57	59	66	210	428	248	291	301	2.7	1.37	2.1	1.66	1.88	7.11	12.2	7.07	8.62	9.05	1.942	8.81	2.1816	4.98e-18	3.81e-16	--	-	-	-	F-box protein [Ananas comosus]	-	-	-	-
Unigene0052508	0	8	6	30	16	216	307	334	340	500	0	2.13	1.67	6.41	3.45	55.48	66.36	72.22	76.33	113.97	2.732	76.872	4.81443	5e-18	3.82e-16	--	-	-	-	-	-	-	-	-
Unigene0018224	6	2	13	2	22	264	413	135	174	142	0.18	0.07	0.46	0.05	0.6	8.52	11.22	3.67	4.91	4.07	0.272	6.478	4.57387	5.09e-18	3.88e-16	--	-	-	-	PREDICTED: U-box domain-containing protein 4 [Setaria italica]	-	-	-	-
Unigene0031221	7	3	6	5	10	82	455	93	133	108	0.24	0.12	0.24	0.15	0.31	3.04	14.21	2.91	4.32	3.56	0.212	5.608	4.72535	5.17e-18	3.94e-16	WAK4	-	-	-	Wall-associated receptor kinase 2 [Dichanthelium oligosanthes]	-	-	-	-
Unigene0000859	860	846	789	1395	1294	407	329	509	361	363	12.01	13.06	12.77	17.27	16.18	6.06	4.12	6.38	4.7	4.8	14.258	5.212	-1.45186	5.55e-18	4.22e-16	GGT3	Metabolism;Metabolism;Metabolism;Metabolism;Metabolism	Global and overview maps;Metabolism of other amino acids;Metabolism of other amino acids;Lipid metabolism;Metabolism of other amino acids	K18592;K18592;K18592;K18592;K18592	PREDICTED: gamma-glutamyltranspeptidase 3 [Zea mays]	ko01100//Metabolic pathways;ko00480//Glutathione metabolism;ko00460//Cyanoamino acid metabolism;ko00590//Arachidonic acid metabolism;ko00430//Taurine and hypotaurine metabolism	-	-	-
Unigene0065806	12	7	17	25	13	132	115	177	91	94	1.26	0.81	2.06	2.32	1.22	14.73	10.8	16.62	8.87	9.31	1.534	12.066	2.97558	5.69e-18	4.33e-16	--	-	-	-	hypothetical protein SORBIDRAFT_03g001350 [Sorghum bicolor]	-	-	-	-
Unigene0088250	106	78	82	83	135	236	252	301	269	242	1.22	1	1.1	0.85	1.4	2.91	2.61	3.12	2.9	2.65	1.114	2.838	1.34913	5.81e-18	4.41e-16	RGA2	-	-	-	NBS-LRR-like protein B [Oryza sativa Indica Group]	-	-	-	-
Unigene0000713	45	37	65	53	91	261	251	225	224	203	0.89	0.81	1.49	0.93	1.61	5.5	4.46	3.99	4.13	3.8	1.146	4.376	1.93301	6.14e-18	4.66e-16	GLR2.8	-	-	-	PREDICTED: glutamate receptor 2.9-like [Oryza sativa Japonica Group]	-	-	-	-
Unigene0079379	11	7	1	14	2	89	235	113	292	208	0.84	0.59	0.09	0.95	0.14	7.26	16.13	7.76	20.82	15.06	0.522	13.406	4.68269	6.25e-18	4.73e-16	--	-	-	-	-	-	-	-	-
Unigene0015423	289	172	192	300	279	33	27	88	30	19	7.79	5.12	6	7.17	6.73	0.95	0.65	2.13	0.75	0.48	6.562	0.992	-2.72572	6.26e-18	4.74e-16	At5g47800	-	-	-	protein binding protein [Zea mays]	-	-	-	-
Unigene0038395	132	131	119	273	308	747	1215	1579	1125	1776	5.81	6.37	6.07	10.65	12.14	35.06	47.99	62.39	46.15	73.98	8.208	53.114	2.69399	6.3e-18	4.75e-16	LBD12	-	-	-	PREDICTED: LOB domain-containing protein 12-like [Zea mays]	-	-	-	-
Unigene0082817	1610	1341	1408	1595	1661	2932	3928	3272	3766	3515	22.63	20.84	22.95	19.88	20.91	43.97	49.57	41.31	49.36	46.78	21.442	46.198	1.10739	6.58e-18	4.95e-16	PVIP	-	-	-	PREDICTED: OBERON-like protein [Setaria italica]	-	-	-	-
Unigene0011543	913	654	647	635	815	1647	2062	1811	1786	1729	21.72	17.21	17.85	13.4	17.37	41.81	44.05	38.7	39.62	38.95	17.51	40.626	1.21422	6.69e-18	5.03e-16	PBS1	Organismal Systems	Environmental adaptation	K13430	PREDICTED: serine/threonine-protein kinase PBS1 [Zea mays]	ko04626//Plant-pathogen interaction	-	GO:0004672//protein kinase activity;GO:0032550//purine ribonucleoside binding	GO:0006464//cellular protein modification process;GO:0006796//phosphate-containing compound metabolic process
Unigene0000347	211	145	246	95	244	37	22	53	27	24	4.5	3.42	6.08	1.8	4.66	0.84	0.42	1.01	0.54	0.48	4.092	0.658	-2.63665	6.72e-18	5.05e-16	--	-	-	-	-	-	-	-	-
Unigene0085302	0	10	7	11	12	68	145	98	141	101	0	0.42	0.31	0.37	0.4	2.73	4.9	3.31	4.95	3.6	0.3	3.898	3.6997	6.76e-18	5.07e-16	--	-	-	-	-	-	-	-	-
Unigene0002956	49	57	68	37	64	232	280	296	489	461	1.84	2.36	2.96	1.23	2.15	9.29	9.43	9.97	17.11	16.38	2.108	12.436	2.56058	6.94e-18	5.2e-16	DOF5.8	-	-	-	dof21 protein [Sorghum bicolor]	-	-	-	GO:0010468//regulation of gene expression
Unigene0064712	29	14	25	8	11	154	143	181	195	106	1.58	0.84	1.58	0.39	0.54	8.94	6.98	8.84	9.89	5.46	0.986	8.022	3.0243	7.35e-18	5.5e-16	--	-	-	-	hypothetical protein g.51529 [Anthurium amnicola]	-	-	-	-
Unigene0028566	545	658	522	712	711	315	275	305	236	222	20.65	27.57	22.93	23.93	24.13	12.74	9.36	10.38	8.34	7.96	23.842	9.756	-1.28914	7.71e-18	5.76e-16	--	-	-	-	B-box type zinc finger family protein [Zea mays]	-	-	-	-
Unigene0008959	51	89	79	55	72	439	553	440	277	305	1.82	3.52	3.27	1.74	2.3	16.73	17.73	14.11	9.23	10.31	2.53	13.622	2.42873	7.86e-18	5.87e-16	UGT91C1	-	-	-	anthocyanidin 3-O-glucosyltransferase [Zea mays]	-	-	-	-
Unigene0062179	3419	2624	2973	2817	3606	5953	7431	7042	8572	7492	72.05	61.14	72.63	52.64	68.05	133.83	140.59	133.27	168.44	149.47	65.302	145.12	1.15205	8.02e-18	5.98e-16	SPL11	-	-	-	PREDICTED: protein spotted leaf 11-like [Setaria italica]	-	-	-	GO:0032446//protein modification by small protein conjugation
Unigene0060505	1890	2081	2093	4260	3952	737	781	1100	922	731	32.27	39.28	41.43	64.5	60.43	13.42	11.97	16.87	14.68	11.82	47.582	13.752	-1.79077	8.4e-18	6.25e-16	CPT1	-	-	-	uncharacterized LOC100281161 [Zea mays]	-	-	-	-
Unigene0007364	1287	1917	1360	2834	2802	287	306	686	548	415	55.21	90.93	67.64	107.81	107.64	13.13	11.78	26.43	21.92	16.85	85.846	18.022	-2.25199	8.59e-18	6.39e-16	IAA31	Environmental Information Processing	Signal transduction	K14484	Auxin-responsive protein IAA31 [Dichanthelium oligosanthes]	ko04075//Plant hormone signal transduction	-	-	-
Unigene0086966	34	21	20	24	33	82	123	120	116	106	0.93	0.64	0.64	0.58	0.81	2.4	3.03	2.95	2.96	2.75	0.72	2.818	1.9686	9.1e-18	6.75e-16	MAPKKK3	-	-	-	PREDICTED: mitogen-activated protein kinase kinase kinase YODA-like isoform X1 [Zea mays]	-	-	-	-
Unigene0023160	1153	872	861	1488	1224	338	431	546	476	508	91.5	76.51	79.21	104.71	86.99	28.61	30.71	38.91	35.22	38.16	87.784	34.322	-1.35482	9.44e-18	7e-16	SlH4	-	-	-	Histone core [Cynara cardunculus var. scolymus] [Cynara cardunculus]	-	GO:0005911//cell-cell junction;GO:0009536//plastid;GO:0031090//organelle membrane;GO:0043232//intracellular non-membrane-bounded organelle	GO:0003676//nucleic acid binding;GO:0046983//protein dimerization activity	GO:0034728//nucleosome organization
Unigene0001476	1986	797	1219	1584	1547	5338	10736	5837	9531	5545	23.11	10.25	16.44	16.34	16.12	66.26	112.15	60.99	103.4	61.08	16.452	80.776	2.29566	9.6e-18	7.11e-16	CPK13	Organismal Systems	Environmental adaptation	K13412	Pentatricopeptide repeat-containing protein [Dichanthelium oligosanthes]	ko04626//Plant-pathogen interaction	-	-	-
Unigene0066312	193	79	92	142	140	14	21	43	22	22	5.83	2.64	3.22	3.81	3.79	0.45	0.57	1.17	0.62	0.63	3.858	0.688	-2.48737	9.66e-18	7.14e-16	--	-	-	-	PREDICTED: protein starmaker-like isoform X1 [Oryza brachyantha]	-	-	-	-
Unigene0016368	42	19	28	34	26	109	181	188	247	245	2.58	1.29	1.99	1.85	1.43	7.14	9.98	10.37	14.15	14.25	1.828	11.178	2.61232	9.74e-18	7.2e-16	--	-	-	-	Os12g0112800 [Oryza sativa Japonica Group]	-	-	-	-
Unigene0005865	1152	1156	1207	951	1434	3154	3652	2903	3080	3083	17.29	19.18	21	12.66	19.27	50.5	49.21	39.13	43.1	43.8	17.88	45.148	1.33632	1.06e-17	7.79e-16	OVA2	Genetic Information Processing	Translation	K01870	Isoleucine--tRNA ligase chloroplastic/mitochondrial [Zea mays]	ko00970//Aminoacyl-tRNA biosynthesis	-	-	-
Unigene0037128	2	2	3	3	6	65	56	69	37	69	0.23	0.25	0.4	0.31	0.62	7.96	5.77	7.11	3.96	7.5	0.362	6.46	4.15747	1.07e-17	7.91e-16	--	-	-	-	PREDICTED: protein WIR1A-like [Setaria italica]	-	-	-	-
Unigene0028956	718	874	816	760	1111	436	447	432	464	418	4.18	5.62	5.51	3.92	5.79	2.71	2.34	2.26	2.52	2.3	5.004	2.426	-1.0445	1.08e-17	7.96e-16	PLSC	-	-	-	OSJNBa0053K19.25 [Oryza sativa Japonica Group]	-	-	-	-
Unigene0035836	244	117	135	246	140	826	1104	881	748	702	10.33	5.48	6.63	9.24	5.31	37.32	41.98	33.51	29.54	28.15	7.398	34.1	2.20456	1.12e-17	8.25e-16	CXE18	-	-	-	gibberellin receptor GID1L2 precursor [Zea mays]	-	-	GO:0003824//catalytic activity	-
Unigene0014129	0	0	0	0	0	42	190	140	42	92	0	0	0	0	0	1.45	5.52	4.06	1.27	2.82	0.001	3.024	11.5622	1.19e-17	8.71e-16	--	-	-	-	PREDICTED: F-box/FBD/LRR-repeat protein At4g00160 isoform X1 [Oryza sativa Japonica Group]	-	-	-	-
Unigene0011051	13647	11699	10240	22013	13414	3709	4095	5784	5662	4165	214.13	202.97	186.28	306.29	188.49	62.09	57.69	81.5	82.84	61.87	219.632	69.198	-1.66629	1.19e-17	8.73e-16	PTAC16	-	-	-	Protein plastid transcriptionally active 16, chloroplastic [Dichanthelium oligosanthes]	-	GO:0000229//cytoplasmic chromosome;GO:0009526//plastid envelope;GO:0031976//plastid thylakoid;GO:0044434//chloroplast part	-	GO:0006091//generation of precursor metabolites and energy;GO:0006779//porphyrin-containing compound biosynthetic process;GO:0009639//response to red or far red light;GO:0009658//chloroplast organization;GO:0009668//plastid membrane organization;GO:0009886//post-embryonic morphogenesis;GO:0016072//rRNA metabolic process;GO:0016109//tetraterpenoid biosynthetic process;GO:0019758//glycosinolate bio…
Unigene0064865	0	4	1	5	1	57	81	69	43	81	0	0.36	0.09	0.36	0.07	4.95	5.92	5.04	3.26	6.24	0.176	5.082	4.85175	1.24e-17	9.06e-16	--	-	-	-	hypothetical protein SORBIDRAFT_01g044320 [Sorghum bicolor]	-	-	-	-
Unigene0004929	123	62	122	115	237	546	1441	820	685	1089	8.52	4.75	9.8	7.06	14.7	40.34	89.6	51	44.23	71.4	8.966	59.314	2.72584	1.32e-17	9.67e-16	Os12g0628600	-	-	-	PREDICTED: thaumatin-like protein [Oryza sativa Japonica Group]	-	-	-	-
Unigene0001636	1427	807	1074	826	1130	3117	3553	3773	3182	4197	58.81	36.77	51.31	30.19	41.7	137.03	131.45	139.63	122.27	163.74	43.756	138.824	1.6657	1.35e-17	9.89e-16	--	-	-	-	hypothetical protein TRIUR3_09309 [Triticum urartu]	-	-	-	-
Unigene0015475	10902	13572	11057	15112	12524	5711	5758	6883	5467	5720	495.45	681.99	582.58	609.03	509.72	276.89	234.94	280.92	231.67	246.1	575.754	254.104	-1.18003	1.38e-17	1.01e-15	Os01g0913000	-	-	-	thioredoxin F-type [Zea mays]	-	-	GO:0015036//disulfide oxidoreductase activity	GO:0019725//cellular homeostasis;GO:0044710//single-organism metabolic process
Unigene0023498	10	11	9	8	23	103	110	107	90	202	0.42	0.51	0.44	0.3	0.86	4.59	4.13	4.02	3.51	7.99	0.506	4.848	3.26018	1.39e-17	1.01e-15	NFYB5	-	-	-	Nuclear transcription factor Y subunit B-4 [Zea mays]	-	-	-	-
Unigene0054612	324	121	209	206	213	54	69	65	49	62	24.71	10.2	18.48	13.93	14.55	4.39	4.72	4.45	3.48	4.48	16.374	4.304	-1.92766	1.47e-17	1.07e-15	--	-	-	-	-	-	-	-	-
Unigene0023694	855	358	767	493	922	183	147	176	189	221	32.47	15.03	33.77	16.6	31.35	7.41	5.01	6	6.69	7.95	25.844	6.612	-1.96667	1.5e-17	1.09e-15	ADH2	Metabolism;Metabolism;Metabolism;Metabolism;Metabolism;Metabolism	Global and overview maps;Global and overview maps;Carbohydrate metabolism;Lipid metabolism;Amino acid metabolism;Lipid metabolism	K18857;K18857;K18857;K18857;K18857;K18857	alcohol dehydrogenase 2 [Zea mays]	ko01100//Metabolic pathways;ko01110//Biosynthesis of secondary metabolites;ko00010//Glycolysis / Gluconeogenesis;ko00071//Fatty acid degradation;ko00350//Tyrosine metabolism;ko00592//alpha-Linolenic acid metabolism	GO:0044424//intracellular part	GO:0016616//oxidoreductase activity, acting on the CH-OH group of donors, NAD or NADP as acceptor;GO:0043169//cation binding	GO:0044710//single-organism metabolic process
Unigene0003630	9	6	6	3	10	47	127	77	112	60	0.86	0.63	0.66	0.25	0.85	4.77	10.84	6.58	9.93	5.4	0.65	7.504	3.52915	1.6e-17	1.16e-15	--	-	-	-	PREDICTED: probable receptor-like protein kinase At1g67000 [Zea mays]	-	-	GO:0016301//kinase activity	-
Unigene0077340	0	0	0	1	1	106	124	142	108	196	0	0	0	0.01	0.01	1.82	1.79	2.05	1.62	2.98	0.004	2.052	9.00282	1.61e-17	1.17e-15	--	-	-	-	hypothetical protein SORBIDRAFT_04g010110 [Sorghum bicolor]	-	-	-	-
Unigene0001105	3	3	4	4	9	53	80	67	42	52	0.12	0.13	0.18	0.14	0.32	2.24	2.84	2.38	1.55	1.95	0.178	2.192	3.6223	1.69e-17	1.22e-15	--	-	-	-	Os08g0371900 [Oryza sativa Japonica Group]	-	-	-	-
Unigene0050386	63	72	81	88	84	13	23	22	7	16	2.43	3.07	3.62	3.01	2.9	0.53	0.8	0.76	0.25	0.58	3.006	0.584	-2.3638	1.7e-17	1.23e-15	PUP4	-	-	-	PREDICTED: probable purine permease 4 [Setaria italica]	-	-	-	-
Unigene0009683	569	464	382	724	532	160	174	276	205	167	15.27	13.77	11.89	17.23	12.79	4.58	4.19	6.65	5.13	4.24	14.19	4.958	-1.51704	1.7e-17	1.23e-15	At2g35130	-	-	-	Pentatricopeptide repeat-containing protein [Zea mays]	-	-	-	-
Unigene0085491	18	13	12	10	19	83	155	132	76	74	0.38	0.3	0.29	0.19	0.36	1.85	2.91	2.48	1.48	1.46	0.304	2.036	2.74359	1.71e-17	1.24e-15	WAK2	-	-	-	Wall-associated receptor kinase 2 [Dichanthelium oligosanthes]	-	-	-	-
Unigene0006576	746	480	611	783	727	226	259	376	302	325	33.98	24.18	32.27	31.63	29.66	10.98	10.59	15.38	12.83	14.02	30.344	12.76	-1.24978	1.72e-17	1.24e-15	--	-	-	-	Pollen Ole e 1 allergen and extensin family protein [Zea mays]	-	-	-	-
Unigene0062412	25	16	13	36	55	243	394	953	428	2354	0.53	0.37	0.32	0.67	1.04	5.46	7.46	18.04	8.41	46.98	0.586	17.27	4.88122	1.77e-17	1.28e-15	HIPL1	-	-	-	HIPL1 protein-like [Asparagus officinalis]	-	-	-	-
Unigene0085949	1341	417	610	766	729	3235	5454	3574	4881	4500	24.7	8.49	13.03	12.51	12.02	63.56	90.19	59.12	83.83	78.47	14.15	75.034	2.40674	1.83e-17	1.32e-15	TPP1	Metabolism;Metabolism	Global and overview maps;Carbohydrate metabolism	K01087;K01087	PREDICTED: probable trehalose-phosphate phosphatase 1 [Setaria italica]	ko01100//Metabolic pathways;ko00500//Starch and sucrose metabolism	-	-	-
Unigene0013587	391	283	248	239	289	821	1539	1178	1351	853	6.05	4.85	4.45	3.28	4.01	13.56	21.4	16.38	19.51	12.5	4.528	16.67	1.88031	1.85e-17	1.33e-15	LHW	-	-	-	PREDICTED: transcription factor EMB1444-like [Setaria italica]	-	-	-	-
Unigene0067109	18	8	6	14	8	50	357	160	513	419	0.5	0.24	0.19	0.34	0.2	1.48	8.87	3.98	13.24	10.98	0.294	7.71	4.71284	1.89e-17	1.36e-15	NPR1	Environmental Information Processing	Signal transduction	K14508	Regulatory protein NPR1 [Zea mays]	ko04075//Plant hormone signal transduction	-	-	-
Unigene0044755	53	99	85	130	132	10	19	9	21	18	3.06	6.32	5.69	6.66	6.83	0.62	0.98	0.47	1.13	0.98	5.712	0.836	-2.77242	1.96e-17	1.41e-15	UGT88B1	Metabolism;Metabolism	Global and overview maps;Biosynthesis of other secondary metabolites	K22845;K22845	PREDICTED: UDP-glycosyltransferase 88A1-like [Setaria italica]	ko01110//Biosynthesis of secondary metabolites;ko00941//Flavonoid biosynthesis	-	-	-
Unigene0002176	5373	6779	6013	6440	7907	3125	2876	3772	3513	3386	64.75	90.33	84.01	68.82	85.34	40.18	31.12	40.82	39.48	38.63	78.65	38.046	-1.0477	1.99e-17	1.42e-15	--	-	-	-	hypothetical protein SORBI_010G259100 [Sorghum bicolor]	-	-	-	-
Unigene0007416	85	74	96	79	95	677	943	548	428	265	5.77	5.56	7.56	4.76	5.78	49.06	57.51	33.43	27.11	17.04	5.886	36.83	2.64552	2e-17	1.43e-15	HIPP46	-	-	-	Copper transport protein family [Zea mays]	-	-	-	-
Unigene0080612	125	76	106	78	80	384	650	385	432	333	3.12	2.1	3.07	1.73	1.79	10.22	14.57	8.63	10.05	7.87	2.362	10.268	2.12007	2e-17	1.43e-15	PUB36	-	-	-	PREDICTED: U-box domain-containing protein 33-like [Zea mays]	-	-	-	-
Unigene0051487	889	543	679	697	803	1749	2330	2700	3664	2997	12.99	8.77	11.5	9.03	10.51	27.26	30.56	35.42	49.91	41.45	10.56	36.92	1.80579	2.08e-17	1.49e-15	TPS7	Metabolism;Metabolism	Global and overview maps;Carbohydrate metabolism	K16055;K16055	PREDICTED: probable alpha,alpha-trehalose-phosphate synthase [UDP-forming] 7 [Oryza sativa Japonica Group]	ko01100//Metabolic pathways;ko00500//Starch and sucrose metabolism	-	-	-
Unigene0027862	217	88	141	145	145	499	845	862	975	1365	14.5	6.5	10.92	8.59	8.67	35.56	50.68	51.71	60.73	86.33	9.836	57.002	2.53487	2.09e-17	1.49e-15	--	-	-	-	-	-	-	-	-
Unigene0004117	0	7	1	6	2	84	82	63	58	59	0	0.81	0.12	0.56	0.19	9.42	7.74	5.95	5.69	5.87	0.336	6.934	4.36715	2.1e-17	1.49e-15	--	-	-	-	uncharacterized LOC100276552 precursor [Zea mays]	-	-	-	-
Unigene0006848	4747	1616	2240	2936	2052	11323	27935	15296	22521	18455	54.95	20.68	30.06	30.14	21.27	139.83	290.31	159.01	243.08	202.24	31.42	206.894	2.71914	2.12e-17	1.5e-15	RBOHC	Organismal Systems;Environmental Information Processing	Environmental adaptation;Signal transduction	K13447;K13447	PREDICTED: respiratory burst oxidase homolog protein B [Setaria italica]	ko04626//Plant-pathogen interaction;ko04016//MAPK signaling pathway - plant	GO:0031224//intrinsic component of membrane	GO:0016651//oxidoreductase activity, acting on NAD(P)H;GO:0046872//metal ion binding	GO:0044710//single-organism metabolic process
Unigene0086422	88	31	72	54	58	5	7	10	10	6	3.72	1.45	3.52	2.02	2.19	0.23	0.27	0.38	0.39	0.24	2.58	0.302	-3.09475	2.25e-17	1.59e-15	--	-	-	-	-	-	-	-	-
Unigene0018001	1294	1539	1275	1985	1683	543	596	911	636	585	31.57	41.52	36.07	42.95	36.77	14.13	13.06	19.96	14.47	13.51	37.776	15.026	-1.33001	2.26e-17	1.6e-15	NFD4	-	-	-	nitrate and chloride transporter [Zea mays]	-	-	-	-
Unigene0065171	918	1704	1289	2317	2010	348	341	609	307	410	29.08	59.69	47.34	65.09	57.03	11.76	9.7	17.33	9.07	12.3	51.646	12.032	-2.10178	2.26e-17	1.6e-15	SIRP1	-	-	-	PREDICTED: E3 ubiquitin-protein ligase RNF6-like [Setaria italica]	-	-	-	-
Unigene0005695	763	802	799	653	1082	2155	2730	2241	2120	1859	19.96	23.2	24.23	15.15	25.35	60.14	64.11	52.64	51.71	46.04	21.578	54.928	1.34798	2.27e-17	1.6e-15	--	-	-	-	Syntaxin/t-SNARE family protein [Zea mays]	-	-	-	-
Unigene0003409	5	1	5	2	4	46	57	55	44	45	0.17	0.04	0.2	0.06	0.12	1.69	1.76	1.7	1.41	1.47	0.118	1.606	3.76661	2.39e-17	1.68e-15	--	-	-	-	OSJNBb0004G23.8-like protein [Zea mays]	-	-	-	-
Unigene0019664	901	624	763	728	1095	243	268	416	456	274	12.09	9.26	11.87	8.66	13.16	3.48	3.23	5.01	5.71	3.48	11.008	4.182	-1.39629	2.55e-17	1.79e-15	YDA	Environmental Information Processing	Signal transduction	K20717	PREDICTED: mitogen-activated protein kinase kinase kinase YODA-like [Setaria italica]	ko04016//MAPK signaling pathway - plant	-	-	-
Unigene0042672	327	360	341	410	386	1118	1097	1126	961	794	15.24	18.55	18.43	16.95	16.11	55.59	45.9	47.13	41.76	35.03	17.056	45.082	1.40227	2.6e-17	1.83e-15	CXE15	-	-	-	PREDICTED: probable carboxylesterase 15 [Oryza sativa Japonica Group]	-	-	-	-
Unigene0039179	4	2	5	6	33	207	221	227	128	216	0.28	0.16	0.41	0.38	2.09	15.62	14.03	14.42	8.44	14.46	0.664	13.394	4.33426	2.69e-17	1.89e-15	--	-	-	-	hypothetical protein SORBIDRAFT_01g009620 [Sorghum bicolor]	-	-	-	-
Unigene0015962	648	1218	1195	913	1654	317	255	408	236	303	24.43	50.77	52.22	30.52	55.84	12.75	8.63	13.81	8.3	10.81	42.756	10.86	-1.9771	2.75e-17	1.93e-15	--	-	-	-	hypothetical protein SORBIDRAFT_09g029710 [Sorghum bicolor]	-	-	-	-
Unigene0029909	538	402	361	633	740	89	119	249	158	102	23.17	19.14	18.02	24.17	28.54	4.09	4.6	9.63	6.34	4.16	22.608	5.764	-1.97169	2.79e-17	1.95e-15	--	-	-	-	Late embryogenesis abundant protein group 2 [Zea mays]	-	-	-	-
Unigene0083088	20	17	21	33	36	162	153	154	92	124	0.62	0.58	0.75	0.9	1	5.34	4.24	4.27	2.65	3.63	0.77	4.026	2.38642	2.9e-17	2.03e-15	CIPK12	-	-	-	CBL-interacting protein kinase 18 [Sorghum bicolor]	-	-	-	-
Unigene0013112	2	4	2	0	3	122	131	62	44	60	0.03	0.07	0.04	0	0.05	2.2	1.98	0.94	0.69	0.96	0.038	1.354	5.15508	2.98e-17	2.08e-15	TEF3	-	-	-	ABC transporter [Klebsormidium flaccidum]	-	-	-	-
Unigene0011670	3422	1191	2081	1606	2762	190	534	477	376	558	69.07	26.58	48.7	28.75	49.93	4.09	9.68	8.65	7.08	10.66	44.606	8.032	-2.47341	2.98e-17	2.08e-15	CRSP	-	-	-	PREDICTED: subtilisin-like protease SBT5.3 isoform X2 [Zea mays]	-	-	-	-
Unigene0000222	1191	1222	1198	1083	1854	567	618	767	753	677	10.08	11.43	11.75	8.12	14.05	5.12	4.69	5.83	5.94	5.42	11.086	5.4	-1.03771	2.98e-17	2.08e-15	SSII-1	Metabolism;Metabolism;Metabolism	Global and overview maps;Global and overview maps;Carbohydrate metabolism	K00703;K00703;K00703	starch synthase IIc precursor [Sorghum bicolor]	ko01100//Metabolic pathways;ko01110//Biosynthesis of secondary metabolites;ko00500//Starch and sucrose metabolism	-	-	-
Unigene0071065	9	7	16	21	14	162	180	106	104	77	0.2	0.17	0.41	0.41	0.28	3.82	3.58	2.11	2.15	1.61	0.294	2.654	3.17428	2.99e-17	2.08e-15	SBT3.9	-	-	-	PREDICTED: subtilisin-like protease SBT3.3 [Setaria italica]	-	-	-	-
Unigene0001090	134	188	191	132	304	48	41	69	37	44	3.59	5.57	5.94	3.14	7.3	1.37	0.99	1.66	0.93	1.12	5.108	1.214	-2.07299	3.18e-17	2.22e-15	--	-	-	-	-	-	-	-	-
Unigene0001782	911	528	782	543	913	2154	4196	2399	3324	3352	15.83	10.14	15.75	8.37	14.2	39.92	65.44	37.43	53.84	55.13	12.858	50.352	1.96938	3.25e-17	2.26e-15	--	-	-	-	hypothetical protein SORBIDRAFT_01g045810 [Sorghum bicolor]	-	-	-	-
Unigene0056948	1335	582	1173	824	873	4822	10146	5267	6042	3537	20.5	9.88	20.89	11.22	12.01	79.01	139.9	72.65	86.53	51.43	14.9	85.904	2.52741	3.31e-17	2.3e-15	RPS2	Organismal Systems	Environmental adaptation	K13459	PREDICTED: disease resistance protein RPS2-like isoform X1 [Zea mays]	ko04626//Plant-pathogen interaction	-	-	-
Unigene0049227	28	48	75	82	88	3	5	10	2	4	1.5	2.85	4.67	3.9	4.23	0.17	0.24	0.48	0.1	0.2	3.43	0.238	-3.84918	3.34e-17	2.32e-15	ATL44	-	-	-	PREDICTED: RING-H2 finger protein ATL80-like [Zea mays]	-	-	-	-
Unigene0065099	586	257	381	325	458	1209	2134	1451	2234	1702	15.72	7.62	11.85	7.73	11	34.6	51.4	34.96	55.89	43.23	10.784	44.016	2.02914	3.36e-17	2.33e-15	BHLH66	-	-	-	helix-loop-helix DNA-binding domain containing protein [Zea mays]	-	-	-	-
Unigene0010405	14	5	12	16	8	75	109	84	69	68	1.1	0.43	1.09	1.11	0.56	6.28	7.68	5.92	5.05	5.05	0.858	5.996	2.80495	3.73e-17	2.58e-15	--	-	-	-	-	-	-	-	-
Unigene0012736	994	663	828	1026	970	452	452	603	413	421	18.28	13.48	17.66	16.74	15.98	8.87	7.46	9.96	7.08	7.33	16.428	8.14	-1.01306	3.74e-17	2.58e-15	SCL6	-	-	-	GRAS transcription factor [Zea mays]	-	-	-	GO:0010468//regulation of gene expression
Unigene0085448	938	436	661	593	646	1884	2328	2644	2915	3041	22.56	11.6	18.44	12.65	13.92	48.35	50.28	57.12	65.39	69.26	15.834	58.08	1.87502	3.82e-17	2.63e-15	--	-	-	-	CRP3 - Cysteine-rich family protein precursor expressed [Zea mays]	-	-	-	-
Unigene0037653	216	156	190	210	285	534	606	534	470	521	3.92	3.13	3.99	3.38	4.63	10.33	9.86	8.69	7.95	8.94	3.81	9.154	1.26461	3.87e-17	2.66e-15	LOL2	-	-	-	18S subunit ribosomal protein [Zea mays]	-	-	-	-
Unigene0018914	62	75	79	53	145	356	645	343	453	557	1.91	2.55	2.82	1.45	3.99	11.68	17.81	9.47	12.99	16.22	2.544	13.634	2.42204	3.92e-17	2.69e-15	--	-	-	-	Disease resistance protein RGA2 [Dichanthelium oligosanthes]	-	-	-	-
Unigene0007673	531	195	392	312	307	1654	1680	1621	1428	1368	10.16	4.13	8.7	5.29	5.26	33.76	28.86	27.85	25.48	24.78	6.708	28.146	2.06898	3.99e-17	2.74e-15	PTAC10	-	-	-	PREDICTED: protein PLASTID TRANSCRIPTIONALLY ACTIVE 10 [Setaria italica]	-	GO:0000229//cytoplasmic chromosome;GO:0009532//plastid stroma	-	GO:0006355//regulation of transcription, DNA-templated
Unigene0006278	198	107	142	151	150	449	597	463	436	419	8.6	5.14	7.15	5.81	5.83	20.8	23.27	18.06	17.65	17.22	6.506	19.4	1.57621	4e-17	2.74e-15	CPX	Metabolism;Metabolism;Metabolism	Global and overview maps;Global and overview maps;Metabolism of cofactors and vitamins	K00228;K00228;K00228	PREDICTED: oxygen-dependent coproporphyrinogen-III oxidase, chloroplastic-like [Setaria italica]	ko01100//Metabolic pathways;ko01110//Biosynthesis of secondary metabolites;ko00860//Porphyrin and chlorophyll metabolism	-	GO:0003824//catalytic activity	GO:0006778//porphyrin-containing compound metabolic process;GO:0044710//single-organism metabolic process
Unigene0081233	122	37	44	89	53	330	951	480	703	604	2.45	0.82	1.03	1.59	0.95	7.08	17.17	8.67	13.19	11.5	1.368	11.522	3.07425	4.09e-17	2.8e-15	PERK1	-	-	-	Proline-rich receptor-like protein kinase PERK1 [Dichanthelium oligosanthes]	-	-	-	-
Unigene0019999	1104	1052	1032	1299	2296	4039	6870	4584	4710	4597	27.72	29.21	30.05	28.93	51.64	108.21	154.9	103.38	110.29	109.3	33.51	117.216	1.80651	4.2e-17	2.87e-15	UPTG	Metabolism	Carbohydrate metabolism	K13379	alpha-1,4-glucan-protein synthase [UDP-forming] [Zea mays]	ko00520//Amino sugar and nucleotide sugar metabolism	-	GO:0016853//isomerase activity	GO:0030243//cellulose metabolic process
Unigene0018015	11	12	22	6	9	314	227	91	234	112	0.43	0.52	1	0.21	0.32	13.2	8.03	3.22	8.6	4.18	0.496	7.446	3.90805	4.21e-17	2.87e-15	aciA	Metabolism;Metabolism;Metabolism	Global and overview maps;Global and overview maps;Carbohydrate metabolism	K00122;K00122;K00122	NAD-dependent formate dehydrogenase [Galdieria sulphuraria]	ko01100//Metabolic pathways;ko01200//Carbon metabolism;ko00630//Glyoxylate and dicarboxylate metabolism	-	GO:0016491//oxidoreductase activity	-
Unigene0018805	37	36	50	70	99	6	5	9	6	1	2.19	2.35	3.43	3.67	5.24	0.38	0.27	0.48	0.33	0.06	3.376	0.304	-3.47317	4.23e-17	2.89e-15	DLT	-	-	-	ATP synthase D chain, mitochondrial [Zea mays]	-	-	-	-
Unigene0072315	41	42	53	51	65	4	4	6	10	12	1.91	2.16	2.86	2.1	2.71	0.2	0.17	0.25	0.43	0.53	2.348	0.316	-2.89344	4.64e-17	3.16e-15	--	-	-	-	-	-	-	-	-
Unigene0084765	991	491	681	606	696	1869	3136	2445	2439	2149	17.67	9.68	14.08	9.58	11.11	35.55	50.21	39.15	40.55	36.28	12.424	40.348	1.69937	4.92e-17	3.34e-15	At5g48380	-	-	-	PREDICTED: probably inactive leucine-rich repeat receptor-like protein kinase At5g48380 [Setaria italica]	-	-	GO:0016740//transferase activity;GO:0032550//purine ribonucleoside binding	GO:0006464//cellular protein modification process
Unigene0063542	0	0	0	0	2	90	144	110	107	169	0	0	0	0	0.03	1.63	2.19	1.68	1.69	2.71	0.006	1.98	8.36632	4.99e-17	3.39e-15	--	-	-	-	hypothetical protein SORBIDRAFT_01g011130 [Sorghum bicolor]	-	-	-	-
Unigene0063501	13	2	5	2	8	60	73	110	66	110	0.8	0.14	0.36	0.11	0.44	3.94	4.04	6.08	3.79	6.41	0.37	4.852	3.71298	5.15e-17	3.49e-15	--	-	-	-	-	-	-	-	-
Unigene0007667	19	17	24	9	18	256	166	117	122	128	1.26	1.25	1.85	0.53	1.07	18.12	9.89	6.97	7.55	8.04	1.192	10.114	3.0849	5.18e-17	3.51e-15	--	-	-	-	hypothetical protein SORBI_002G124800 [Sorghum bicolor]	-	-	-	-
Unigene0027305	633	956	791	601	994	3355	3260	2683	2832	2848	21.79	36.38	31.56	18.34	30.64	123.18	100.73	82.93	90.88	92.8	27.742	98.104	1.82224	5.27e-17	3.57e-15	APX7	Metabolism;Metabolism	Metabolism of other amino acids;Carbohydrate metabolism	K00434;K00434	ascorbate peroxidase [Saccharum hybrid cultivar Yacheng05-179]	ko00480//Glutathione metabolism;ko00053//Ascorbate and aldarate metabolism	-	GO:0046906//tetrapyrrole binding	GO:0006950//response to stress;GO:0044710//single-organism metabolic process
Unigene0021919	227551	260293	191450	417846	281528	82233	95263	126224	92019	89897	11899.1	15050.2	11606.8	19376.5	13184.2	4587.53	4472.48	5927.66	4486.89	4450.49	14223.4	4785.01	-1.57167	5.29e-17	3.58e-15	OsI_012078	Metabolism;Metabolism	Global and overview maps;Energy metabolism	K08913;K08913	chlorophyll a-b binding protein [Zea mays]	ko01100//Metabolic pathways;ko00196//Photosynthesis - antenna proteins	GO:0009521//photosystem;GO:0031224//intrinsic component of membrane	GO:0043169//cation binding;GO:0046906//tetrapyrrole binding	GO:0006091//generation of precursor metabolites and energy;GO:0006464//cellular protein modification process
Unigene0066158	0	0	0	0	1	122	56	129	61	168	0	0	0	0	0.03	4.65	1.8	4.14	2.03	5.69	0.006	3.662	9.25345	5.51e-17	3.72e-15	--	-	-	-	PREDICTED: protein trichome birefringence-like 1 [Zea mays]	-	-	-	-
Unigene0015290	9	4	5	19	7	83	94	102	64	103	0.65	0.32	0.42	1.22	0.45	6.41	6.11	6.64	4.32	7.06	0.612	6.108	3.3191	6.29e-17	4.24e-15	--	-	-	-	PREDICTED: GATA transcription factor 16 [Brachypodium distachyon]	-	-	-	-
Unigene0057929	4331	1918	2496	4374	3071	668	837	1261	1206	719	157.18	76.97	105.02	140.77	99.81	25.86	27.27	41.1	40.81	24.7	115.95	31.948	-1.85971	6.32e-17	4.26e-15	CDSP32	-	-	-	electron transporter/ thiol-disulfide exchange intermediate [Zea mays]	-	GO:0009526//plastid envelope;GO:0009532//plastid stroma	GO:0015036//disulfide oxidoreductase activity	GO:0006950//response to stress;GO:0019725//cellular homeostasis;GO:0044710//single-organism metabolic process
Unigene0085657	36183	39607	29317	66066	43759	12441	14615	18680	16466	13466	1144.99	1385.83	1075.57	1853.94	1240.1	420	415.22	530.86	485.87	403.42	1340.09	451.074	-1.57089	6.35e-17	4.27e-15	CHLP	Metabolism;Metabolism;Metabolism;Metabolism	Global and overview maps;Global and overview maps;Metabolism of terpenoids and polyketides;Metabolism of cofactors and vitamins	K10960;K10960;K10960;K10960	Geranylgeranyl diphosphate reductase, chloroplastic [Dichanthelium oligosanthes]	ko01100//Metabolic pathways;ko01110//Biosynthesis of secondary metabolites;ko00900//Terpenoid backbone biosynthesis;ko00860//Porphyrin and chlorophyll metabolism	GO:0031976//plastid thylakoid;GO:0042170//plastid membrane;GO:0044434//chloroplast part	GO:0016627//oxidoreductase activity, acting on the CH-CH group of donors	GO:0000097//sulfur amino acid biosynthetic process;GO:0006091//generation of precursor metabolites and energy;GO:0006779//porphyrin-containing compound biosynthetic process;GO:0031399//regulation of protein modification process
Unigene0014470	233	143	176	330	211	728	1549	1108	1071	1656	10.07	6.83	8.82	12.65	8.17	33.57	60.11	43.01	43.17	67.77	9.308	49.526	2.41164	6.52e-17	4.39e-15	NAC054	-	-	-	NAC8 [Miscanthus lutarioriparius]	-	GO:0043231//intracellular membrane-bounded organelle	-	GO:0010468//regulation of gene expression;GO:0034645//cellular macromolecule biosynthetic process
Unigene0021972	17	14	13	10	23	93	79	105	86	137	0.63	0.57	0.55	0.33	0.76	3.65	2.61	3.47	2.95	4.77	0.568	3.49	2.61926	6.56e-17	4.4e-15	RPS29	Genetic Information Processing	Translation	K02980	40S ribosomal protein S29 [Morus notabilis]	ko03010//Ribosome	GO:0030529//intracellular ribonucleoprotein complex	-	GO:0010467//gene expression
Unigene0009253	951	567	655	705	806	1641	1823	2029	2135	2068	16.42	10.83	13.12	10.8	12.47	30.24	28.27	31.47	34.38	33.81	12.728	31.634	1.31347	7.04e-17	4.72e-15	TULP9	-	-	-	PREDICTED: tubby-like F-box protein 9 [Setaria italica]	-	-	-	-
Unigene0037665	799	426	480	676	1722	23	86	153	63	23	34.25	20.19	23.85	25.7	66.1	1.05	3.31	5.89	2.52	0.93	34.018	2.74	-3.63405	7.17e-17	4.8e-15	SOT13	-	-	-	Cytosolic sulfotransferase 17 [Zea mays]	-	-	-	-
Unigene0049638	6250	7464	7745	5260	8332	23967	20873	21696	23429	23636	78.95	104.25	113.43	58.92	94.26	322.99	236.73	246.13	275.97	282.67	89.962	272.898	1.60097	7.25e-17	4.85e-15	fusA2	-	-	-	PREDICTED: elongation factor G-2, chloroplastic-like [Zea mays]	-	-	-	-
Unigene0032003	37	86	47	43	88	238	408	389	420	296	2.92	7.5	4.3	3.01	6.22	20.04	28.91	27.57	30.9	22.11	4.79	25.906	2.43519	7.46e-17	4.98e-15	GSVIVT00037159001	Metabolism;Metabolism;Metabolism	Global and overview maps;Global and overview maps;Biosynthesis of other secondary metabolites	K00430;K00430;K00430	Peroxidase 1 [Dichanthelium oligosanthes]	ko01100//Metabolic pathways;ko01110//Biosynthesis of secondary metabolites;ko00940//Phenylpropanoid biosynthesis	-	GO:0003824//catalytic activity;GO:0043169//cation binding;GO:0046906//tetrapyrrole binding	GO:0006950//response to stress;GO:0044710//single-organism metabolic process
Unigene0019884	12135	7571	8092	10545	10187	3604	4074	5490	5672	4404	250.04	172.49	193.3	192.68	187.98	79.22	75.37	101.59	108.98	85.91	199.298	90.214	-1.1435	7.69e-17	5.13e-15	TROL	-	-	-	PREDICTED: rhodanese-like domain-containing protein 4, chloroplastic [Setaria italica]	-	GO:0009526//plastid envelope;GO:0031224//intrinsic component of membrane;GO:0031976//plastid thylakoid;GO:0044434//chloroplast part	-	GO:0000097//sulfur amino acid biosynthetic process;GO:0006090//pyruvate metabolic process;GO:0006544//glycine metabolic process;GO:0006605//protein targeting;GO:0006633//fatty acid biosynthetic process;GO:0006732//coenzyme metabolic process;GO:0006753//nucleoside phosphate metabolic process;GO:0006779//porphyrin-containing compound biosynthetic process;GO:0009620//response to fungus;GO:0009639//r…
Unigene0007066	14	28	11	28	28	183	195	129	135	112	1.08	2.38	0.98	1.91	1.93	15.03	13.48	8.92	9.69	8.16	1.656	11.056	2.73905	7.8e-17	5.2e-15	SAP17	-	-	-	AN17 [Zea mays]	-	-	-	GO:0001101//response to acid chemical;GO:0006950//response to stress;GO:0007165//signal transduction;GO:0009725//response to hormone
Unigene0067980	802	663	737	674	1005	1622	2245	1681	2060	1750	15.26	13.95	16.26	11.37	17.12	32.92	38.35	28.72	36.54	31.52	14.792	33.61	1.18407	8.82e-17	5.87e-15	ORP3A	-	-	-	oxysterol-binding protein [Zea mays]	-	-	-	-
Unigene0018453	932	276	539	414	337	4119	5468	4999	2230	3500	34.02	11.14	22.81	13.4	11.02	160.41	179.2	163.88	75.9	120.96	18.478	140.07	2.92227	8.93e-17	5.94e-15	VIT_06s0061g00120	-	-	-	lichenase-2 precursor [Zea mays]	-	-	GO:0004553//hydrolase activity, hydrolyzing O-glycosyl compounds	GO:0044238//primary metabolic process
Unigene0001927	117	33	64	71	73	246	414	432	486	365	2.48	0.77	1.58	1.34	1.39	5.57	7.89	8.24	9.62	7.34	1.512	7.732	2.35438	8.98e-17	5.97e-15	WAK5	-	-	-	PREDICTED: wall-associated receptor kinase 2-like [Setaria italica]	-	-	-	-
Unigene0087291	26	11	23	7	9	220	248	135	160	109	1.69	0.79	1.73	0.4	0.52	15.25	14.46	7.88	9.69	6.7	1.026	10.796	3.39539	9.04e-17	6e-15	DREB1B	-	-	-	PREDICTED: dehydration-responsive element-binding protein 1B-like [Setaria italica]	-	-	-	-
Unigene0036289	165087	164603	135501	274834	187710	56422	61764	93183	66519	65855	5726.94	6313.79	5449.72	8454.78	5831.65	2088.12	1923.68	2903.03	2151.73	2162.84	6355.38	2245.88	-1.5007	9.16e-17	6.07e-15	lhcA-P4	Metabolism	Energy metabolism	K08910	chlorophyll a-b binding protein 4 [Zea mays]	ko00196//Photosynthesis - antenna proteins	GO:0009521//photosystem;GO:0031224//intrinsic component of membrane	GO:0043169//cation binding;GO:0046906//tetrapyrrole binding	GO:0006091//generation of precursor metabolites and energy;GO:0006464//cellular protein modification process
Unigene0087628	764	797	744	677	1079	353	297	397	478	338	13.45	15.52	15.19	10.57	17.02	6.63	4.7	6.28	7.85	5.64	14.35	6.22	-1.20606	9.59e-17	6.35e-15	NAPRT1	Metabolism;Metabolism	Global and overview maps;Metabolism of cofactors and vitamins	K00763;K00763	Nicotinate phosphoribosyltransferase 2 [Zea mays]	ko01100//Metabolic pathways;ko00760//Nicotinate and nicotinamide metabolism	-	GO:0016763//transferase activity, transferring pentosyl groups	GO:0019357//nicotinate nucleotide biosynthetic process;GO:0019359//nicotinamide nucleotide biosynthetic process
Unigene0076455	43	36	53	112	75	7	4	9	7	6	2.93	2.72	4.19	6.78	4.58	0.51	0.25	0.55	0.45	0.39	4.24	0.43	-3.30166	9.65e-17	6.38e-15	--	-	-	-	-	-	-	-	-
Unigene0027416	0	0	0	0	0	44	44	81	47	71	0	0	0	0	0	2.18	1.84	3.38	2.04	3.12	0.001	2.512	11.2946	1.05e-16	6.96e-15	--	-	-	-	Os04g0128300 [Oryza sativa Japonica Group]	-	-	-	-
Unigene0087773	4	5	9	3	14	139	333	89	68	128	0.16	0.22	0.41	0.11	0.5	5.86	11.82	3.16	2.51	4.79	0.28	5.628	4.32912	1.07e-16	7.07e-15	OMT3	-	-	-	5-pentadecatrienyl resorcinol O-methyltransferase [Dichanthelium oligosanthes]	-	-	-	-
Unigene0057166	794	502	445	870	556	25	46	123	146	44	24.88	17.39	16.16	24.17	15.6	0.84	1.29	3.46	4.27	1.31	19.64	2.234	-3.13609	1.08e-16	7.13e-15	UGT79	-	-	-	UDP-glycosyltransferase 74E2 [Dichanthelium oligosanthes]	-	-	-	-
Unigene0051449	350	102	182	143	155	982	1769	1053	1495	956	5.99	1.93	3.61	2.17	2.37	17.92	27.17	16.18	23.85	15.49	3.214	20.122	2.64633	1.17e-16	7.71e-15	CRPK1	-	-	-	PREDICTED: uncharacterized LOC100194403 isoform X2 [Zea mays]	-	-	GO:0004672//protein kinase activity;GO:0032550//purine ribonucleoside binding	GO:0006464//cellular protein modification process;GO:0006796//phosphate-containing compound metabolic process
Unigene0060646	100	11	16	13	37	342	1281	546	1142	1122	1.47	0.18	0.27	0.17	0.49	5.36	16.91	7.21	15.65	15.61	0.516	12.148	4.5572	1.28e-16	8.42e-15	ILK1	-	-	-	PREDICTED: serine/threonine-protein kinase STY8-like isoform X1 [Setaria italica]	-	-	GO:0004672//protein kinase activity;GO:0032550//purine ribonucleoside binding	GO:0006464//cellular protein modification process;GO:0010646//regulation of cell communication
Unigene0054018	4	1	1	0	0	56	50	57	62	66	0.11	0.03	0.03	0	0	1.69	1.27	1.45	1.64	1.77	0.034	1.564	5.52356	1.31e-16	8.58e-15	RE2	-	-	-	retrofit [Oryza longistaminata]	-	-	-	-
Unigene0012083	13435	9821	8604	15914	11922	4114	4007	6277	4334	4967	617.01	498.71	458.12	648.12	490.34	201.56	165.22	258.89	185.6	215.96	542.46	205.446	-1.40076	1.35e-16	8.83e-15	PSB27-1	Metabolism;Metabolism	Global and overview maps;Energy metabolism	K08902;K08902	Photosystem II repair protein PSB27-H1, chloroplastic [Dichanthelium oligosanthes]	ko01100//Metabolic pathways;ko00195//Photosynthesis	-	-	-
Unigene0035789	1393	1073	1157	1048	1324	2999	4613	2983	3683	2903	30.97	26.38	29.82	20.66	26.36	71.13	92.08	59.56	76.35	61.1	26.838	72.044	1.4246	1.35e-16	8.86e-15	NAC014	-	-	-	PREDICTED: protein NTM1-like 9 [Setaria italica]	-	GO:0043231//intracellular membrane-bounded organelle	-	GO:0010468//regulation of gene expression;GO:0034645//cellular macromolecule biosynthetic process
Unigene0027057	216	194	173	273	244	71	102	127	87	71	12.96	12.87	12.03	14.53	13.11	4.54	5.49	6.84	4.87	4.03	13.1	5.154	-1.3458	1.47e-16	9.62e-15	At4g20820	Metabolism;Metabolism;Metabolism	Global and overview maps;Global and overview maps;Biosynthesis of other secondary metabolites	K22395;K22395;K22395	PREDICTED: cannabidiolic acid synthase-like [Setaria italica]	ko01100//Metabolic pathways;ko01110//Biosynthesis of secondary metabolites;ko00940//Phenylpropanoid biosynthesis	-	-	-
Unigene0002474	305	220	305	145	305	60	91	66	93	63	8.47	6.76	9.82	3.57	7.59	1.78	2.27	1.65	2.41	1.66	7.242	1.954	-1.88996	1.48e-16	9.66e-15	--	-	-	-	OSIGBa0145N07.3 [Oryza sativa Indica Group]	-	-	-	-
Unigene0026244	322	133	292	26	298	13	7	15	14	4	13.39	6.11	14.07	0.96	11.09	0.58	0.26	0.56	0.54	0.16	9.124	0.42	-4.44121	1.48e-16	9.66e-15	--	-	-	-	PREDICTED: uncharacterized protein LOC101762653 [Setaria italica]	-	-	-	-
Unigene0015063	111	55	60	82	80	253	430	991	576	867	5.42	2.97	3.4	3.55	3.5	13.19	18.86	43.48	26.24	40.11	3.768	28.376	2.9128	1.5e-16	9.77e-15	ERF026	-	-	-	PREDICTED: ethylene-responsive transcription factor ERF027-like [Zea mays]	-	-	-	-
Unigene0043096	6	13	14	9	5	86	145	86	69	102	0.24	0.58	0.66	0.32	0.18	3.72	5.28	3.13	2.61	3.92	0.396	3.732	3.23638	1.53e-16	1e-14	PBL4	-	-	-	PREDICTED: probable serine/threonine-protein kinase NAK [Setaria italica]	-	GO:0043231//intracellular membrane-bounded organelle	GO:0016740//transferase activity;GO:0032550//purine ribonucleoside binding	GO:0006464//cellular protein modification process
Unigene0056887	150	52	63	92	74	382	713	393	646	490	3.77	1.45	1.84	2.05	1.67	10.25	16.1	8.88	15.15	11.67	2.156	12.41	2.52507	1.57e-16	1.02e-14	PCMP-H26	-	-	-	Pentatricopeptide repeat-containing protein [Dichanthelium oligosanthes]	-	-	-	-
Unigene0029789	10693	7961	8585	12050	17667	4142	5384	5954	6213	4589	227.53	187.31	211.79	227.38	336.67	94.03	102.86	113.78	123.28	92.45	238.136	105.28	-1.17755	1.6e-16	1.04e-14	Os12g0623900	Metabolism;Metabolism;Metabolism;Metabolism;Metabolism	Global and overview maps;Global and overview maps;Global and overview maps;Amino acid metabolism;Metabolism of other amino acids	K00549;K00549;K00549;K00549;K00549	uncharacterized LOC541942 [Zea mays]	ko01100//Metabolic pathways;ko01110//Biosynthesis of secondary metabolites;ko01230//Biosynthesis of amino acids;ko00270//Cysteine and methionine metabolism;ko00450//Selenocompound metabolism	-	-	-
Unigene0083953	25	74	50	55	51	421	534	384	226	355	2.07	6.78	4.8	4.04	3.78	37.21	39.72	28.57	17.46	27.84	4.294	30.16	2.81224	1.63e-16	1.06e-14	--	-	-	-	-	-	-	-	-
Unigene0013339	104	101	89	105	122	327	295	289	294	240	2.1	2.26	2.09	1.88	2.21	7.05	5.35	5.24	5.54	4.59	2.108	5.554	1.39765	1.64e-16	1.06e-14	SH2	Metabolism;Metabolism;Metabolism;Metabolism	Global and overview maps;Global and overview maps;Carbohydrate metabolism;Carbohydrate metabolism	K00975;K00975;K00975;K00975	ADP-glucose pyrophosphorylase large subunit [Saccharum hybrid cultivar R570]	ko01100//Metabolic pathways;ko01110//Biosynthesis of secondary metabolites;ko00500//Starch and sucrose metabolism;ko00520//Amino sugar and nucleotide sugar metabolism	GO:0009536//plastid	GO:0032550//purine ribonucleoside binding;GO:0070566//adenylyltransferase activity	GO:0005982//starch metabolic process
Unigene0082473	10	4	5	7	3	37	105	68	99	89	0.92	0.41	0.54	0.57	0.25	3.65	8.72	5.65	8.53	7.79	0.538	6.868	3.67421	1.71e-16	1.11e-14	--	-	-	-	-	-	-	-	-
Unigene0028386	8	6	4	2	7	90	117	90	38	61	0.27	0.22	0.15	0.06	0.21	3.19	3.49	2.68	1.18	1.92	0.182	2.492	3.77529	1.73e-16	1.12e-14	--	-	-	-	PREDICTED: dirigent protein 1-like [Setaria italica]	-	-	-	-
Unigene0049651	477	292	405	385	466	106	185	192	221	143	10.22	6.92	10.06	7.31	8.94	2.42	3.56	3.69	4.41	2.9	8.69	3.396	-1.35552	1.73e-16	1.12e-14	--	-	-	-	hypothetical protein ZEAMMB73_Zm00001d025024 [Zea mays]	-	-	-	-
Unigene0088192	39245	32278	27393	65434	36874	11303	13005	16789	14207	11385	987.32	897.89	798.98	1459.82	830.79	303.36	293.75	379.32	333.28	271.16	994.96	316.174	-1.65392	1.79e-16	1.16e-14	PORB	Metabolism;Metabolism;Metabolism	Global and overview maps;Global and overview maps;Metabolism of cofactors and vitamins	K00218;K00218;K00218	protochlorophyllide reductase B [Zea mays]	ko01100//Metabolic pathways;ko01110//Biosynthesis of secondary metabolites;ko00860//Porphyrin and chlorophyll metabolism	GO:0009536//plastid	GO:0016628//oxidoreductase activity, acting on the CH-CH group of donors, NAD or NADP as acceptor	GO:0006779//porphyrin-containing compound biosynthetic process;GO:0044710//single-organism metabolic process
Unigene0048627	389	126	169	202	171	1110	1397	994	1280	990	7.14	2.56	3.59	3.29	2.81	21.73	23.01	16.38	21.9	17.2	3.878	20.044	2.36979	1.79e-16	1.16e-14	--	-	-	-	PREDICTED: translation initiation factor IF-2 [Oryza sativa Japonica Group]	-	-	-	-
Unigene0084617	61	38	45	32	61	189	356	179	402	248	3.81	2.62	3.25	1.77	3.41	12.58	19.94	10.03	23.38	14.65	2.972	16.116	2.43899	1.81e-16	1.17e-14	BAG7	-	-	-	PREDICTED: BAG family molecular chaperone regulator 7-like [Setaria italica]	-	-	-	-
Unigene0062563	700	279	339	485	397	1721	2123	1672	1924	1631	13.78	6.07	7.73	8.46	7	36.13	37.51	29.55	35.31	30.39	8.608	33.778	1.97233	1.82e-16	1.17e-14	CFM3	-	-	-	PREDICTED: chloroplastic group IIA intron splicing facilitator CRS1, chloroplastic [Zea mays]	-	-	-	-
Unigene0039380	191	83	94	130	104	370	632	570	514	523	6.53	3.14	3.73	3.94	3.18	13.49	19.4	17.5	16.39	16.93	4.104	16.742	2.02837	1.95e-16	1.25e-14	--	-	-	-	hypothetical protein SORBIDRAFT_04g030680 [Sorghum bicolor]	-	-	-	-
Unigene0059495	39	47	49	54	57	1	1	9	6	0	9.08	12.1	13.23	11.15	11.89	0.25	0.21	1.88	1.3	0	11.49	0.728	-3.9803	2e-16	1.28e-14	--	-	-	-	-	-	-	-	-
Unigene0033737	192	150	220	77	359	18	10	22	37	30	1.55	1.34	2.06	0.55	2.6	0.16	0.07	0.16	0.28	0.23	1.62	0.18	-3.16993	2.03e-16	1.3e-14	ESP1	-	-	-	PREDICTED: separase isoform X2 [Zea mays]	-	-	-	-
Unigene0086463	1776	548	849	2003	1617	7	13	30	86	6	159.25	54.33	88.26	159.27	129.85	0.67	1.05	2.42	7.19	0.51	118.192	2.368	-5.64132	2.31e-16	1.48e-14	CAT3	Metabolism;Metabolism;Cellular Processes;Environmental Information Processing;Metabolism;Metabolism	Global and overview maps;Global and overview maps;Transport and catabolism;Signal transduction;Carbohydrate metabolism;Amino acid metabolism	K03781;K03781;K03781;K03781;K03781;K03781	catalase [Saccharum hybrid cultivar R570]	ko01110//Biosynthesis of secondary metabolites;ko01200//Carbon metabolism;ko04146//Peroxisome;ko04016//MAPK signaling pathway - plant;ko00630//Glyoxylate and dicarboxylate metabolism;ko00380//Tryptophan metabolism	-	-	-
Unigene0043643	20	8	18	8	23	88	158	152	86	82	0.91	0.4	0.95	0.32	0.94	4.28	6.46	6.22	3.65	3.54	0.704	4.83	2.77838	2.36e-16	1.51e-14	NAC090	-	-	-	PREDICTED: NAC domain-containing protein 90-like [Zea mays]	-	-	-	-
Unigene0036758	911	978	973	787	593	5264	5855	5729	2821	3646	25.23	29.95	31.24	19.33	14.71	155.53	145.58	142.49	72.85	95.6	24.092	122.41	2.3451	2.44e-16	1.56e-14	naat-A	-	-	-	nicotianamine aminotransferase 1 [Zea mays]	-	-	GO:0016769//transferase activity, transferring nitrogenous groups;GO:0043168//anion binding	GO:0019752//carboxylic acid metabolic process
Unigene0008152	355	231	301	278	401	153	161	138	168	160	8.93	6.42	8.78	6.2	9.03	4.1	3.63	3.12	3.94	3.81	7.872	3.72	-1.08143	2.49e-16	1.59e-14	At3g01520	-	-	-	Ethylene response protein [Zea mays]	-	-	GO:0003824//catalytic activity	-
Unigene0054442	97	95	68	140	189	359	518	794	904	768	3.17	3.44	2.58	4.06	5.54	12.53	15.22	23.33	27.58	23.79	3.758	20.49	2.44688	2.56e-16	1.63e-14	--	-	-	-	PREDICTED: translation initiation factor IF-2 [Setaria italica]	-	-	-	-
Unigene0010999	0	1	2	0	2	89	184	87	32	152	0	0.1	0.21	0	0.16	8.54	14.86	7.03	2.68	12.94	0.094	9.21	6.6144	2.63e-16	1.68e-14	HSP70-2	Genetic Information Processing;Genetic Information Processing;Cellular Processes	Folding, sorting and degradation;Transcription;Transport and catabolism	K03283;K03283;K03283	heat shock protein 70-2 [Nicotiana tabacum]	ko04141//Protein processing in endoplasmic reticulum;ko03040//Spliceosome;ko04144//Endocytosis	-	-	-
Unigene0009802	424	169	373	139	418	1566	2189	1512	1978	2201	13.65	6.02	13.93	3.97	12.05	53.8	63.29	43.73	59.39	67.1	9.924	57.462	2.53361	2.66e-16	1.7e-14	--	-	-	-	-	-	-	-	-
Unigene0001769	24	16	10	9	28	181	395	160	156	96	1.71	1.26	0.83	0.57	1.78	13.74	25.24	10.23	10.35	6.47	1.23	13.206	3.42446	2.67e-16	1.7e-14	--	-	-	-	hypothetical_protein [Oryza glaberrima]	-	-	-	-
Unigene0086800	59	27	35	45	36	4	4	3	4	4	1.9	0.96	1.31	1.29	1.04	0.14	0.12	0.09	0.12	0.12	1.3	0.118	-3.46165	2.78e-16	1.77e-14	LLG1	-	-	-	Phosphatidylinositol/phosphatidylcholine transfer protein SFH13 [Zea mays]	-	-	-	-
Unigene0066798	2	4	0	2	4	192	377	37	59	132	0.05	0.12	0	0.05	0.09	5.4	8.92	0.88	1.45	3.29	0.062	3.988	6.00725	2.79e-16	1.77e-14	acuF	Metabolism;Metabolism;Metabolism;Metabolism;Metabolism;Metabolism;Metabolism	Global and overview maps;Global and overview maps;Global and overview maps;Carbohydrate metabolism;Carbohydrate metabolism;Energy metabolism;Carbohydrate metabolism	K01610;K01610;K01610;K01610;K01610;K01610;K01610	Phosphoenolpyruvate carboxykinase [ATP] [Anthurium amnicola]	ko01100//Metabolic pathways;ko01110//Biosynthesis of secondary metabolites;ko01200//Carbon metabolism;ko00010//Glycolysis / Gluconeogenesis;ko00620//Pyruvate metabolism;ko00710//Carbon fixation in photosynthetic organisms;ko00020//Citrate cycle (TCA cycle)	-	GO:0000166//nucleotide binding;GO:0003824//catalytic activity	GO:0008152//metabolic process
Unigene0023104	4	19	6	36	29	274	495	236	243	210	0.17	0.88	0.29	1.34	1.09	12.26	18.64	8.89	9.5	8.34	0.754	11.526	3.93418	2.81e-16	1.78e-14	MIK1	-	-	-	MDIS1-interacting receptor like kinase 2 [Zea mays]	-	-	-	-
Unigene0021579	3793	3794	3352	6246	4217	1211	1517	2019	1532	842	161.24	178.33	165.2	235.46	160.54	54.92	57.9	77.08	60.73	33.89	180.154	56.904	-1.66263	2.86e-16	1.81e-14	MTERF1	-	-	-	Transcription termination factor MTEF1, chloroplastic [Dichanthelium oligosanthes]	-	-	-	-
Unigene0029935	49	32	39	49	67	123	146	169	170	146	3.47	2.5	3.2	3.07	4.24	9.28	9.27	10.73	11.21	9.78	3.296	10.054	1.60898	2.87e-16	1.82e-14	--	-	-	-	-	-	-	-	-
Unigene0019765	653	437	527	548	581	216	287	383	290	257	16.36	12.1	15.3	12.17	13.03	5.77	6.45	8.61	6.77	6.09	13.792	6.738	-1.03344	2.9e-16	1.83e-14	CHARK	-	-	-	PREDICTED: probable kinase CHARK, partial [Brachypodium distachyon]	-	GO:0043231//intracellular membrane-bounded organelle	GO:0016772//transferase activity, transferring phosphorus-containing groups	-
Unigene0009231	150	28	50	63	38	733	925	730	531	476	4.79	0.99	1.85	1.78	1.09	24.97	26.52	20.93	15.81	14.39	2.1	20.524	3.28885	2.91e-16	1.84e-14	Os01g0871200	-	-	-	PREDICTED: LOW QUALITY PROTEIN: zinc finger protein STAR3-like [Zea mays]	-	-	-	-
Unigene0039600	38	50	61	26	65	1	0	5	4	2	4.38	6.37	8.15	2.66	6.71	0.12	0	0.52	0.43	0.22	5.654	0.258	-4.45383	2.92e-16	1.84e-14	--	-	-	-	-	-	-	-	-
Unigene0028269	1538	668	1054	1052	1040	3295	5140	3665	4677	3268	31.45	15.1	24.99	19.08	19.05	71.88	94.36	67.3	89.18	63.26	21.934	77.196	1.81536	2.95e-16	1.86e-14	CPK15	Organismal Systems	Environmental adaptation	K13412	PREDICTED: calcium-dependent protein kinase 3-like [Zea mays]	ko04626//Plant-pathogen interaction	-	GO:0004672//protein kinase activity;GO:0032550//purine ribonucleoside binding;GO:0046872//metal ion binding	GO:0006464//cellular protein modification process;GO:0006796//phosphate-containing compound metabolic process
Unigene0066855	3059	3469	3176	3901	3823	8752	9562	8716	7867	8684	86.63	108.62	104.27	97.96	96.95	264.41	243.11	221.66	207.73	232.82	98.886	233.946	1.24234	2.98e-16	1.87e-14	HPD	Metabolism;Metabolism;Metabolism;Metabolism	Global and overview maps;Amino acid metabolism;Amino acid metabolism;Metabolism of cofactors and vitamins	K00457;K00457;K00457;K00457	PREDICTED: 4-hydroxyphenylpyruvate dioxygenase-like [Setaria italica]	ko01100//Metabolic pathways;ko00360//Phenylalanine metabolism;ko00350//Tyrosine metabolism;ko00130//Ubiquinone and other terpenoid-quinone biosynthesis	-	-	-
Unigene0055550	2	13	13	39	16	230	221	365	193	230	0.12	0.83	0.87	1.99	0.82	14.12	11.42	18.87	10.36	12.53	0.926	13.46	3.86152	3.1e-16	1.95e-14	--	-	-	-	-	-	-	-	-
Unigene0039387	18	9	14	21	42	91	134	260	226	238	0.55	0.3	0.5	0.57	1.15	2.97	3.69	7.15	6.46	6.9	0.614	5.434	3.1457	3.14e-16	1.97e-14	Bp10	-	-	-	PREDICTED: L-ascorbate oxidase homolog [Setaria italica]	-	-	-	-
Unigene0005948	36	43	30	21	46	187	225	158	141	225	1.98	2.62	1.92	1.03	2.27	10.99	11.13	7.82	7.24	11.74	1.964	9.784	2.31663	3.18e-16	1.99e-14	HSP26-A	Metabolism	Metabolism of other amino acids	K00799	PREDICTED: glutathione transferase GST 23-like [Setaria italica]	ko00480//Glutathione metabolism	-	-	-
Unigene0065494	44	55	47	104	96	326	357	326	302	241	0.35	0.48	0.43	0.73	0.68	2.76	2.54	2.32	2.23	1.81	0.534	2.332	2.12666	3.2e-16	2.01e-14	Tf2-12	-	-	-	H0321H01.8 [Oryza sativa Indica Group]	-	-	-	-
Unigene0041685	58	53	63	49	94	297	531	204	601	357	0.9	0.91	1.14	0.68	1.31	4.93	7.42	2.85	8.72	5.26	0.988	5.836	2.5624	3.23e-16	2.02e-14	--	-	-	-	PREDICTED: zinc finger MYM-type protein 1-like isoform X1 [Zea mays]	-	GO:0043231//intracellular membrane-bounded organelle	-	-
Unigene0036184	1132	834	882	1210	1074	2882	2847	2728	2286	2592	43.51	35.45	39.3	41.24	36.97	118.18	98.25	94.17	81.93	94.32	39.294	97.37	1.30917	3.36e-16	2.1e-14	MORF8	-	-	-	DAG protein [Zea mays]	-	-	-	-
Unigene0026103	69	42	68	76	106	294	539	349	240	273	4.89	3.29	5.59	4.78	6.73	22.24	34.31	22.22	15.87	18.33	5.056	22.594	2.15987	3.38e-16	2.11e-14	--	-	-	-	Copper transport protein family [Zea mays]	-	-	-	-
Unigene0003250	244	182	207	233	346	105	118	136	145	110	2.74	2.26	2.7	2.32	3.49	1.26	1.19	1.37	1.52	1.17	2.702	1.302	-1.0533	3.48e-16	2.17e-14	ORP1C	-	-	-	OSJNBb0012E08.9 [Oryza sativa Japonica Group]	-	-	-	-
Unigene0008170	35	24	28	29	35	162	107	160	130	98	0.66	0.5	0.61	0.48	0.59	3.24	1.8	2.69	2.27	1.74	0.568	2.348	2.04747	3.6e-16	2.24e-14	--	-	-	-	PREDICTED: amino acid permease 8-like [Setaria italica]	-	GO:0031224//intrinsic component of membrane	-	-
Unigene0005648	1815	953	1091	1442	1079	397	456	633	532	453	76.64	44.49	53.41	53.99	40.8	17.88	17.29	24	20.95	18.11	53.866	19.646	-1.45514	3.74e-16	2.33e-14	MP3	-	-	-	membrane steroid-binding protein 1 [Zea mays]	-	GO:0043231//intracellular membrane-bounded organelle;GO:0044444//cytoplasmic part	GO:0046906//tetrapyrrole binding	-
Unigene0012264	287	104	136	191	159	576	1132	816	1138	1062	6	2.4	3.29	3.54	2.98	12.84	21.23	15.31	22.17	21.01	3.642	18.512	2.34566	3.94e-16	2.45e-14	At2g16250	-	-	-	PREDICTED: probable LRR receptor-like serine/threonine-protein kinase At2g16250 [Zea mays]	-	-	-	-
Unigene0041350	1	14	11	1	12	101	330	201	143	153	0.03	0.4	0.33	0.02	0.27	2.76	7.58	4.62	3.41	3.71	0.21	4.416	4.39428	3.97e-16	2.47e-14	WAK2	-	-	-	Wall-associated receptor kinase 2 [Dichanthelium oligosanthes]	-	-	GO:0016772//transferase activity, transferring phosphorus-containing groups;GO:0043167//ion binding	-
Unigene0002116	130	65	68	149	158	521	852	474	900	1251	1.22	0.68	0.74	1.24	1.33	5.22	7.18	4	7.88	11.12	1.042	7.08	2.76439	4.02e-16	2.5e-14	At1g54570	-	-	-	acyltransferase-like protein At1g54570, chloroplastic isoform X1 [Aegilops tauschii subsp. tauschii] [Aegilops tauschii]	-	-	-	-
Unigene0011846	936	955	786	786	1180	2408	2304	2356	2227	2454	22.23	25.08	21.65	16.56	25.1	61.02	49.14	50.26	49.33	55.19	22.124	52.988	1.26005	4.06e-16	2.52e-14	SDX1	Metabolism;Metabolism;Metabolism	Global and overview maps;Global and overview maps;Metabolism of cofactors and vitamins	K09834;K09834;K09834	probable tocopherol cyclase, chloroplastic precursor [Zea mays]	ko01100//Metabolic pathways;ko01110//Biosynthesis of secondary metabolites;ko00130//Ubiquinone and other terpenoid-quinone biosynthesis	GO:0009528//plastid inner membrane;GO:0031976//plastid thylakoid;GO:0044434//chloroplast part	GO:0009975//cyclase activity	GO:0006778//porphyrin-containing compound metabolic process;GO:0006952//defense response;GO:0009628//response to abiotic stimulus;GO:0010233//phloem transport;GO:0016116//carotenoid metabolic process;GO:0018130//heterocycle biosynthetic process;GO:0032787//monocarboxylic acid metabolic process;GO:0032958//inositol phosphate biosynthetic process
Unigene0028681	28	47	41	75	54	2	7	3	6	4	4.2	7.8	7.13	9.98	7.26	0.32	0.94	0.4	0.84	0.57	7.274	0.614	-3.56644	4.09e-16	2.53e-14	--	-	-	-	calcineurin B-like2 [Zea mays]	-	-	-	-
Unigene0077607	733	0	63	0	0	0	0	0	0	0	20.87	0	2.08	0	0	0	0	0	0	0	4.59	0.001	-12.1643	4.11e-16	2.54e-14	At3g47200	-	-	-	PREDICTED: UPF0481 protein At3g47200-like isoform X2 [Brachypodium distachyon]	-	-	-	-
Unigene0009645	324	77	150	108	162	905	1341	967	1242	956	7.2	1.89	3.87	2.13	3.23	21.46	26.77	19.31	25.75	20.12	3.664	22.682	2.63006	4.16e-16	2.57e-14	ERH1	-	-	-	phosphatidylinositol:ceramide inositolphosphotransferase-like [Asparagus officinalis]	-	-	-	-
Unigene0049807	2	3	0	0	3	83	151	45	46	80	0.07	0.11	0	0	0.09	3.03	4.63	1.38	1.47	2.59	0.054	2.62	5.60046	4.18e-16	2.58e-14	OLE1	Metabolism;Metabolism	Global and overview maps;Lipid metabolism	K00507;K00507	Acyl-CoA desaturase [Anthurium amnicola]	ko01212//Fatty acid metabolism;ko01040//Biosynthesis of unsaturated fatty acids	-	GO:0005488//binding	GO:0044710//single-organism metabolic process
Unigene0040721	340	1049	957	438	1721	8936	7082	7329	8226	12845	30.78	105	100.44	35.16	139.53	863.03	575.61	595.85	694.39	1100.89	82.182	765.954	3.22036	4.24e-16	2.62e-14	--	-	-	-	PREDICTED: abscisic stress-ripening protein 3-like [Setaria italica]	-	-	-	-
Unigene0015829	4	3	3	2	0	98	103	41	62	46	0.12	0.1	0.11	0.06	0	3.26	2.88	1.15	1.8	1.36	0.078	2.09	4.74389	4.33e-16	2.67e-14	acuE	Metabolism;Metabolism;Metabolism;Metabolism;Metabolism	Global and overview maps;Global and overview maps;Global and overview maps;Carbohydrate metabolism;Carbohydrate metabolism	K01638;K01638;K01638;K01638;K01638	Malate synthase, glyoxysomal, partial [Anthurium amnicola]	ko01100//Metabolic pathways;ko01110//Biosynthesis of secondary metabolites;ko01200//Carbon metabolism;ko00630//Glyoxylate and dicarboxylate metabolism;ko00620//Pyruvate metabolism	-	-	-
Unigene0006243	21	0	4	7	7	128	338	156	147	119	0.49	0	0.11	0.14	0.15	3.18	7.07	3.26	3.19	2.62	0.178	3.864	4.44015	4.34e-16	2.67e-14	--	-	-	-	low-affinity cation transporter [Triticum aestivum]	-	-	-	-
Unigene0086278	81	142	97	184	167	16	29	43	18	13	4.5	8.72	6.24	9.06	8.3	0.95	1.45	2.14	0.93	0.68	7.364	1.23	-2.58183	4.36e-16	2.68e-14	--	-	-	-	uncharacterized protein LOC100383127 [Zea mays]	-	-	GO:0016740//transferase activity	-
Unigene0022997	10	19	22	34	24	93	163	127	183	158	0.15	0.32	0.38	0.45	0.32	1.49	2.2	1.71	2.56	2.25	0.324	2.042	2.65592	4.59e-16	2.82e-14	--	-	-	-	disease resistance protein RPM1-like [Aegilops tauschii subsp. tauschii] [Aegilops tauschii]	-	-	-	-
Unigene0085803	630	514	528	749	798	1509	1459	1540	1387	1438	41.11	37.09	39.95	43.35	46.64	105.06	85.48	90.25	84.4	88.84	41.628	90.806	1.12523	4.62e-16	2.84e-14	RPL6C	Genetic Information Processing	Translation	K02934	PREDICTED: 60S ribosomal protein L6-3-like [Setaria italica]	ko03010//Ribosome	GO:0030529//intracellular ribonucleoprotein complex	-	GO:0010467//gene expression
Unigene0004443	482	418	353	646	414	1435	1940	1413	1782	1548	18.05	17.31	15.32	21.45	13.88	57.33	65.22	47.52	62.22	54.88	17.202	57.434	1.73933	4.76e-16	2.92e-14	--	-	-	-	H0403D02.10 [Oryza sativa Indica Group]	-	-	-	-
Unigene0085595	1483	832	1319	790	1351	3710	4838	3723	4601	3252	36.26	22.49	37.39	17.13	29.58	96.78	106.21	81.75	104.9	75.28	28.57	92.984	1.70248	5.08e-16	3.11e-14	CIPK9	-	-	-	CIPK9 [Saccharum hybrid cultivar ROC22]	-	-	GO:0004672//protein kinase activity;GO:0032550//purine ribonucleoside binding	GO:0006464//cellular protein modification process;GO:0006796//phosphate-containing compound metabolic process;GO:0050794//regulation of cellular process
Unigene0002537	100	42	21	100	57	2	3	4	0	1	3.95	1.83	0.96	3.5	2.02	0.08	0.11	0.14	0	0.04	2.452	0.074	-5.05029	5.37e-16	3.28e-14	CYP71E1	Metabolism;Metabolism	Global and overview maps;Metabolism of other amino acids	K13029;K13029	4-hydroxyphenylacetaldehyde oxime monooxygenase [Aegilops tauschii]	ko01110//Biosynthesis of secondary metabolites;ko00460//Cyanoamino acid metabolism	-	GO:0016491//oxidoreductase activity;GO:0046872//metal ion binding	-
Unigene0004314	87	43	62	93	60	289	254	279	255	292	3.95	2.16	3.26	3.74	2.44	13.99	10.35	11.37	10.79	12.54	3.11	11.808	1.92478	5.42e-16	3.31e-14	--	-	-	-	-	-	-	-	-
Unigene0007241	2245	1264	1239	1776	1702	535	742	858	793	733	76.98	47.93	49.26	54.01	52.27	19.57	22.84	26.42	25.36	23.8	56.09	23.598	-1.24908	5.52e-16	3.37e-14	CSP41B	-	-	-	PREDICTED: chloroplast stem-loop binding protein of 41 kDa b, chloroplastic-like isoform X1 [Zea mays]	-	-	-	-
Unigene0053558	285	123	157	174	197	766	810	880	652	497	6.52	3.11	4.16	3.53	4.03	18.68	16.62	18.07	13.9	10.76	4.27	15.606	1.86979	5.61e-16	3.42e-14	CYCP3-1	-	-	-	PREG-like protein [Zea mays]	-	-	GO:0019900//kinase binding	-
Unigene0016375	64	53	39	35	69	0	0	0	1	0	2.09	1.92	1.48	1.02	2.02	0	0	0	0.03	0	1.706	0.006	-8.15144	5.73e-16	3.49e-14	NEET	-	-	-	PREDICTED: CDGSH iron-sulfur domain-containing protein NEET [Amborella trichopoda]	-	-	-	-
Unigene0042759	55	49	60	53	53	138	226	210	203	145	0.86	0.84	1.08	0.73	0.74	2.29	3.16	2.93	2.94	2.13	0.85	2.69	1.66207	6.13e-16	3.72e-14	RPM1	-	-	-	Disease resistance protein RPM1 [Dichanthelium oligosanthes]	-	-	-	-
Unigene0022048	203	343	340	250	299	38	19	89	61	47	9.58	17.9	18.6	10.46	12.64	1.91	0.8	3.77	2.68	2.1	13.836	2.252	-2.61915	6.15e-16	3.73e-14	At1g17710	Metabolism;Metabolism	Global and overview maps;Metabolism of cofactors and vitamins	K13248;K13248	Inorganic pyrophosphatase 1 [Zea mays]	ko01100//Metabolic pathways;ko00750//Vitamin B6 metabolism	-	GO:0042578//phosphoric ester hydrolase activity	-
Unigene0012051	68	71	60	60	92	10	6	13	4	20	13.27	15.32	13.57	10.38	16.07	2.08	1.05	2.28	0.73	3.69	13.722	1.966	-2.80316	6.57e-16	3.98e-14	--	-	-	-	PREDICTED: homeobox-leucine zipper protein HOX22-like [Setaria italica]	-	-	-	-
Unigene0068251	203	432	289	385	407	101	96	95	74	110	9.1	21.42	15.02	15.31	16.34	4.83	3.86	3.83	3.09	4.67	15.438	4.056	-1.92836	6.69e-16	4.05e-14	DI19-5	-	-	-	Protein DEHYDRATION-INDUCED 19-like protein 5 [Dichanthelium oligosanthes]	-	-	-	-
Unigene0040992	638	470	505	446	595	1133	1282	1424	1135	1229	21.05	17.15	19.32	13.05	17.58	39.88	37.97	42.19	34.92	38.39	17.63	38.67	1.13318	6.7e-16	4.06e-14	HOS58	-	-	-	knotted related homeobox6 [Zea mays]	-	GO:0043231//intracellular membrane-bounded organelle	-	GO:0010468//regulation of gene expression
Unigene0040013	0	1	0	0	0	66	96	88	46	56	0	0.1	0	0	0	6.65	8.14	7.46	4.05	5.01	0.02	6.262	8.29048	6.9e-16	4.17e-14	--	-	-	-	-	-	-	-	-
Unigene0016570	135	80	85	101	105	290	466	294	365	384	2.5	1.64	1.83	1.66	1.74	5.73	7.75	4.89	6.31	6.74	1.874	6.284	1.74556	6.93e-16	4.18e-14	--	-	-	-	Os03g0133300, partial [Oryza sativa Japonica Group]	-	-	-	-
Unigene0040666	1829	551	1153	614	1013	259	232	249	180	206	25.28	8.42	18.47	7.52	12.54	3.82	2.88	3.09	2.32	2.7	14.446	2.962	-2.28603	7.04e-16	4.25e-14	CCR1	-	-	-	PREDICTED: cinnamoyl-CoA reductase 1-like [Setaria italica]	-	-	-	-
Unigene0083387	53	47	46	18	72	318	456	331	189	291	3.22	3.16	3.24	0.97	3.92	20.64	24.91	18.08	10.72	16.76	2.902	18.222	2.65056	7.1e-16	4.28e-14	--	-	-	-	plant elicitor peptide 4 [Zea mays]	-	-	-	-
Unigene0073220	2503	4575	3657	5636	5165	1200	1584	1418	1758	966	73.34	148.22	124.23	146.44	135.53	37.51	41.67	37.31	48.03	26.8	125.552	38.264	-1.71423	7.4e-16	4.45e-14	FMO1	-	-	-	PREDICTED: probable flavin-containing monooxygenase 1 [Setaria italica]	-	-	-	-
Unigene0026410	426	316	313	373	436	880	858	870	779	740	14.2	11.64	12.09	11.02	13.01	31.28	25.67	26.03	24.2	23.34	12.392	26.104	1.07486	7.61e-16	4.58e-14	RBP45	-	-	-	PREDICTED: polyadenylate-binding protein RBP45 [Setaria italica]	-	-	GO:0097159//organic cyclic compound binding	-
Unigene0086785	9	18	8	22	16	87	103	92	153	156	0.6	1.32	0.62	1.3	0.95	6.18	6.16	5.5	9.5	9.83	0.958	7.434	2.95604	7.63e-16	4.58e-14	--	-	-	-	Calcium-dependent lipid-binding (CaLB domain) family protein [Zea mays]	-	-	-	-
Unigene0006168	329	344	337	383	509	823	879	841	893	752	9.16	10.59	10.88	9.46	12.69	24.45	21.97	21.03	23.19	19.82	10.556	22.092	1.06546	8.02e-16	4.81e-14	GFA2	-	-	-	PREDICTED: chaperone protein DnaJ-like [Setaria italica]	-	-	-	-
Unigene0027691	950	0	702	1	0	0	0	0	0	0	37.88	0	32.45	0.04	0	0	0	0	0	0	14.074	0.001	-13.7807	8.17e-16	4.89e-14	At1g06650	-	-	-	PREDICTED: 1-aminocyclopropane-1-carboxylate oxidase homolog 1-like [Setaria italica]	-	-	GO:0016705//oxidoreductase activity, acting on paired donors, with incorporation or reduction of molecular oxygen;GO:0043169//cation binding	GO:0044710//single-organism metabolic process
Unigene0003849	388	430	453	427	472	188	207	282	179	212	9.06	11.11	12.27	8.85	9.87	4.69	4.34	5.92	3.9	4.69	10.232	4.708	-1.1199	8.32e-16	4.97e-14	MMD1	-	-	-	PHD finger protein MALE MEIOCYTE DEATH 1 [Dichanthelium oligosanthes]	-	-	-	-
Unigene0041869	196	173	242	162	281	46	62	64	94	81	3.08	3	4.41	2.26	3.95	0.77	0.87	0.9	1.38	1.2	3.34	1.024	-1.70563	8.44e-16	5.04e-14	Dennd5b	-	-	-	DENN (AEX-3) domain-containing protein [Zea mays]	-	-	-	-
Unigene0023851	304	276	200	307	283	18	14	59	27	2	10.34	10.38	7.88	9.26	8.62	0.65	0.43	1.8	0.86	0.06	9.296	0.76	-3.61254	8.75e-16	5.22e-14	At4g10390	-	-	-	receptor protein kinase CRINKLY4 [Zea mays]	-	-	GO:0016301//kinase activity;GO:0036094//small molecule binding;GO:0097159//organic cyclic compound binding;GO:1901363//heterocyclic compound binding	GO:0006796//phosphate-containing compound metabolic process
Unigene0009953	205	163	128	146	153	456	556	445	521	523	5.83	5.13	4.22	3.68	3.9	13.84	14.2	11.37	13.82	14.08	4.552	13.462	1.56432	9.03e-16	5.38e-14	CP12-3	-	-	-	PREDICTED: calvin cycle protein CP12-3, chloroplastic-like [Setaria italica]	-	-	-	-
Unigene0066343	57	89	77	177	90	533	546	552	531	683	3.48	6.01	5.45	9.58	4.92	34.71	29.92	30.26	30.22	39.47	5.888	32.916	2.48294	9.03e-16	5.38e-14	--	-	-	-	hypothetical protein SORBIDRAFT_10g028890 [Sorghum bicolor]	-	-	-	-
Unigene0033548	1897	1202	1647	1500	1899	3665	6418	5271	7944	7403	23.97	16.8	24.13	16.81	21.49	49.41	72.82	59.82	93.62	88.57	20.64	72.848	1.81945	9.72e-16	5.78e-14	PAH1	Metabolism;Metabolism;Metabolism;Metabolism	Global and overview maps;Global and overview maps;Lipid metabolism;Lipid metabolism	K15728;K15728;K15728;K15728	Phosphatidate phosphatase PAH1 [Zea mays]	ko01100//Metabolic pathways;ko01110//Biosynthesis of secondary metabolites;ko00561//Glycerolipid metabolism;ko00564//Glycerophospholipid metabolism	-	GO:0016791//phosphatase activity	GO:0006796//phosphate-containing compound metabolic process;GO:0009267//cellular response to starvation
Unigene0000192	55	55	66	140	92	13	5	18	11	9	3.31	3.66	4.61	7.47	4.96	0.83	0.27	0.97	0.62	0.51	4.802	0.64	-2.90749	9.83e-16	5.84e-14	CXE15	-	-	-	PREDICTED: probable carboxylesterase 15 [Setaria italica]	-	-	-	-
Unigene0003673	0	0	2	3	4	136	253	71	26	146	0	0	0.19	0.22	0.29	11.85	18.55	5.21	1.98	11.29	0.14	9.776	6.12575	9.99e-16	5.93e-14	HSP70-2	Genetic Information Processing;Genetic Information Processing;Cellular Processes	Folding, sorting and degradation;Transcription;Transport and catabolism	K03283;K03283;K03283	heat shock protein 70-2 [Nicotiana tabacum]	ko04141//Protein processing in endoplasmic reticulum;ko03040//Spliceosome;ko04144//Endocytosis	-	-	-
Unigene0020512	615	378	369	598	538	1493	1552	1482	1249	1340	26.3	17.87	18.3	22.68	20.61	68.12	59.59	56.92	49.81	54.25	21.152	57.738	1.44873	1.02e-15	6.05e-14	CLPP6	-	-	-	PREDICTED: ATP-dependent Clp protease proteolytic subunit 6, chloroplastic [Oryza sativa Japonica Group]	-	-	GO:0016787//hydrolase activity	GO:0019538//protein metabolic process
Unigene0037207	93	34	59	52	73	454	1089	399	374	290	6.72	2.72	4.94	3.33	4.72	35	70.65	25.89	25.2	19.84	4.486	35.316	2.97682	1.04e-15	6.14e-14	--	-	-	-	hypothetical_protein [Oryza brachyantha]	-	-	-	-
Unigene0000149	847	460	623	590	839	172	116	284	229	94	6.69	4.02	5.71	4.13	5.94	1.45	0.82	2.02	1.69	0.7	5.298	1.336	-1.98753	1.08e-15	6.35e-14	Smt1-1	Metabolism;Metabolism;Metabolism	Global and overview maps;Global and overview maps;Lipid metabolism	K00559;K00559;K00559	PREDICTED: cycloartenol-C-24-methyltransferase 1-like [Setaria italica]	ko01100//Metabolic pathways;ko01110//Biosynthesis of secondary metabolites;ko00100//Steroid biosynthesis	-	-	-
Unigene0069659	7562	8679	8226	8057	7763	2891	3150	3531	4745	3589	234.96	298.17	296.32	222	216.01	95.83	87.87	98.53	137.47	105.57	253.492	105.054	-1.27081	1.08e-15	6.38e-14	--	-	-	-	AT5g56980/MHM17_10-like protein [Zea mays]	-	-	-	-
Unigene0026089	8	6	6	2	17	175	119	66	84	87	0.59	0.49	0.52	0.13	1.13	13.88	7.94	4.41	5.82	6.12	0.572	7.634	3.73835	1.11e-15	6.57e-14	--	-	-	-	-	-	-	-	-
Unigene0015041	51	30	22	84	18	284	803	527	333	488	2.42	1.58	1.21	3.54	0.77	14.41	34.28	22.5	14.76	21.97	1.904	21.584	3.50286	1.12e-15	6.58e-14	IDS2	-	-	-	PREDICTED: LOW QUALITY PROTEIN: mugineic-acid 3-dioxygenase-like [Setaria italica]	-	-	-	-
Unigene0083716	5	12	7	24	12	78	215	102	218	249	0.41	1.09	0.67	1.76	0.89	6.86	15.92	7.56	16.77	19.44	0.964	13.31	3.78733	1.17e-15	6.89e-14	--	-	-	-	-	-	-	-	-
Unigene0068641	60	54	73	101	93	197	430	361	285	351	2.64	2.63	3.73	3.95	3.67	9.26	17.01	14.29	11.71	14.64	3.324	13.382	2.0093	1.2e-15	7.04e-14	AATP1	-	-	-	PREDICTED: AAA-ATPase At3g28610-like isoform X1 [Setaria italica]	-	-	-	-
Unigene0027317	40	43	30	50	43	8	4	8	6	4	1.44	1.72	1.26	1.6	1.39	0.31	0.13	0.26	0.2	0.14	1.482	0.208	-2.83289	1.24e-15	7.27e-14	PER44	Metabolism;Metabolism;Metabolism	Global and overview maps;Global and overview maps;Biosynthesis of other secondary metabolites	K00430;K00430;K00430	PREDICTED: peroxidase 44-like [Zea mays]	ko01100//Metabolic pathways;ko01110//Biosynthesis of secondary metabolites;ko00940//Phenylpropanoid biosynthesis	-	-	GO:0006811//ion transport;GO:0006950//response to stress;GO:0044763//single-organism cellular process
Unigene0055761	6	9	10	15	14	55	125	80	69	75	0.13	0.22	0.25	0.29	0.27	1.29	2.46	1.58	1.41	1.56	0.232	1.66	2.83899	1.24e-15	7.28e-14	MAIL3	-	-	-	PREDICTED: serine/threonine-protein phosphatase 7 long form homolog [Zea mays]	-	-	-	-
Unigene0004859	5	4	0	7	10	72	39	83	98	84	0.31	0.27	0	0.38	0.55	4.7	2.14	4.56	5.59	4.86	0.302	4.37	3.85501	1.25e-15	7.32e-14	--	-	-	-	-	-	-	-	-
Unigene0008866	1508	1459	1830	981	1972	4728	5590	5799	7157	7985	22.24	23.79	31.29	12.83	26.04	74.38	74.01	76.79	98.41	111.47	23.238	87.012	1.90473	1.25e-15	7.33e-14	TBC1D5	-	-	-	PREDICTED: TBC1 domain family member 5 homolog B [Zea mays]	-	-	-	-
Unigene0025179	150	80	132	122	169	292	442	408	472	434	5.03	2.96	5.13	3.63	5.07	10.44	13.3	12.28	14.75	13.77	4.364	12.908	1.56454	1.27e-15	7.41e-14	MKK5	Organismal Systems;Environmental Information Processing;Environmental Information Processing	Environmental adaptation;Signal transduction;Signal transduction	K13413;K13413;K13413	PREDICTED: mitogen-activated protein kinase kinase 5-like [Setaria italica]	ko04626//Plant-pathogen interaction;ko04075//Plant hormone signal transduction;ko04016//MAPK signaling pathway - plant	-	GO:0004672//protein kinase activity;GO:0032550//purine ribonucleoside binding	GO:0006464//cellular protein modification process
Unigene0074475	1396	717	1469	711	1939	5289	8252	4530	8985	7012	18.23	10.35	22.24	8.24	22.68	73.7	96.77	53.13	109.43	86.7	16.348	83.946	2.36035	1.29e-15	7.51e-14	--	-	-	-	40S ribosomal protein S4-3 [Zea mays]	-	-	-	-
Unigene0007978	260	219	275	242	260	123	118	161	119	121	9.78	9.11	11.99	8.07	8.76	4.94	3.99	5.44	4.17	4.31	9.542	4.57	-1.0621	1.29e-15	7.51e-14	--	-	-	-	-	-	-	-	-
Unigene0087016	1815	1697	1860	1707	1678	662	941	858	549	827	50.51	52.22	60.02	42.13	41.82	19.66	23.51	21.44	14.25	21.79	49.34	20.13	-1.29341	1.29e-15	7.55e-14	AAP3	-	-	-	Amino acid permease 3 [Dichanthelium oligosanthes]	-	GO:0031224//intrinsic component of membrane	-	-
Unigene0001699	96110	82256	68227	142550	105872	34392	37958	51407	37324	41592	1618.91	1532.02	1332.39	2129.33	1597.09	618.03	574.04	777.64	586.24	663.27	1641.95	643.844	-1.35063	1.3e-15	7.58e-14	PSAH	Metabolism;Metabolism	Global and overview maps;Energy metabolism	K02695;K02695	10.2 kDa photosystem I polypeptide [Hordeum vulgare]	ko01100//Metabolic pathways;ko00195//Photosynthesis	GO:0009521//photosystem;GO:0031224//intrinsic component of membrane;GO:0044434//chloroplast part	-	GO:0044237//cellular metabolic process
Unigene0005098	0	1	0	9	5	94	97	94	51	142	0	0.04	0	0.26	0.15	3.33	2.89	2.8	1.58	4.46	0.09	3.012	5.06465	1.34e-15	7.79e-14	--	-	-	-	-	-	-	-	-
Unigene0015221	917	672	784	847	775	257	280	517	358	261	22.02	17.84	21.83	18.04	16.67	6.58	6.04	11.15	8.02	5.93	19.28	7.544	-1.3537	1.35e-15	7.84e-14	--	-	-	-	-	-	-	-	-
Unigene0065404	2	0	2	3	7	35	47	50	69	53	0.11	0	0.13	0.15	0.34	2.05	2.31	2.46	3.52	2.75	0.146	2.618	4.16442	1.38e-15	8.02e-14	--	-	-	-	PREDICTED: GATA transcription factor 4 [Zea mays]	-	-	-	-
Unigene0088057	0	0	0	0	0	50	30	61	44	48	0	0	0	0	0	2.89	1.46	2.97	2.22	2.46	0.001	2.4	11.2288	1.39e-15	8.04e-14	--	Metabolism	Energy metabolism	K01507	Pyrophosphate-energized vacuolar membrane proton pump 1 [Zea mays]	ko00190//Oxidative phosphorylation	-	-	-
Unigene0002810	672	472	678	772	868	394	363	347	296	292	7.22	5.61	8.45	7.36	8.35	4.52	3.5	3.35	2.97	2.97	7.398	3.462	-1.09553	1.39e-15	8.04e-14	RE1	-	-	-	Retrovirus-related Pol polyprotein from transposon TNT 1-94 [Cajanus cajan]	-	-	-	-
Unigene0021551	103	75	83	114	146	240	280	415	332	301	2.2	1.77	2.06	2.16	2.79	5.47	5.37	7.97	6.62	6.09	2.196	6.304	1.52139	1.39e-15	8.06e-14	Os01g0939600	Metabolism;Metabolism	Global and overview maps;Lipid metabolism	K00006;K00006	PREDICTED: probable glycerol-3-phosphate dehydrogenase [NAD(+)] 1, cytosolic [Setaria italica]	ko01110//Biosynthesis of secondary metabolites;ko00564//Glycerophospholipid metabolism	GO:0044444//cytoplasmic part	GO:0000166//nucleotide binding;GO:0016614//oxidoreductase activity, acting on CH-OH group of donors;GO:0048037//cofactor binding	GO:0006072//glycerol-3-phosphate metabolic process;GO:0044238//primary metabolic process;GO:0044710//single-organism metabolic process
Unigene0030032	836	1318	1186	901	1451	4620	5176	3819	3598	4807	18.1	31.54	29.76	17.29	28.13	106.68	100.59	74.24	72.62	98.5	24.964	90.526	1.85848	1.42e-15	8.21e-14	Ythdf1	-	-	-	PREDICTED: YTH domain-containing family protein 2-like isoform X2 [Setaria italica]	-	-	-	-
Unigene0011055	1380	508	888	1191	747	3306	8235	5164	9262	11168	51.33	20.89	38.3	39.29	24.89	131.2	275.03	172.51	321.27	393.31	34.94	258.664	2.88813	1.42e-15	8.22e-14	--	-	-	-	-	-	-	-	-
Unigene0021796	2539	3409	3062	3174	3421	1387	1047	1469	1689	1245	69.77	103.58	97.55	77.35	84.19	40.66	25.83	36.25	43.28	32.39	86.488	35.682	-1.2773	1.47e-15	8.5e-14	CYP78A9	-	-	-	cytochrome P450 family 78 subfamily A polypeptide 8 [Zea mays]	-	-	-	-
Unigene0047022	46	38	40	42	56	132	164	157	258	165	0.71	0.64	0.71	0.57	0.77	2.16	2.26	2.16	3.69	2.39	0.68	2.532	1.89667	1.48e-15	8.56e-14	--	-	-	-	Os07g0613900 [Oryza sativa Japonica Group]	-	-	-	-
Unigene0088032	76	40	50	104	69	245	734	313	563	503	1.45	0.84	1.1	1.76	1.18	4.98	12.55	5.35	9.99	9.07	1.266	8.388	2.72805	1.6e-15	9.23e-14	--	-	-	-	-	-	-	-	-
Unigene0038014	42	17	18	29	30	120	175	135	102	140	0.9	0.4	0.45	0.55	0.58	2.76	3.38	2.61	2.05	2.85	0.576	2.73	2.24476	1.7e-15	9.8e-14	--	-	-	-	PREDICTED: protein CHLOROPLAST IMPORT APPARATUS 2 [Setaria italica]	-	-	-	-
Unigene0070729	361	282	340	325	553	926	1385	982	1184	834	17.24	14.89	18.82	13.76	23.65	47.17	59.37	42.11	52.71	37.7	17.672	47.812	1.43591	1.74e-15	1e-13	AMT3-2	-	-	-	ammonium transporter [Sorghum bicolor]	-	-	-	-
Unigene0021967	95	94	92	65	85	419	734	397	539	246	2.83	3.1	3.18	1.72	2.27	13.33	19.64	10.63	14.98	6.94	2.62	13.104	2.32237	1.75e-15	1e-13	4CL5	Metabolism;Metabolism;Metabolism;Metabolism;Metabolism	Global and overview maps;Global and overview maps;Biosynthesis of other secondary metabolites;Amino acid metabolism;Metabolism of cofactors and vitamins	K01904;K01904;K01904;K01904;K01904	4-coumarate--CoA ligase 1 [Zea mays]	ko01100//Metabolic pathways;ko01110//Biosynthesis of secondary metabolites;ko00940//Phenylpropanoid biosynthesis;ko00360//Phenylalanine metabolism;ko00130//Ubiquinone and other terpenoid-quinone biosynthesis	-	-	-
Unigene0014673	0	0	0	2	0	98	269	132	39	253	0	0	0	0.03	0	1.92	4.44	2.18	0.67	4.4	0.006	2.722	8.82549	1.8e-15	1.03e-13	hsp98	-	-	-	ATP-dependent Clp protease ATP-binding subunit ClpB [Galdieria sulphuraria]	-	-	-	-
Unigene0028080	83	82	56	128	88	339	353	371	275	361	2.55	2.79	2	3.49	2.42	11.13	9.75	10.25	7.89	10.52	2.65	9.908	1.9026	1.84e-15	1.05e-13	GATA5	-	-	-	PREDICTED: GATA transcription factor 7 [Setaria italica]	-	-	-	-
Unigene0087214	68	40	44	42	56	162	515	480	293	193	1.52	0.99	1.14	0.83	1.12	3.87	10.36	9.66	6.12	4.09	1.12	6.82	2.60627	1.85e-15	1.06e-13	WAK2	-	-	-	Wall-associated receptor kinase 2 [Dichanthelium oligosanthes]	-	-	-	-
Unigene0054475	2426	2263	2364	1958	2464	6797	6852	5783	5446	6047	78.89	81.37	89.12	56.46	71.75	235.79	200.04	168.88	165.13	186.16	75.518	191.2	1.34019	1.86e-15	1.06e-13	slr0537	-	-	-	PREDICTED: uncharacterized sugar kinase slr0537 [Setaria italica]	-	-	GO:0016772//transferase activity, transferring phosphorus-containing groups	GO:0016310//phosphorylation;GO:0019321//pentose metabolic process
Unigene0076935	23	23	23	16	11	126	130	102	98	102	0.54	0.6	0.63	0.33	0.23	3.17	2.75	2.16	2.15	2.28	0.466	2.502	2.42468	1.86e-15	1.06e-13	SRG1	-	-	-	leucoanthocyanidin dioxygenase [Zea mays]	-	-	GO:0016705//oxidoreductase activity, acting on paired donors, with incorporation or reduction of molecular oxygen;GO:0043169//cation binding	GO:0044710//single-organism metabolic process
Unigene0010061	323	331	306	229	326	1089	1204	925	944	772	9.74	11.04	10.7	6.12	8.81	35.04	32.6	25.05	26.55	22.04	9.282	28.256	1.60605	1.92e-15	1.09e-13	METTL18	-	-	-	H0425E08.4 [Oryza sativa Indica Group]	-	-	-	-
Unigene0040718	715	1136	772	1328	1297	349	304	433	320	413	35.24	61.91	44.11	58.04	57.25	18.35	13.45	19.17	14.71	19.27	51.31	16.99	-1.59455	1.94e-15	1.11e-13	--	-	-	-	uncharacterized protein LOC100276940 [Zea mays]	-	-	-	-
Unigene0006452	112	67	133	62	190	9	30	14	9	16	4.04	2.67	5.56	1.98	6.13	0.35	0.97	0.45	0.3	0.55	4.076	0.524	-2.95952	1.95e-15	1.11e-13	--	-	-	-	Remorin family protein [Zea mays]	-	-	-	-
Unigene0024202	273	193	209	310	269	557	692	629	633	639	21.36	16.7	18.96	21.51	18.85	46.5	48.62	44.21	46.19	47.34	19.476	46.572	1.25777	1.95e-15	1.11e-13	GILP	-	-	-	PREDICTED: lipopolysaccharide-induced tumor necrosis factor-alpha factor homolog [Setaria italica]	-	-	-	-
Unigene0045806	1469	1254	1397	975	1807	599	636	679	678	371	21.13	19.95	23.3	12.44	23.28	9.19	8.21	8.77	9.09	5.05	20.02	8.062	-1.31223	1.98e-15	1.12e-13	--	-	-	-	hypothetical protein SORBIDRAFT_01g001990 [Sorghum bicolor]	-	-	-	-
Unigene0055231	465	432	412	580	541	1074	1238	1370	1296	1552	16.8	17.26	17.26	18.58	17.51	41.4	40.16	44.45	43.66	53.09	17.482	44.552	1.34962	2.06e-15	1.17e-13	SKIP15	-	-	-	SKP1-interacting partner 15-like [Zea mays]	-	-	-	-
Unigene0058457	234	158	227	127	186	63	49	65	59	30	8.03	5.99	9.03	3.86	5.72	2.31	1.51	2	1.89	0.97	6.526	1.736	-1.91043	2.13e-15	1.21e-13	OPR1	Metabolism;Metabolism;Metabolism	Global and overview maps;Global and overview maps;Lipid metabolism	K05894;K05894;K05894	12-oxo-phytodienoic acid reductase [Zea mays]	ko01100//Metabolic pathways;ko01110//Biosynthesis of secondary metabolites;ko00592//alpha-Linolenic acid metabolism	GO:0043231//intracellular membrane-bounded organelle	GO:0003824//catalytic activity;GO:0032553//ribonucleotide binding	GO:0006633//fatty acid biosynthetic process
Unigene0071513	153	125	134	137	197	450	1247	481	1041	976	12.02	10.86	12.21	9.55	13.86	37.73	87.98	33.95	76.28	72.61	11.7	61.71	2.399	2.14e-15	1.21e-13	--	-	-	-	hypoxia induced protein conserved region containing protein [Zea mays]	-	-	-	-
Unigene0007971	103	264	376	565	358	33	29	76	47	39	2.84	8.05	12.03	13.82	8.84	0.97	0.72	1.88	1.21	1.02	9.116	1.16	-2.97428	2.17e-15	1.23e-13	xlnC	-	-	-	PREDICTED: endo-1,4-beta-xylanase A-like [Setaria italica]	-	-	GO:0016787//hydrolase activity	GO:0044238//primary metabolic process
Unigene0026337	378	47	142	163	242	1105	2536	1679	1812	2322	26.24	3.61	11.43	10.03	15.05	81.84	158.07	104.68	117.3	152.61	13.272	122.9	3.21103	2.19e-15	1.24e-13	XIPI	Metabolism;Metabolism	Global and overview maps;Carbohydrate metabolism	K01183;K01183	Acidic endochitinase [Zea mays]	ko01100//Metabolic pathways;ko00520//Amino sugar and nucleotide sugar metabolism	-	-	GO:0006950//response to stress;GO:0044238//primary metabolic process
Unigene0025554	593	293	375	388	288	1294	2545	1585	1840	2319	13.36	7.3	9.79	7.75	5.81	31.09	51.47	32.06	38.64	49.45	8.802	40.542	2.20351	2.36e-15	1.33e-13	RPI2	Metabolism;Metabolism;Metabolism;Metabolism;Metabolism;Metabolism	Global and overview maps;Global and overview maps;Global and overview maps;Global and overview maps;Energy metabolism;Carbohydrate metabolism	K01807;K01807;K01807;K01807;K01807;K01807	ribose-5-phosphate isomerase [Zea mays]	ko01100//Metabolic pathways;ko01110//Biosynthesis of secondary metabolites;ko01200//Carbon metabolism;ko01230//Biosynthesis of amino acids;ko00710//Carbon fixation in photosynthetic organisms;ko00030//Pentose phosphate pathway	-	GO:0003824//catalytic activity	GO:0019682//glyceraldehyde-3-phosphate metabolic process
Unigene0008543	86	67	67	74	75	246	310	260	263	159	5.09	4.38	4.6	3.88	3.98	15.53	16.47	13.82	14.51	8.91	4.386	13.848	1.6587	2.37e-15	1.33e-13	NHL13	-	-	-	NDR1/HIN1-like protein 13 [Aegilops tauschii subsp. tauschii] [Aegilops tauschii]	-	-	-	-
Unigene0016286	179	142	118	239	231	58	42	81	39	37	26.17	22.96	20	30.99	30.25	9.05	5.51	10.64	5.32	5.12	26.074	7.128	-1.87104	2.4e-15	1.35e-13	--	-	-	-	Fibroin heavy chain precursor-like protein [Oryza sativa Japonica Group]	-	-	-	-
Unigene0085752	2089	1460	1595	1823	1649	4453	6645	4688	4328	4528	92.7	71.64	82.06	71.74	65.53	210.82	264.75	186.83	179.09	190.23	76.734	206.344	1.42711	2.47e-15	1.39e-13	GST3	Metabolism	Metabolism of other amino acids	K00799	PREDICTED: glutathione S-transferase 3 [Setaria italica]	ko00480//Glutathione metabolism	GO:0044444//cytoplasmic part	GO:0003824//catalytic activity	GO:0009404//toxin metabolic process;GO:0042221//response to chemical
Unigene0071317	0	0	1	4	4	23	109	81	88	74	0	0	0.11	0.34	0.35	2.39	9.51	7.07	7.98	6.81	0.16	6.752	5.39917	2.49e-15	1.4e-13	--	-	-	-	hypothetical protein BAE44_0020943 [Dichanthelium oligosanthes]	-	-	-	-
Unigene0013376	134	70	85	104	108	10	19	36	19	6	4.84	2.79	3.56	3.33	3.49	0.38	0.62	1.17	0.64	0.2	3.602	0.602	-2.58096	2.57e-15	1.44e-13	MARD1	-	-	-	Protein MARD1 [Zea mays]	-	-	-	-
Unigene0056917	15	15	33	17	25	107	139	200	153	315	0.31	0.34	0.78	0.31	0.46	2.32	2.54	3.66	2.91	6.07	0.44	3.5	2.99178	2.6e-15	1.46e-13	WRKY53	-	-	-	PREDICTED: probable WRKY transcription factor 53 [Zea mays]	-	-	-	-
Unigene0001642	151	149	139	219	194	41	67	84	69	69	8.56	9.34	9.14	11.01	9.85	2.48	3.41	4.28	3.65	3.7	9.58	3.504	-1.45102	2.62e-15	1.47e-13	At1g62600	-	-	-	Flavin-containing monooxygenase FMO GS-OX5 [Zea mays]	-	-	GO:0000166//nucleotide binding;GO:0016491//oxidoreductase activity	-
Unigene0021591	83	143	48	99	75	14	13	16	15	15	2.8	5.33	1.87	2.96	2.26	0.5	0.39	0.48	0.47	0.48	3.044	0.464	-2.71377	2.72e-15	1.52e-13	GPAT6	-	-	-	PREDICTED: glycerol-3-phosphate 2-O-acyltransferase 6-like [Zea mays]	-	-	GO:0016740//transferase activity	-
Unigene0057396	0	0	0	0	0	54	132	76	16	77	0	0	0	0	0	3.05	6.28	3.62	0.79	3.86	0.001	3.52	11.7814	2.81e-15	1.57e-13	--	-	-	-	hypothetical protein F775_43097 [Aegilops tauschii]	-	-	-	-
Unigene0015033	909	535	997	537	903	210	346	299	325	262	10.96	7.13	13.94	5.74	9.75	2.7	3.75	3.24	3.65	2.99	9.504	3.266	-1.54101	2.85e-15	1.59e-13	ABCG53	-	-	-	PREDICTED: pleiotropic drug resistance protein 4-like isoform X2 [Zea mays]	-	-	-	-
Unigene0059917	401	0	66	0	0	0	0	0	0	0	8.6	0	1.64	0	0	0	0	0	0	0	2.048	0.001	-11	2.94e-15	1.64e-13	--	-	-	-	-	-	-	-	-
Unigene0001592	847	551	805	538	802	2368	1991	2907	1842	2345	19.84	14.27	21.87	11.18	16.83	59.19	41.88	61.16	40.24	52.01	16.798	50.896	1.59926	3.02e-15	1.68e-13	DRMH1	-	-	-	PREDICTED: auxin-repressed 12.5 kDa protein [Setaria italica]	-	-	-	-
Unigene0002066	560	411	499	423	555	1068	1810	1216	1520	1258	9.56	7.75	9.87	6.4	8.48	19.44	27.73	18.63	24.18	20.32	8.412	22.06	1.39091	3.07e-15	1.71e-13	At2g47060	-	-	-	PTI1-like tyrosine-protein kinase 3 [Zea mays]	-	-	-	-
Unigene0042328	0	0	0	0	0	50	45	73	23	64	0	0	0	0	0	1.75	1.33	2.16	0.71	1.99	0.001	1.588	10.633	3.19e-15	1.77e-13	--	-	-	-	PREDICTED: period circadian protein homolog 1-like [Zea mays]	-	-	-	-
Unigene0018957	218	125	146	160	147	448	643	448	667	531	11.74	7.44	9.11	7.64	7.09	25.73	31.08	21.66	33.48	27.06	8.604	27.802	1.69211	3.19e-15	1.77e-13	--	-	-	-	-	-	-	-	-
Unigene0011689	595	390	527	296	580	161	185	235	197	180	11.8	8.55	12.11	5.2	10.3	3.41	3.29	4.18	3.64	3.38	9.592	3.58	-1.42187	3.32e-15	1.84e-13	--	-	-	-	hypothetical protein SORBIDRAFT_01g010136, partial [Sorghum bicolor]	-	-	-	-
Unigene0003483	596	665	698	792	692	224	296	295	247	370	9.36	11.55	12.71	11.03	9.73	3.75	4.17	4.16	3.62	5.5	10.876	4.24	-1.35901	3.32e-15	1.84e-13	--	-	-	-	-	-	-	-	-
Unigene0008345	2292	8804	6034	5181	6820	1343	893	1540	896	809	30	127.41	91.56	60.13	79.94	18.75	10.49	18.1	10.93	10.02	77.808	13.658	-2.51017	3.34e-15	1.85e-13	DSP2	-	-	-	tyrosine specific protein phosphatase family protein [Zea mays]	-	-	GO:0042578//phosphoric ester hydrolase activity	GO:0006470//protein dephosphorylation
Unigene0078367	153	115	85	126	141	22	29	58	40	21	3.31	2.75	2.13	2.42	2.73	0.51	0.56	1.13	0.81	0.43	2.668	0.688	-1.95528	3.34e-15	1.85e-13	PAE9	-	-	-	Pectin acetylesterase 9 [Zea mays]	-	-	-	-
Unigene0086089	1118	316	510	344	540	55	78	167	91	47	80.07	25.02	42.35	21.85	34.64	4.2	5.02	10.74	6.08	3.19	40.786	5.846	-2.80255	3.37e-15	1.86e-13	--	-	-	-	hypothetical protein SORBIDRAFT_03g009100 [Sorghum bicolor]	-	-	-	-
Unigene0005614	64	46	38	84	51	199	303	206	250	261	1.7	1.35	1.17	1.98	1.21	5.63	7.22	4.91	6.18	6.55	1.482	6.098	2.04079	3.4e-15	1.88e-13	RGLG4	-	-	-	PREDICTED: E3 ubiquitin-protein ligase RGLG2 [Setaria italica]	-	-	-	-
Unigene0049607	2419	378	914	1482	945	6394	10937	11599	14173	14539	82.35	14.23	36.07	44.74	28.81	232.22	334.29	354.62	449.91	468.59	41.24	367.926	3.1573	3.41e-15	1.88e-13	ATL31	-	-	-	E3 ubiquitin-protein ligase ATL31 [Dichanthelium oligosanthes]	-	-	-	-
Unigene0005616	391	153	157	364	548	19	55	87	46	30	25.43	11	11.84	20.99	31.92	1.32	3.21	5.08	2.79	1.85	20.236	2.85	-2.82789	3.45e-15	1.9e-13	DIR1	-	-	-	disease resistance response protein [Saccharum hybrid cultivar R570]	-	-	-	-
Unigene0010939	60	52	46	57	63	170	337	225	407	478	2.23	2.14	1.99	1.88	2.1	6.76	11.27	7.53	14.14	16.86	2.068	11.312	2.45155	3.45e-15	1.9e-13	--	-	-	-	PREDICTED: uncharacterized protein LOC101776472 [Setaria italica]	-	-	-	-
Unigene0018154	27	80	51	36	73	1	1	2	1	0	1.87	6.14	4.1	2.22	4.54	0.07	0.06	0.12	0.06	0	3.774	0.062	-5.92768	3.54e-15	1.95e-13	--	-	-	-	granule-bound starch synthase1b [Zea mays]	-	-	-	-
Unigene0004130	356	68	128	146	75	8	11	21	20	10	15.77	3.33	6.58	5.74	2.98	0.38	0.44	0.84	0.83	0.42	6.88	0.582	-3.56332	3.66e-15	2.01e-13	ZHD1	-	-	-	Zinc-finger homeodomain protein 1 [Dichanthelium oligosanthes]	-	-	GO:0005488//binding	GO:0010467//gene expression;GO:0034645//cellular macromolecule biosynthetic process
Unigene0017376	370	464	426	730	425	1223	3365	3009	2611	2599	15.66	21.71	20.9	27.4	16.11	55.21	127.85	114.36	103.03	104.13	20.356	100.916	2.30963	3.71e-15	2.04e-13	ASMT1	-	-	-	PREDICTED: O-methyltransferase ZRP4-like [Setaria italica]	-	-	-	-
Unigene0030777	216	175	190	180	276	31	46	90	85	65	4.11	3.68	4.19	3.04	4.71	0.63	0.79	1.54	1.51	1.17	3.946	1.128	-1.80662	3.74e-15	2.05e-13	CPS1	Metabolism;Metabolism;Metabolism	Global and overview maps;Global and overview maps;Metabolism of terpenoids and polyketides	K04120;K04120;K04120	anther ear1 [Zea mays]	ko01100//Metabolic pathways;ko01110//Biosynthesis of secondary metabolites;ko00904//Diterpenoid biosynthesis	-	GO:0016838//carbon-oxygen lyase activity, acting on phosphates;GO:0043169//cation binding	-
Unigene0083329	1646	753	895	779	654	236	240	359	271	219	75.59	38.24	47.65	31.73	26.9	11.56	9.9	14.81	11.61	9.52	44.022	11.48	-1.9391	3.78e-15	2.07e-13	GSTF1	Metabolism	Metabolism of other amino acids	K00799	PREDICTED: probable glutathione S-transferase GSTF1 [Setaria italica]	ko00480//Glutathione metabolism	-	-	-
Unigene0082676	23	6	11	15	10	98	430	234	120	97	1.5	0.43	0.83	0.87	0.58	6.8	25.11	13.67	7.28	5.97	0.842	11.766	3.80466	3.92e-15	2.15e-13	--	-	-	-	PR17c precursor [Hordeum vulgare subsp. vulgare] [Hordeum vulgare]	-	-	-	-
Unigene0084740	191	53	65	101	57	3	7	14	13	6	6.13	1.88	2.42	2.88	1.64	0.1	0.2	0.4	0.39	0.18	2.99	0.254	-3.55725	3.96e-15	2.17e-13	SCL32	-	-	-	PREDICTED: scarecrow-like protein 32 [Zea mays]	-	-	-	-
Unigene0061784	163	97	150	6	214	0	3	2	0	1	3.04	2	3.24	0.1	3.57	0	0.05	0.03	0	0.02	2.39	0.02	-6.90087	3.97e-15	2.17e-13	Os03g0733400	-	-	-	PREDICTED: zinc finger BED domain-containing protein RICESLEEPER 2-like [Oryza sativa Japonica Group]	-	-	-	-
Unigene0007426	103	53	75	88	180	356	700	358	614	527	2.24	1.28	1.89	1.7	3.51	8.27	13.69	7	12.47	10.87	2.124	10.46	2.30003	4.08e-15	2.23e-13	CHIT3	Metabolism;Metabolism	Global and overview maps;Carbohydrate metabolism	K01183;K01183	hevamine-A precursor [Zea mays]	ko01100//Metabolic pathways;ko00520//Amino sugar and nucleotide sugar metabolism	-	-	-
Unigene0055298	507	395	358	551	338	1483	2170	1998	1175	1718	15.19	13.09	12.44	14.64	9.07	47.41	58.39	53.77	32.83	48.74	12.886	48.228	1.90407	4.13e-15	2.26e-13	GSTU1	Metabolism	Metabolism of other amino acids	K00799	glutathione S-transferase [Zea mays]	ko00480//Glutathione metabolism	-	GO:0003824//catalytic activity	-
Unigene0061403	67	65	68	118	133	15	11	33	18	11	3.97	4.26	4.67	6.2	7.06	0.95	0.59	1.76	0.99	0.62	5.232	0.982	-2.41357	4.28e-15	2.33e-13	--	-	-	-	polyprotein [Anthurium amnicola]	-	-	-	-
Unigene0001973	54	12	23	22	25	117	220	196	221	157	0.93	0.23	0.46	0.34	0.38	2.15	3.39	3.03	3.54	2.55	0.468	2.932	2.6473	4.48e-15	2.44e-13	--	-	-	-	PREDICTED: probable disease resistance protein At4g27220 [Setaria italica]	-	-	-	-
Unigene0084525	331	212	254	230	290	631	866	626	801	653	7.71	5.46	6.86	4.75	6.05	15.67	18.1	13.09	17.39	14.39	6.166	15.728	1.35093	4.53e-15	2.47e-13	MICU	-	-	-	calcium-binding EF hand family protein [Zea mays]	-	-	GO:0043169//cation binding	-
Unigene0012857	11	3	9	3	8	42	60	58	76	64	0.58	0.17	0.55	0.14	0.38	2.35	2.83	2.73	3.72	3.18	0.364	2.962	3.02456	4.54e-15	2.47e-13	--	-	-	-	PREDICTED: F-box protein SKIP19-like [Brachypodium distachyon]	-	-	-	-
Unigene0039789	18	8	15	3	10	126	421	144	103	113	0.38	0.19	0.37	0.06	0.19	2.86	8.06	2.76	2.05	2.28	0.238	3.602	3.91976	4.72e-15	2.56e-13	--	-	-	-	hypothetical protein SORBI_010G225500 [Sorghum bicolor]	-	-	-	-
Unigene0078170	783	415	559	719	506	79	110	213	117	35	10.22	5.99	8.46	8.32	5.91	1.1	1.29	2.5	1.42	0.43	7.78	1.348	-2.52895	4.79e-15	2.6e-13	--	-	-	-	Os05g0594500, partial [Oryza sativa Japonica Group]	-	-	-	-
Unigene0027833	536	71	174	152	159	1362	2549	2444	3261	3587	13.97	2.05	5.26	3.51	3.71	37.87	59.64	57.2	79.25	88.5	5.7	64.492	3.50009	4.82e-15	2.61e-13	SCL7	-	-	-	PREDICTED: scarecrow-like protein 4 [Zea mays]	-	-	-	GO:0010468//regulation of gene expression
Unigene0036423	2363	1854	1873	2985	2162	1111	1151	1317	1218	1031	74.65	64.76	68.6	83.62	61.17	37.44	32.65	37.36	35.88	30.84	70.56	34.834	-1.01835	4.83e-15	2.62e-13	STR9	-	-	-	PREDICTED: LOC100280883 isoform X1 [Zea mays]	-	GO:0031224//intrinsic component of membrane;GO:0031976//plastid thylakoid;GO:0044434//chloroplast part	-	GO:0000097//sulfur amino acid biosynthetic process;GO:0006091//generation of precursor metabolites and energy;GO:0009886//post-embryonic morphogenesis
Unigene0005418	195	208	243	265	344	94	78	130	120	109	6.01	7.09	8.68	7.24	9.49	3.09	2.16	3.6	3.45	3.18	7.702	3.096	-1.31483	4.86e-15	2.63e-13	MYBC1	-	-	-	Transcription factor LUX [Dichanthelium oligosanthes]	-	-	-	-
Unigene0087057	14	14	13	13	12	52	114	92	84	59	0.83	0.92	0.9	0.69	0.64	3.3	6.09	4.92	4.66	3.32	0.796	4.458	2.48556	4.89e-15	2.64e-13	--	-	-	-	PREDICTED: protein YLS9-like [Setaria italica]	-	-	-	-
Unigene0033463	406	391	558	480	529	1052	1584	1354	1197	1114	8.97	9.55	14.29	9.4	10.47	24.8	31.42	26.86	24.66	23.3	10.536	26.208	1.31468	5.39e-15	2.91e-13	CRK10	-	-	-	PREDICTED: cysteine-rich receptor-like protein kinase 10 [Oryza brachyantha]	-	-	GO:0004672//protein kinase activity	-
Unigene0009621	118	0	252	0	0	0	0	0	0	0	3.9	0	9.64	0	0	0	0	0	0	0	2.708	0.001	-11.403	5.39e-15	2.91e-13	--	-	-	-	hypothetical protein SORBIDRAFT_05g001300 [Sorghum bicolor]	-	-	-	-
Unigene0056980	0	0	0	0	1	51	61	54	48	68	0	0	0	0	0.04	2.66	2.68	2.37	2.19	3.15	0.008	2.61	8.34983	5.42e-15	2.92e-13	--	-	-	-	-	-	-	-	-
Unigene0027477	63	27	86	26	96	4	0	1	3	0	3.4	1.61	5.38	1.24	4.64	0.23	0	0.05	0.15	0	3.254	0.086	-5.24173	5.6e-15	3.02e-13	--	-	-	-	hypothetical protein SORBIDRAFT_06g002845 [Sorghum bicolor]	-	-	-	-
Unigene0025626	156	125	144	60	212	11	26	26	21	36	5.46	4.84	5.84	1.86	6.64	0.41	0.82	0.82	0.69	1.19	4.928	0.786	-2.6484	5.61e-15	3.02e-13	--	-	-	-	hypothetical protein SORBI_003G019500 [Sorghum bicolor]	-	-	-	-
Unigene0015122	33	37	55	38	55	0	8	2	3	6	2.8	3.48	5.42	2.86	4.18	0	0.61	0.15	0.24	0.48	3.748	0.296	-3.66245	5.62e-15	3.02e-13	--	-	-	-	ROTUNDIFOLIA like 8 [Zea mays]	-	-	-	-
Unigene0082662	844	450	651	639	646	1738	2127	1784	1672	1582	23.04	13.58	20.6	15.47	15.79	50.61	52.12	43.73	42.55	40.88	17.696	45.978	1.37752	5.65e-15	3.03e-13	hflX	-	-	-	GTP-binding protein hflX precursor [Zea mays]	-	-	-	-
Unigene0003093	24	11	11	2	8	139	285	202	109	92	1.43	0.73	0.76	0.11	0.43	8.86	15.29	10.84	6.07	5.2	0.692	9.252	3.74092	5.7e-15	3.06e-13	--	-	-	-	hypothetical_protein [Oryza brachyantha]	-	-	-	-
Unigene0072066	87	67	100	82	136	35	25	19	33	18	10.07	8.57	13.41	8.41	14.09	4.32	2.6	1.97	3.56	1.97	10.91	2.884	-1.91951	6.05e-15	3.24e-13	OSK1	-	-	-	SNF1-related protein kinase catalytic subunit alpha KIN10 [Zea mays]	-	-	GO:0004672//protein kinase activity;GO:0032550//purine ribonucleoside binding	GO:0006464//cellular protein modification process
Unigene0013875	229	372	273	629	474	23	35	46	97	79	7.96	14.3	11.01	19.4	14.76	0.85	1.09	1.44	3.15	2.6	13.486	1.826	-2.8847	6.06e-15	3.24e-13	UGT85B1	Metabolism;Metabolism	Global and overview maps;Metabolism of other amino acids	K13030;K13030	UDP-glucose glucosyltransferase [Sorghum bicolor]	ko01110//Biosynthesis of secondary metabolites;ko00460//Cyanoamino acid metabolism	-	GO:0016757//transferase activity, transferring glycosyl groups	-
Unigene0010539	5	4	0	8	14	64	319	182	108	75	0.95	0.84	0	1.35	2.38	12.96	54.38	31.03	19.12	13.48	1.104	26.194	4.56842	6.07e-15	3.24e-13	Cht12	Metabolism;Environmental Information Processing;Metabolism	Global and overview maps;Signal transduction;Carbohydrate metabolism	K20547;K20547;K20547	chitinase 1 [Saccharum hybrid cultivar Yacheng05-179]	ko01100//Metabolic pathways;ko04016//MAPK signaling pathway - plant;ko00520//Amino sugar and nucleotide sugar metabolism	-	GO:0097367//carbohydrate derivative binding	GO:0006026//aminoglycan catabolic process;GO:0044036//cell wall macromolecule metabolic process
Unigene0028680	121	187	140	147	214	66	54	66	64	52	5.03	8.6	6.75	5.42	7.97	2.93	2.02	2.47	2.48	2.05	6.754	2.39	-1.49873	6.39e-15	3.41e-13	CBL4	-	-	-	PREDICTED: LOC100283705 isoform X1 [Zea mays]	-	-	-	-
Unigene0012462	240	375	212	283	414	37	40	99	31	12	9.19	15.88	9.42	9.61	14.2	1.51	1.38	3.41	1.11	0.44	11.66	1.57	-2.89273	6.4e-15	3.42e-13	At2g23790	-	-	-	Calcium uniporter protein 2, mitochondrial [Dichanthelium oligosanthes]	-	-	-	-
Unigene0087701	198	0	156	0	0	0	0	0	0	0	27.39	0	25.02	0	0	0	0	0	0	0	10.482	0.001	-13.3556	6.92e-15	3.69e-13	--	-	-	-	hypothetical protein SORBI_007G089400 [Sorghum bicolor]	-	-	-	-
Unigene0011628	3432	2423	3031	2747	3252	6174	8548	6694	9054	8068	76.93	60.06	78.77	54.61	65.29	147.65	172.04	134.76	189.25	171.22	67.132	162.984	1.27966	7.03e-15	3.74e-13	srpra	Genetic Information Processing	Folding, sorting and degradation	K13431	signal recognition particle receptor homolog 1 [Zea mays]	ko03060//Protein export	GO:0043231//intracellular membrane-bounded organelle;GO:0043234//protein complex	GO:0016462//pyrophosphatase activity;GO:0032550//purine ribonucleoside binding;GO:0043021//ribonucleoprotein complex binding	GO:0006613//cotranslational protein targeting to membrane;GO:0016192//vesicle-mediated transport
Unigene0083632	127	161	128	151	224	65	41	69	51	34	1.95	2.73	2.28	2.06	3.08	1.07	0.57	0.95	0.73	0.49	2.42	0.762	-1.66714	7.38e-15	3.92e-13	--	-	-	-	OSJNBa0084K20.2 [Oryza sativa Japonica Group]	-	-	-	-
Unigene0087013	21	19	29	14	29	165	316	210	89	119	0.52	0.52	0.83	0.31	0.64	4.36	7.03	4.67	2.05	2.79	0.564	4.18	2.88974	7.38e-15	3.92e-13	LECRK91	-	-	-	PREDICTED: wall-associated receptor kinase-like 21 [Setaria italica]	-	-	GO:0004672//protein kinase activity;GO:0032550//purine ribonucleoside binding	GO:0006464//cellular protein modification process
Unigene0057589	194	0	154	0	0	0	0	0	0	0	14.58	0	13.42	0	0	0	0	0	0	0	5.6	0.001	-12.4512	7.39e-15	3.92e-13	--	-	-	-	-	-	-	-	-
Unigene0021256	3	0	0	2	12	46	135	92	84	80	0.09	0	0	0.05	0.32	1.46	3.6	2.46	2.33	2.25	0.092	2.42	4.71723	7.39e-15	3.92e-13	--	-	-	-	PAP/OAS1 substrate-binding domain superfamily [Zea mays]	-	-	-	-
Unigene0006229	24773	8996	14682	11273	10352	60462	86779	65813	81474	57780	423.33	169.98	290.88	170.83	158.42	1102.26	1331.4	1010	1298.24	934.78	242.688	1135.34	2.22594	7.47e-15	3.96e-13	TPS11	Metabolism;Metabolism	Global and overview maps;Carbohydrate metabolism	K16055;K16055	trehalose-6-phosphate synthase10 [Zea mays]	ko01100//Metabolic pathways;ko00500//Starch and sucrose metabolism	-	-	GO:0005991//trehalose metabolic process
Unigene0035284	0	0	0	0	0	37	38	60	27	56	0	0	0	0	0	3.58	3.1	4.89	2.29	4.81	0.001	3.734	11.8665	7.55e-15	4e-13	--	-	-	-	-	-	-	-	-
Unigene0085560	635	344	459	418	530	1061	1327	1315	1161	1163	19.48	11.67	16.33	11.37	14.56	34.73	36.56	36.24	33.22	33.78	14.682	34.906	1.24943	7.74e-15	4.09e-13	VPS2.1	Cellular Processes	Transport and catabolism	K12191	charged multivesicular body protein 2a [Zea mays]	ko04144//Endocytosis	-	-	-
Unigene0005709	844	462	1061	574	857	52	135	118	156	227	28.31	17.13	41.26	17.07	25.74	1.86	4.07	3.55	4.88	7.21	25.902	4.314	-2.58597	7.74e-15	4.09e-13	--	-	-	-	pro-resilin [Zea mays]	-	-	-	-
Unigene0008991	324	311	302	364	396	762	1880	1102	1481	1687	6.25	6.63	6.75	6.22	6.84	15.68	32.55	19.08	26.63	30.8	6.538	24.948	1.932	7.91e-15	4.18e-13	At5g49980	-	-	-	PREDICTED: F-box protein FBX14-like [Setaria italica]	-	-	-	-
Unigene0083521	670	419	378	647	419	2098	1944	1797	1587	2021	34.15	23.62	22.34	29.25	19.13	114.09	88.97	82.26	75.43	97.53	25.698	91.656	1.83457	8.1e-15	4.27e-13	FKBP13	-	-	-	Peptidyl-prolyl cis-trans isomerase FKBP13, chloroplastic [Dichanthelium oligosanthes]	-	-	-	-
Unigene0026699	1215	575	819	1034	2092	135	158	317	386	162	44.18	23.12	34.53	33.34	68.13	5.24	5.16	10.35	13.09	5.58	40.66	7.884	-2.36661	8.35e-15	4.4e-13	EREBP1	-	-	-	PREDICTED: ethylene-responsive transcription factor 1-like [Oryza sativa Japonica Group]	-	-	-	GO:0010467//gene expression;GO:0034645//cellular macromolecule biosynthetic process
Unigene0036270	15	17	10	20	30	77	85	89	83	72	1.83	2.29	1.41	2.16	3.27	10	9.29	9.73	9.42	8.29	2.192	9.346	2.0921	8.39e-15	4.42e-13	--	-	-	-	GPI ethanolamine phosphate transferase 1 [Aegilops tauschii]	-	-	-	-
Unigene0055319	35	18	18	34	24	98	138	126	160	202	0.68	0.39	0.41	0.59	0.42	2.03	2.4	2.2	2.9	3.71	0.498	2.648	2.41069	8.42e-15	4.43e-13	Os06g0486800	-	-	-	Os01g0158850 [Oryza sativa Japonica Group]	-	-	-	-
Unigene0012191	94	63	77	90	97	167	247	266	270	242	2.14	1.58	2.03	1.81	1.97	4.05	5.04	5.43	5.72	5.2	1.906	5.088	1.41655	8.44e-15	4.44e-13	LRK10L-2.7	-	-	-	PREDICTED: probable receptor-like protein kinase At1g67000 isoform X1 [Setaria italica]	-	-	GO:0001871//pattern binding;GO:0004672//protein kinase activity;GO:0032550//purine ribonucleoside binding	GO:0006464//cellular protein modification process
Unigene0044160	873	538	873	500	1401	257	283	310	162	190	70.36	47.95	81.58	35.74	101.13	22.1	20.48	22.44	12.18	14.5	67.352	18.34	-1.87673	8.56e-15	4.5e-13	--	-	-	-	PREDICTED: rhythmically expressed protein isoform X1 [Zea mays]	-	-	-	-
Unigene0082865	256	234	259	221	247	796	981	1213	648	1414	7.4	7.48	8.68	5.67	6.4	24.55	25.46	31.49	17.47	38.7	7.126	27.534	1.95005	8.62e-15	4.52e-13	UPS2	-	-	-	Ureide permease 5 [Zea mays]	-	-	-	-
Unigene0008328	851	320	460	416	466	1734	2264	1908	2145	1927	9.08	3.78	5.69	3.94	4.45	19.74	21.69	18.29	21.34	19.47	5.388	20.106	1.8998	9.44e-15	4.95e-13	SAPK2	Environmental Information Processing;Environmental Information Processing	Signal transduction;Signal transduction	K14498;K14498	serine/threonine-protein kinase SAPK2 [Brachypodium distachyon]	ko04075//Plant hormone signal transduction;ko04016//MAPK signaling pathway - plant	-	GO:0004672//protein kinase activity	GO:0006796//phosphate-containing compound metabolic process
Unigene0060114	0	4	4	4	2	35	37	54	49	51	0	0.17	0.17	0.13	0.07	1.4	1.24	1.81	1.71	1.81	0.108	1.594	3.88355	9.56e-15	5.01e-13	--	-	-	-	-	-	-	-	-
Unigene0017727	49	18	40	41	63	163	371	192	273	171	1.19	0.48	1.13	0.88	1.37	4.23	8.1	4.19	6.19	3.94	1.01	5.33	2.39978	9.61e-15	5.03e-13	--	-	-	-	PREDICTED: exocyst complex component EXO70A1-like [Setaria italica]	-	-	-	-
Unigene0084609	284	321	348	435	426	107	160	168	199	163	21.86	27.32	31.06	29.7	29.37	8.79	11.06	11.61	14.28	11.88	27.862	11.524	-1.27366	9.72e-15	5.09e-13	GLR3.5	-	-	-	Glutamate receptor 3.4 [Zea mays]	-	-	-	-
Unigene0015573	6	10	5	4	5	67	90	124	40	51	0.42	0.77	0.41	0.25	0.31	5.01	5.66	7.8	2.61	3.38	0.432	4.892	3.50132	9.87e-15	5.16e-13	CHARK	-	-	-	L-type lectin-domain containing receptor kinase IX.1 [Dichanthelium oligosanthes]	-	-	GO:0004672//protein kinase activity;GO:0032550//purine ribonucleoside binding	GO:0006464//cellular protein modification process;GO:0006796//phosphate-containing compound metabolic process
Unigene0086891	56	24	34	40	32	270	388	147	339	153	1.5	0.71	1.06	0.95	0.77	7.72	9.34	3.54	8.47	3.88	0.998	6.59	2.72317	1e-14	5.24e-13	SOG1	-	-	-	NAC13 NAC type transcription factor, partial [Zea mays subsp. mays] [Zea mays]	-	-	-	GO:0010468//regulation of gene expression
Unigene0059508	380	385	435	330	566	170	186	243	252	179	11.75	13.16	15.59	9.05	15.67	5.61	5.16	6.75	7.27	5.24	13.044	6.006	-1.11891	1.01e-14	5.26e-13	--	-	-	-	PREDICTED: translation initiation factor IF-2-like [Setaria italica]	-	-	-	-
Unigene0003223	312	167	196	226	425	44	76	72	78	104	3.43	2.03	2.49	2.2	4.18	0.52	0.75	0.71	0.8	1.08	2.866	0.772	-1.89237	1.01e-14	5.27e-13	--	-	-	-	RIRE2 orf3 [Zea mays]	-	-	-	-
Unigene0042870	105	21	35	16	35	636	2224	533	598	359	2.95	0.65	1.14	0.4	0.88	19.07	56.12	13.45	15.67	9.55	1.204	22.772	4.24135	1.04e-14	5.42e-13	PLP2	-	-	-	PREDICTED: patatin-like protein 2 [Zea mays]	-	-	GO:0003824//catalytic activity	GO:0006629//lipid metabolic process
Unigene0003830	478	364	422	310	453	194	150	227	184	185	12.38	10.42	12.67	7.12	10.51	5.36	3.49	5.28	4.44	4.54	10.62	4.622	-1.20019	1.05e-14	5.48e-13	PPT3	-	-	-	PREDICTED: phosphoenolpyruvate/phosphate translocator 3, chloroplastic-like [Zea mays]	-	-	-	-
Unigene0043403	633	0	168	0	0	0	0	0	0	0	17.9	0	5.51	0	0	0	0	0	0	0	4.682	0.001	-12.1929	1.06e-14	5.49e-13	ITN1	-	-	-	PREDICTED: protein ACCELERATED CELL DEATH 6-like isoform X1 [Setaria italica]	-	-	-	-
Unigene0049697	18	9	16	10	8	76	185	73	97	104	0.49	0.27	0.5	0.24	0.19	2.2	4.51	1.78	2.46	2.67	0.338	2.724	3.01063	1.06e-14	5.51e-13	--	-	-	-	hypothetical protein BAE44_0023406 [Dichanthelium oligosanthes]	-	-	-	-
Unigene0046522	7	6	1	10	3	56	75	53	48	55	0.45	0.43	0.08	0.57	0.17	3.87	4.36	3.08	2.9	3.37	0.34	3.516	3.37033	1.07e-14	5.56e-13	SYP121	Genetic Information Processing	Folding, sorting and degradation	K08486	Syntaxin-124 [Aegilops tauschii]	ko04130//SNARE interactions in vesicular transport	-	-	-
Unigene0027585	31	45	35	47	36	4	8	3	5	5	4.34	6.97	5.68	5.84	4.52	0.6	1.01	0.38	0.65	0.66	5.47	0.66	-3.051	1.09e-14	5.65e-13	--	-	-	-	PREDICTED: light-inducible protein CPRF2-like [Zea mays]	-	-	-	-
Unigene0081406	148	235	204	319	280	729	979	884	785	727	11.71	20.56	18.72	22.39	19.84	61.54	69.56	62.82	57.92	54.47	18.644	61.262	1.71628	1.11e-14	5.75e-13	XTH30	-	-	-	PREDICTED: probable xyloglucan endotransglucosylase/hydrolase protein 30 [Setaria italica]	-	GO:0005576//extracellular region	GO:0016740//transferase activity;GO:0016787//hydrolase activity	GO:0005975//carbohydrate metabolic process;GO:0009987//cellular process
Unigene0087067	64	28	53	64	61	181	188	192	181	225	1.83	0.89	1.76	1.62	1.56	5.52	4.83	4.93	4.83	6.09	1.532	5.24	1.77415	1.13e-14	5.83e-13	DTX54	-	-	-	PREDICTED: protein DETOXIFICATION 54-like [Setaria italica]	-	-	-	-
Unigene0065153	112	92	93	85	94	274	347	295	354	208	2.98	2.71	2.87	2.01	2.24	7.78	8.3	7.05	8.79	5.24	2.562	7.432	1.53648	1.16e-14	5.97e-13	--	-	-	-	Uncharacterized conserved protein (UCP012943) [Zea mays]	-	-	-	-
Unigene0005187	231	348	311	274	418	948	970	936	890	931	6.54	10.9	10.21	6.88	10.6	28.64	24.66	23.8	23.5	24.96	9.026	25.112	1.47622	1.16e-14	6e-13	NTH1	Genetic Information Processing	Replication and repair	K10773	Endonuclease III-like protein 1, chloroplastic [Dichanthelium oligosanthes]	ko03410//Base excision repair	-	-	-
Unigene0021030	118	336	230	220	371	57	50	84	55	46	3.5	11.03	7.92	5.79	9.86	1.81	1.33	2.24	1.52	1.29	7.62	1.638	-2.21786	1.17e-14	6.05e-13	--	-	-	-	-	-	-	-	-
Unigene0026081	117	62	123	40	90	17	4	11	7	10	9.85	5.77	12.01	2.99	6.79	1.53	0.3	0.83	0.55	0.8	7.482	0.802	-3.22175	1.19e-14	6.14e-13	--	-	-	-	hypothetical protein SORBI_007G052500 [Sorghum bicolor]	-	-	-	-
Unigene0067816	1447	1405	1172	2252	1717	553	758	764	855	550	69.86	75	65.6	96.41	74.23	28.48	32.85	33.12	38.49	25.14	76.22	31.616	-1.26951	1.2e-14	6.17e-13	--	-	-	-	mTERF-like protein [Zea mays]	-	-	-	-
Unigene0039828	1700	791	950	1672	1277	120	334	506	282	242	75.56	38.87	48.95	65.9	50.83	5.69	13.33	20.2	11.69	10.18	56.022	12.218	-2.19699	1.22e-14	6.29e-13	--	-	-	-	Pollen Ole e 1 allergen and extensin family protein [Zea mays]	-	-	-	-
Unigene0033183	613	486	655	506	660	1264	1901	1381	1656	1632	7.69	6.74	9.53	5.63	7.42	16.92	21.42	15.57	19.38	19.39	7.402	18.536	1.32434	1.25e-14	6.43e-13	Os11g0515500	-	-	-	transport inhibitor response 1 protein [Zea mays]	-	-	-	GO:0009755//hormone-mediated signaling pathway
Unigene0064936	2	3	5	3	0	65	59	31	57	73	0.14	0.24	0.42	0.19	0	5.01	3.83	2.01	3.84	4.99	0.198	3.936	4.31316	1.25e-14	6.43e-13	--	-	-	-	-	-	-	-	-
Unigene0018151	336	177	351	1	252	0	1	2	0	1	16.06	9.35	19.45	0.04	10.78	0	0.04	0.09	0	0.05	11.136	0.036	-8.27302	1.26e-14	6.45e-13	--	-	-	-	hypothetical protein SORBI_004G114300 [Sorghum bicolor]	-	-	-	-
Unigene0017831	24	4	6	12	22	71	170	126	290	195	1.02	0.19	0.3	0.45	0.84	3.23	6.5	4.82	11.52	7.87	0.56	6.788	3.59949	1.32e-14	6.74e-13	ERF025	-	-	-	ap2/EREBP transcription factor [Zea mays]	-	GO:0043231//intracellular membrane-bounded organelle	GO:0001071//nucleic acid binding transcription factor activity	GO:0010468//regulation of gene expression;GO:0034645//cellular macromolecule biosynthetic process
Unigene0072309	138	72	116	119	132	314	449	338	579	375	2.21	1.28	2.16	1.69	1.9	5.38	6.47	4.87	8.66	5.7	1.848	6.216	1.75002	1.32e-14	6.77e-13	--	-	-	-	hypothetical protein SORBIDRAFT_01g007655, partial [Sorghum bicolor]	-	-	-	-
Unigene0034513	281	366	444	273	511	130	137	135	70	113	7.44	10.71	13.63	6.41	12.12	3.67	3.26	3.21	1.73	2.83	10.062	2.94	-1.77503	1.33e-14	6.77e-13	--	-	-	-	-	-	-	-	-
Unigene0058514	25	24	15	62	48	162	181	326	339	240	0.47	0.5	0.32	1.03	0.8	3.23	3.04	5.47	5.9	4.24	0.624	4.376	2.80999	1.33e-14	6.77e-13	--	-	-	-	Phospho-2-dehydro-3-deoxyheptonate aldolase 2, chloroplastic [Triticum urartu]	-	-	-	-
Unigene0050471	497	271	352	430	350	106	134	221	148	123	19.03	11.47	15.62	14.6	12	4.33	4.61	7.6	5.28	4.46	14.544	5.256	-1.46839	1.37e-14	6.99e-13	HPR3	Metabolism;Metabolism;Metabolism;Metabolism;Metabolism	Global and overview maps;Global and overview maps;Global and overview maps;Carbohydrate metabolism;Amino acid metabolism	K15919;K15919;K15919;K15919;K15919	PREDICTED: glyoxylate/hydroxypyruvate reductase HPR3-like [Zea mays]	ko01100//Metabolic pathways;ko01110//Biosynthesis of secondary metabolites;ko01200//Carbon metabolism;ko00630//Glyoxylate and dicarboxylate metabolism;ko00260//Glycine, serine and threonine metabolism	-	-	-
Unigene0027912	2611	1094	1488	1941	1729	635	720	865	809	584	57.66	26.71	38.1	38.01	34.2	14.96	14.28	17.16	16.66	12.21	38.936	15.054	-1.37096	1.37e-14	7e-13	ABC4	Metabolism;Metabolism;Metabolism	Global and overview maps;Global and overview maps;Metabolism of cofactors and vitamins	K02548;K02548;K02548	PREDICTED: LOC100285808 isoform X1 [Zea mays]	ko01100//Metabolic pathways;ko01110//Biosynthesis of secondary metabolites;ko00130//Ubiquinone and other terpenoid-quinone biosynthesis	GO:0031224//intrinsic component of membrane;GO:0042170//plastid membrane	GO:0002094//polyprenyltransferase activity	GO:0006090//pyruvate metabolic process;GO:0009451//RNA modification;GO:0009767//photosynthetic electron transport chain;GO:0009886//post-embryonic morphogenesis;GO:0042374//phylloquinone metabolic process;GO:0043623//cellular protein complex assembly;GO:1901663//quinone biosynthetic process
Unigene0073576	90	72	61	88	126	266	296	242	238	219	3.24	2.86	2.54	2.81	4.06	10.2	9.55	7.81	7.98	7.45	3.102	8.598	1.4708	1.39e-14	7.06e-13	--	-	-	-	Os07g0649600, partial [Oryza sativa Japonica Group]	-	-	-	-
Unigene0010489	127	115	67	208	150	478	575	558	587	610	6.05	6.06	3.7	8.78	6.4	24.29	24.59	23.87	26.07	27.5	6.198	25.264	2.02721	1.4e-14	7.15e-13	RALF	-	-	-	Protein RALF-like 33 [Dichanthelium oligosanthes]	-	-	-	-
Unigene0024694	764	648	527	858	782	1579	1754	1833	1624	1613	79.46	74.52	63.55	79.14	72.84	175.2	163.79	171.21	157.5	158.83	73.902	165.306	1.16145	1.45e-14	7.4e-13	RPS21	Genetic Information Processing	Translation	K02971	PREDICTED: 40S ribosomal protein S21-like isoform X2 [Zea mays]	ko03010//Ribosome	-	-	-
Unigene0000950	22	25	24	26	18	125	187	143	82	101	2.62	3.29	3.31	2.74	1.92	15.85	19.96	15.27	9.09	11.37	2.776	14.308	2.36574	1.51e-14	7.67e-13	--	-	-	-	PREDICTED: uncharacterized protein LOC103647230 [Zea mays]	-	-	-	-
Unigene0048384	190	0	96	0	0	0	0	0	0	0	8.36	0	4.9	0	0	0	0	0	0	0	2.652	0.001	-11.3729	1.52e-14	7.73e-13	MO1	-	-	-	monooxygenase 1 [Zea mays]	-	-	-	-
Unigene0049982	89	32	39	71	83	0	1	1	0	1	9.61	3.82	4.88	6.8	8.03	0	0.1	0.1	0	0.1	6.628	0.06	-6.78747	1.52e-14	7.73e-13	--	-	-	-	-	-	-	-	-
Unigene0084759	649	753	757	1166	1135	320	336	426	451	404	20.91	26.83	28.28	33.32	32.75	11	9.72	12.33	13.55	12.32	28.418	11.784	-1.26998	1.53e-14	7.73e-13	NPF6.3	-	-	-	Protein NRT1/ PTR FAMILY 6.3 [Dichanthelium oligosanthes]	-	-	-	-
Unigene0072645	10	5	7	1	15	94	303	76	124	81	0.33	0.18	0.27	0.03	0.45	3.32	9.02	2.26	3.83	2.54	0.252	4.194	4.05683	1.53e-14	7.77e-13	MOCS3	Genetic Information Processing	Folding, sorting and degradation	K11996	Adenylyltransferase and sulfurtransferase MOCS3 [Zea mays]	ko04122//Sulfur relay system	-	-	-
Unigene0010769	12	6	14	4	15	63	144	82	70	71	0.46	0.25	0.62	0.14	0.52	2.58	4.96	2.83	2.51	2.58	0.398	3.092	2.9577	1.54e-14	7.81e-13	--	-	-	-	hypothetical protein SORBIDRAFT_02g001730 [Sorghum bicolor]	-	-	-	-
Unigene0022811	304	210	250	205	293	523	638	620	724	628	4.96	3.79	4.73	2.96	4.28	9.1	9.34	9.08	11.01	9.69	4.144	9.644	1.21861	1.57e-14	7.93e-13	--	-	-	-	lysM domain containing protein [Zea mays]	-	-	-	-
Unigene0034731	1388	1312	1364	1514	1596	3166	2699	3354	3274	2789	61.12	63.88	69.63	59.12	62.93	148.72	106.7	132.63	134.42	116.26	63.336	127.746	1.01218	1.62e-14	8.2e-13	At1g80180	-	-	-	nudix hydrolase 19, chloroplastic [Ananas comosus]	-	-	-	-
Unigene0085308	131	75	107	54	98	302	429	385	583	375	1.96	1.24	1.86	0.72	1.32	4.83	5.77	5.18	8.15	5.32	1.42	5.85	2.04255	1.63e-14	8.22e-13	DDB_G0274487	-	-	-	Plasma-membrane choline transporter family protein [Zea mays]	-	-	-	-
Unigene0088181	1084	871	1205	738	1568	410	344	554	537	376	32.75	29.09	42.2	19.77	42.42	13.21	9.33	15.03	15.13	10.75	33.246	12.69	-1.38949	1.64e-14	8.25e-13	TLP40	-	-	-	PREDICTED: peptidyl-prolyl cis-trans isomerase isoform X1 [Zea mays]	-	GO:0009532//plastid stroma;GO:0031978//plastid thylakoid lumen;GO:0044434//chloroplast part	GO:0016859//cis-trans isomerase activity	GO:0006090//pyruvate metabolic process;GO:0006355//regulation of transcription, DNA-templated;GO:0006605//protein targeting;GO:0006633//fatty acid biosynthetic process;GO:0006739//NADP metabolic process;GO:0006779//porphyrin-containing compound biosynthetic process;GO:0009620//response to fungus;GO:0009658//chloroplast organization;GO:0009668//plastid membrane organization;GO:0009696//salicylic a…
Unigene0006237	2	2	0	1	0	102	135	46	33	74	0.05	0.05	0	0.02	0	2.65	2.95	1	0.75	1.7	0.024	1.81	6.23681	1.65e-14	8.32e-13	AN6010	Genetic Information Processing	Folding, sorting and degradation	K04043	molecular chaperone DnaK [Galdieria sulphuraria]	ko03018//RNA degradation	-	GO:0005515//protein binding;GO:0032550//purine ribonucleoside binding	GO:0044267//cellular protein metabolic process
Unigene0067716	204	0	76	0	0	0	0	0	0	0	27.29	0	11.79	0	0	0	0	0	0	0	7.816	0.001	-12.9322	1.69e-14	8.49e-13	--	-	-	-	-	-	-	-	-
Unigene0011042	253	284	225	364	348	731	1030	865	716	838	3.47	4.3	3.57	4.42	4.27	10.68	12.67	10.64	9.14	10.87	4.006	10.8	1.4308	1.78e-14	8.95e-13	Os07g0566200	-	-	-	PREDICTED: probable protein phosphatase 2C 64 [Setaria italica]	-	-	-	-
Unigene0030962	135	274	189	190	186	39	34	37	71	50	4.35	9.77	7.07	5.44	5.37	1.34	0.98	1.07	2.14	1.53	6.4	1.412	-2.18033	1.83e-14	9.19e-13	Os06g0179700	-	-	-	DBP transcription factor [Zea mays]	-	-	GO:0004721//phosphoprotein phosphatase activity;GO:0043169//cation binding	GO:0006464//cellular protein modification process
Unigene0065988	656	400	520	1065	639	119	164	213	236	215	15.85	10.69	14.57	22.83	13.83	3.07	3.56	4.62	5.32	4.92	15.554	4.298	-1.85555	1.84e-14	9.22e-13	TBL38	-	-	-	Protein trichome birefringence-like 39 [Zea mays]	-	-	-	-
Unigene0083459	664	768	665	691	827	1527	1859	1596	1743	1624	15.09	19.3	17.53	13.93	16.84	37.03	37.94	32.58	36.95	34.95	16.538	35.89	1.1178	1.85e-14	9.27e-13	CBSCBSPB3	-	-	-	CBS domain containing protein [Zea mays]	-	-	-	-
Unigene0085472	793	338	411	832	462	50	92	174	139	46	15.18	7.16	9.12	14.13	7.92	1.02	1.58	2.99	2.48	0.83	10.702	1.78	-2.58793	1.85e-14	9.29e-13	LECRKS2	-	-	-	Receptor like protein kinase S.2 [Zea mays]	-	-	-	-
Unigene0067764	8	5	3	3	7	34	64	52	44	48	0.27	0.19	0.12	0.09	0.21	1.24	1.97	1.6	1.4	1.56	0.176	1.554	3.14234	1.89e-14	9.43e-13	--	-	-	-	low-affinity cation transporter [Triticum aestivum]	-	-	-	-
Unigene0001988	16	4	5	10	8	56	60	80	95	121	1.02	0.28	0.37	0.57	0.46	3.82	3.44	4.59	5.66	7.32	0.54	4.966	3.20105	1.93e-14	9.63e-13	--	-	-	-	-	-	-	-	-
Unigene0027292	534	301	372	514	492	1164	1204	1110	1079	1091	21.67	13.51	17.51	18.5	17.88	50.4	43.87	40.46	40.84	41.92	17.814	43.498	1.28794	1.99e-14	9.95e-13	HP30-2	-	-	-	SAM domain family protein [Saccharum hybrid cultivar R570]	-	GO:0031224//intrinsic component of membrane	-	-
Unigene0083793	13	4	8	15	9	64	135	65	69	121	0.68	0.23	0.48	0.69	0.42	3.57	6.33	3.05	3.36	5.98	0.5	4.458	3.1564	2.1e-14	1.05e-12	PP2A13	-	-	-	F-box protein PP2-A13 [Dichanthelium oligosanthes]	-	-	-	-
Unigene0002963	135	135	121	166	124	318	410	450	415	465	3.14	3.47	3.27	3.43	2.58	7.9	8.57	9.41	9.01	10.25	3.178	9.028	1.50629	2.11e-14	1.05e-12	DTX54	-	-	-	BIGE1 [Zea mays]	-	-	-	-
Unigene0049325	20	32	28	33	56	130	195	126	141	149	0.42	0.75	0.69	0.62	1.06	2.93	3.7	2.39	2.78	2.98	0.708	2.956	2.06183	2.11e-14	1.05e-12	MTK2	Metabolism;Metabolism	Global and overview maps;Amino acid metabolism	K00899;K00899	hypothetical protein SORBIDRAFT_08g000560 [Sorghum bicolor]	ko01100//Metabolic pathways;ko00270//Cysteine and methionine metabolism	-	-	-
Unigene0013503	1327	1740	1908	1247	2313	700	894	829	702	700	13.41	19.44	22.35	11.17	20.93	7.54	8.11	7.52	6.61	6.69	17.46	7.294	-1.25927	2.12e-14	1.06e-12	FAB1B	Metabolism;Cellular Processes;Environmental Information Processing;Metabolism	Global and overview maps;Transport and catabolism;Signal transduction;Carbohydrate metabolism	K00921;K00921;K00921;K00921	1-phosphatidylinositol-3-phosphate 5-kinase FAB1 [Aegilops tauschii]	ko01100//Metabolic pathways;ko04145//Phagosome;ko04070//Phosphatidylinositol signaling system;ko00562//Inositol phosphate metabolism	-	-	-
Unigene0009410	157	120	137	110	166	53	67	75	48	63	6.99	5.91	7.07	4.34	6.62	2.52	2.68	3	1.99	2.66	6.186	2.57	-1.26724	2.17e-14	1.08e-12	--	-	-	-	PREDICTED: photosystem I reaction center subunit N, chloroplastic [Oryza brachyantha]	-	GO:0009521//photosystem;GO:0043231//intracellular membrane-bounded organelle	-	GO:0044237//cellular metabolic process
Unigene0024602	386	224	216	366	273	934	1714	1062	1125	849	7.03	4.51	4.56	5.91	4.45	18.15	28.03	17.37	19.11	14.64	5.292	19.46	1.87863	2.19e-14	1.09e-12	At4g15970	-	-	-	hypothetical protein SORBI_001G012800 [Sorghum bicolor]	-	-	-	-
Unigene0007236	90	18	37	52	26	242	370	350	367	460	5.64	1.25	2.69	2.89	1.46	16.18	20.81	19.69	21.44	27.29	2.786	21.082	2.91974	2.23e-14	1.11e-12	--	-	-	-	protein ANTAGONIST OF LIKE HETEROCHROMATIN PROTEIN 1-like [Aegilops tauschii subsp. tauschii] [Aegilops tauschii]	-	-	-	-
Unigene0021894	150	0	104	0	0	0	0	0	0	0	2.65	0	2.13	0	0	0	0	0	0	0	0.956	0.001	-9.90087	2.25e-14	1.12e-12	--	-	-	-	Os01g0347300, partial [Oryza sativa Japonica Group]	-	-	-	-
Unigene0067481	1	3	4	7	4	27	53	70	101	81	0.02	0.07	0.1	0.14	0.08	0.63	1.04	1.38	2.06	1.68	0.082	1.358	4.04972	2.28e-14	1.13e-12	--	-	-	-	-	-	-	-	-
Unigene0018533	3	3	14	4	14	99	77	87	90	50	0.21	0.23	1.12	0.24	0.86	7.27	4.76	5.38	5.78	3.26	0.532	5.29	3.31377	2.29e-14	1.13e-12	--	-	-	-	-	-	-	-	-
Unigene0008802	0	41	27	28	33	302	771	566	445	621	0	0.71	0.49	0.39	0.47	5.08	10.91	8.01	6.54	9.27	0.412	7.962	4.27241	2.29e-14	1.13e-12	XA21	-	-	-	receptor kinase-like protein Xa21 [Aegilops tauschii subsp. tauschii] [Aegilops tauschii]	-	-	GO:0004672//protein kinase activity;GO:0032550//purine ribonucleoside binding	GO:0006464//cellular protein modification process;GO:0006796//phosphate-containing compound metabolic process
Unigene0027700	5413	2604	4281	3892	4727	1801	1909	1985	1827	2206	119.12	63.36	109.23	75.96	93.16	42.28	37.72	39.23	37.49	45.96	92.166	40.536	-1.18503	2.33e-14	1.15e-12	ICY	-	-	-	cysteine proteinase inhibitor [Saccharum officinarum]	-	GO:0043231//intracellular membrane-bounded organelle	GO:0003677//DNA binding;GO:0046983//protein dimerization activity	-
Unigene0007934	1	0	1	1	1	38	74	62	58	47	0.03	0	0.03	0.03	0.03	1.19	1.94	1.63	1.58	1.3	0.024	1.528	5.99247	2.36e-14	1.16e-12	CBP60C	-	-	-	PREDICTED: protein SAR DEFICIENT 1-like [Setaria italica]	-	-	-	-
Unigene0034412	1	2	2	0	1	72	88	29	47	56	0.04	0.09	0.1	0	0.04	3.28	3.37	1.11	1.87	2.26	0.054	2.378	5.46065	2.39e-14	1.18e-12	--	-	-	-	-	-	-	-	-
Unigene0063810	258	118	121	228	118	6	22	44	31	19	8.14	4.12	4.43	6.38	3.33	0.2	0.62	1.25	0.91	0.57	5.28	0.71	-2.89465	2.4e-14	1.18e-12	DRB5	-	-	-	uncharacterized LOC100274020 [Zea mays]	-	-	-	-
Unigene0072609	1920	2540	2045	1844	2359	7769	6809	6181	5974	7030	56.08	82.04	69.25	47.77	61.71	242.1	178.57	162.14	162.72	194.41	63.37	187.988	1.56877	2.42e-14	1.19e-12	At1g06690	-	-	-	Pyridoxal reductase chloroplastic [Zea mays]	-	-	-	-
Unigene0065346	19	26	22	40	35	110	243	158	112	151	0.81	1.23	1.09	1.52	1.34	5.01	9.32	6.06	4.46	6.11	1.198	6.192	2.36978	2.45e-14	1.21e-12	--	-	-	-	hypothetical protein SORBIDRAFT_07g020180 [Sorghum bicolor]	-	-	-	-
Unigene0045991	632	1147	948	1012	1397	342	501	392	419	280	17.59	35.3	30.59	24.98	34.82	10.15	12.52	9.8	10.87	7.38	28.656	10.144	-1.49821	2.46e-14	1.21e-12	--	-	-	-	CCT motif family protein [Zea mays]	-	-	-	-
Unigene0084649	498	211	407	387	393	1596	3980	1313	3333	1677	7.66	3.59	7.26	5.28	5.42	26.2	54.98	18.14	47.82	24.43	5.842	34.314	2.55426	2.5e-14	1.23e-12	CLPD1	-	-	-	chaperone protein [Saccharum hybrid cultivar R570]	-	-	GO:0036094//small molecule binding	GO:0043170//macromolecule metabolic process
Unigene0079199	3	7	1	4	7	69	46	71	102	34	0.17	0.45	0.07	0.2	0.36	4.24	2.38	3.67	5.48	1.85	0.25	3.524	3.81721	2.51e-14	1.23e-12	--	-	-	-	hypothetical protein g.51529 [Anthurium amnicola]	-	-	-	-
Unigene0042726	302	219	236	264	298	699	751	654	555	553	6.3	5.05	5.7	4.88	5.56	15.55	14.06	12.24	10.79	10.91	5.498	12.71	1.20899	2.51e-14	1.23e-12	DGP3	-	-	-	DAR GTPase 3, chloroplastic [Dichanthelium oligosanthes]	-	GO:0043231//intracellular membrane-bounded organelle	GO:0032550//purine ribonucleoside binding	GO:0005982//starch metabolic process;GO:0005984//disaccharide metabolic process;GO:0006090//pyruvate metabolic process;GO:0009658//chloroplast organization;GO:0009668//plastid membrane organization;GO:0016070//RNA metabolic process;GO:0046471//phosphatidylglycerol metabolic process
Unigene0032757	2	1	1	2	2	58	65	46	34	30	0.06	0.03	0.04	0.05	0.05	1.9	1.79	1.27	0.97	0.87	0.046	1.36	4.88583	2.55e-14	1.25e-12	--	-	-	-	hypothetical protein SORBI_003G323900 [Sorghum bicolor]	-	-	-	-
Unigene0002574	31	8	6	18	10	123	269	109	125	153	2.5	0.71	0.56	1.29	0.72	10.59	19.49	7.9	9.41	11.69	1.156	11.816	3.35353	2.56e-14	1.26e-12	GA20OX3	-	-	-	Protein SRG1 [Dichanthelium oligosanthes]	-	-	-	-
Unigene0054509	10	8	2	9	7	73	68	49	50	60	0.36	0.32	0.08	0.29	0.22	2.79	2.19	1.58	1.67	2.03	0.254	2.052	3.01413	2.57e-14	1.26e-12	XTH30	-	-	-	PREDICTED: probable xyloglucan endotransglucosylase/hydrolase protein 30, partial [Setaria italica]	-	GO:0005576//extracellular region;GO:0030312//external encapsulating structure	GO:0016758//transferase activity, transferring hexosyl groups;GO:0016787//hydrolase activity	GO:0044042//glucan metabolic process;GO:0045229//external encapsulating structure organization
Unigene0039453	22	29	30	42	39	90	177	149	148	181	0.39	0.57	0.61	0.66	0.62	1.7	2.81	2.37	2.44	3.03	0.57	2.47	2.11548	2.59e-14	1.27e-12	SEN1	-	-	-	PREDICTED: uncharacterized ATP-dependent helicase C29A10.10c-like [Zea mays]	-	-	-	-
Unigene0085517	504	164	204	163	149	30	59	33	40	21	30.4	10.94	14.27	8.72	8.05	1.93	3.2	1.79	2.25	1.2	14.476	2.074	-2.80318	2.62e-14	1.28e-12	--	-	-	-	PREDICTED: serine/arginine repetitive matrix protein 2-like [Setaria italica]	-	-	-	-
Unigene0049334	455	559	342	775	519	156	195	214	229	159	5.82	7.91	5.07	8.79	5.94	2.13	2.24	2.46	2.73	1.93	6.706	2.298	-1.54507	2.74e-14	1.34e-12	GPA1	-	-	-	G protein alpha subunit [Sorghum bicolor]	-	GO:0005911//cell-cell junction;GO:0031090//organelle membrane;GO:0043234//protein complex	GO:0004857//enzyme inhibitor activity;GO:0017076//purine nucleotide binding;GO:0017111//nucleoside-triphosphatase activity;GO:0019899//enzyme binding;GO:0032403//protein complex binding;GO:0032550//purine ribonucleoside binding;GO:0043169//cation binding;GO:0060089//molecular transducer activity	GO:0000160//phosphorelay signal transduction system;GO:0000302//response to reactive oxygen species;GO:0006558//L-phenylalanine metabolic process;GO:0006570//tyrosine metabolic process;GO:0007049//cell cycle;GO:0007186//G-protein coupled receptor signaling pathway;GO:0008283//cell proliferation;GO:0009637//response to blue light;GO:0009668//plastid membrane organization;GO:0009746//response to he…
Unigene0001265	7	8	11	7	6	54	62	61	43	73	0.19	0.24	0.34	0.17	0.14	1.54	1.49	1.47	1.07	1.85	0.216	1.484	2.78039	2.78e-14	1.35e-12	--	-	-	-	polyprotein [Zea mays]	-	-	-	-
Unigene0050358	163	0	77	0	0	0	0	0	0	0	10.09	0	5.53	0	0	0	0	0	0	0	3.124	0.001	-11.6092	2.85e-14	1.39e-12	--	-	-	-	Os02g0216300, partial [Oryza sativa Japonica Group]	-	-	-	-
Unigene0087356	15	21	11	37	31	121	145	178	93	154	1.03	1.6	0.88	2.26	1.91	8.89	8.96	11	5.97	10.04	1.536	8.972	2.54625	2.87e-14	1.4e-12	--	-	-	-	PREDICTED: disease resistance protein RGA2-like [Setaria italica]	-	-	-	-
Unigene0028483	5	2	2	3	1	39	55	33	51	36	0.35	0.15	0.16	0.19	0.06	2.91	3.45	2.07	3.33	2.38	0.182	2.828	3.95777	2.93e-14	1.42e-12	--	-	-	-	Os06g0201300 [Oryza sativa Japonica Group]	-	-	-	-
Unigene0074042	2	4	5	15	11	64	89	55	69	78	0.15	0.32	0.42	0.97	0.72	4.98	5.83	3.6	4.69	5.38	0.516	4.896	3.24616	2.98e-14	1.44e-12	--	-	-	-	-	-	-	-	-
Unigene0051217	379	181	166	335	219	838	1267	971	1230	1282	20.5	10.83	10.41	16.07	10.61	48.36	61.53	47.17	62.04	65.65	13.684	56.95	2.05721	2.99e-14	1.45e-12	CML18	Organismal Systems	Environmental adaptation	K13448	PREDICTED: probable calcium-binding protein CML18 [Setaria italica]	ko04626//Plant-pathogen interaction	-	-	-
Unigene0013308	153	93	88	122	119	346	593	387	782	786	3.13	2.11	2.09	2.22	2.18	7.56	10.9	7.12	14.93	15.24	2.346	11.15	2.24877	3.15e-14	1.52e-12	TPS11	Metabolism;Metabolism	Global and overview maps;Carbohydrate metabolism	K16055;K16055	PREDICTED: probable alpha,alpha-trehalose-phosphate synthase [UDP-forming] 11 [Zea mays]	ko01100//Metabolic pathways;ko00500//Starch and sucrose metabolism	-	-	-
Unigene0070253	2	5	4	13	9	62	147	76	53	72	0.04	0.1	0.09	0.22	0.15	1.25	2.49	1.29	0.93	1.29	0.12	1.45	3.59495	3.2e-14	1.55e-12	--	-	-	-	hypothetical protein SORBI_010G078600 [Sorghum bicolor]	-	-	-	-
Unigene0026717	122	116	111	145	171	1568	1786	733	786	360	5.63	5.91	5.93	5.93	7.06	77.14	73.94	30.35	33.8	15.72	6.092	46.19	2.92259	3.24e-14	1.56e-12	--	-	-	-	Os06g0128800, partial [Oryza sativa Japonica Group]	-	-	-	-
Unigene0054751	218	21	106	87	117	898	2611	638	1802	1452	14.84	1.58	8.37	5.25	7.13	65.23	159.61	39.01	114.41	93.6	7.434	94.372	3.66615	3.29e-14	1.59e-12	DIR1	-	-	-	PREDICTED: dirigent protein 1-like [Zea mays]	-	-	-	-
Unigene0038823	234	117	182	123	191	490	523	550	597	629	4.03	2.23	3.63	1.88	2.94	8.99	8.08	8.5	9.58	10.24	2.942	9.078	1.62558	3.36e-14	1.62e-12	CAD1	-	-	-	MACPF domain-containing protein CAD1 [Zea mays]	-	-	-	-
Unigene0088132	459	1448	1068	940	791	45	77	262	148	96	26.5	92.44	71.49	48.13	40.9	2.77	3.99	13.58	7.97	5.25	55.892	6.712	-3.05783	3.37e-14	1.62e-12	--	-	-	-	hypothetical protein SORBI_002G214300 [Sorghum bicolor]	-	-	-	-
Unigene0020821	88	64	90	95	88	228	288	238	210	255	1.88	1.51	2.22	1.8	1.68	5.18	5.51	4.55	4.17	5.14	1.818	4.91	1.43337	3.42e-14	1.65e-12	--	-	-	-	hypothetical protein SORBIDRAFT_09g028010 [Sorghum bicolor]	-	-	-	-
Unigene0018152	137	60	105	11	79	3	1	0	0	2	8.4	4.07	7.46	0.6	4.34	0.2	0.06	0	0	0.12	4.974	0.076	-6.03226	3.44e-14	1.65e-12	--	-	-	-	-	-	-	-	-
Unigene0052518	704	623	583	990	755	135	161	376	156	231	26.84	26.26	25.77	33.47	25.78	5.49	5.51	12.87	5.55	8.34	27.624	7.552	-1.87099	3.51e-14	1.69e-12	PHT1	Metabolism;Metabolism;Metabolism;Metabolism;Metabolism	Global and overview maps;Global and overview maps;Biosynthesis of other secondary metabolites;Biosynthesis of other secondary metabolites;Biosynthesis of other secondary metabolites	K13065;K13065;K13065;K13065;K13065	Spermidine hydroxycinnamoyl transferase [Zea mays]	ko01100//Metabolic pathways;ko01110//Biosynthesis of secondary metabolites;ko00940//Phenylpropanoid biosynthesis;ko00941//Flavonoid biosynthesis;ko00945//Stilbenoid, diarylheptanoid and gingerol biosynthesis	-	GO:0016746//transferase activity, transferring acyl groups	-
Unigene0034956	2	7	4	0	1	68	79	44	45	53	0.16	0.62	0.37	0	0.07	5.81	5.68	3.16	3.36	4.02	0.244	4.406	4.17452	3.54e-14	1.7e-12	--	-	-	-	-	-	-	-	-
Unigene0084077	150	51	92	13	79	5	2	2	4	4	10.76	4.04	7.65	0.83	5.07	0.38	0.13	0.13	0.27	0.27	5.67	0.236	-4.58649	3.65e-14	1.75e-12	GSTU6	Metabolism	Metabolism of other amino acids	K00799	glutathione S-transferase GSTU6 [Zea mays]	ko00480//Glutathione metabolism	-	-	-
Unigene0020081	113	44	66	61	67	223	523	284	370	379	6.14	2.64	4.16	2.94	3.26	12.93	25.52	13.86	18.75	19.5	3.828	18.112	2.24228	3.68e-14	1.77e-12	CNR13	-	-	-	PREDICTED: protein MID1-COMPLEMENTING ACTIVITY 1 isoform X2 [Prunus mume]	-	-	-	-
Unigene0026010	258	403	476	674	710	2490	2656	3265	1841	4816	7.63	13.17	16.31	17.67	18.8	78.53	70.49	86.68	50.75	134.78	14.716	84.246	2.51722	3.7e-14	1.77e-12	--	-	-	-	Plant-specific domain TIGR01615 family protein [Zea mays]	-	-	-	-
Unigene0037551	156	118	194	193	260	65	57	101	75	56	2.97	2.49	4.28	3.26	4.44	1.32	0.97	1.73	1.33	1.01	3.488	1.272	-1.4553	3.78e-14	1.81e-12	--	-	-	-	Os02g0450000, partial [Oryza sativa Japonica Group]	-	-	-	-
Unigene0085229	0	0	1	3	6	59	58	77	47	27	0	0	0.04	0.09	0.18	2.12	1.75	2.33	1.47	0.86	0.062	1.706	4.78221	3.78e-14	1.81e-12	--	-	-	-	-	-	-	-	-
Unigene0023652	1602	1267	1093	1540	1362	4137	4265	3609	3177	4023	99.39	86.91	78.62	84.73	75.67	273.81	237.56	201.08	183.79	236.29	85.064	226.506	1.41293	3.79e-14	1.81e-12	--	-	-	-	OSIGBa0092M08.4 [Oryza sativa Indica Group]	-	-	-	-
Unigene0052870	4	3	7	2	5	45	91	32	113	63	0.14	0.11	0.28	0.06	0.15	1.66	2.82	0.99	3.64	2.06	0.148	2.234	3.91596	3.84e-14	1.83e-12	--	-	-	-	-	-	-	-	-
Unigene0070447	498	437	466	284	420	162	187	171	154	184	11.04	10.71	11.98	5.58	8.34	3.83	3.72	3.4	3.18	3.86	9.53	3.598	-1.40528	3.87e-14	1.85e-12	NET3A	-	-	-	PREDICTED: protein NETWORKED 3C-like [Setaria italica]	-	-	-	-
Unigene0085552	1113	683	963	479	1086	4114	3014	4316	3709	2444	37.17	25.22	37.29	14.19	32.48	146.59	90.38	129.46	115.52	77.28	29.27	111.846	1.93402	3.87e-14	1.85e-12	ATJ11	-	-	-	chaperone protein dnaJ 11 [Zea mays]	-	-	-	-
Unigene0004063	2119	2715	2313	3922	3314	1194	1525	1334	1313	1253	110.91	157.13	140.36	182.04	155.34	66.67	71.66	62.7	64.08	62.09	149.156	65.44	-1.18858	3.88e-14	1.85e-12	NUDT18	-	-	-	Nudix hydrolase 18, mitochondrial [Dichanthelium oligosanthes]	-	-	GO:0003824//catalytic activity	-
Unigene0084448	81	76	45	71	96	13	14	29	7	11	6.73	6.98	4.33	5.23	7.14	1.15	1.04	2.16	0.54	0.87	6.082	1.152	-2.40041	3.99e-14	1.9e-12	--	-	-	-	-	-	-	-	-
Unigene0000255	267	374	370	381	546	39	26	98	129	54	7.17	11.1	11.51	9.07	13.12	1.12	0.63	2.36	3.23	1.37	10.394	1.742	-2.57693	4.08e-14	1.94e-12	PRR37	Organismal Systems	Environmental adaptation	K12129	pseudo-response regulator 37 splice variant b [Sorghum bicolor]	ko04712//Circadian rhythm - plant	-	-	-
Unigene0085876	688	613	652	508	756	1238	1490	1586	1680	1486	10.1	9.95	11.1	6.62	9.94	19.39	19.64	20.92	23	20.66	9.542	20.722	1.1188	4.14e-14	1.97e-12	B'ETA	Genetic Information Processing	Translation	K11584	PREDICTED: serine/threonine protein phosphatase 2A 57 kDa regulatory subunit B' theta isoform-like [Zea mays]	ko03015//mRNA surveillance pathway	-	GO:0019888//protein phosphatase regulator activity	GO:0019222//regulation of metabolic process;GO:0050794//regulation of cellular process
Unigene0046235	400	281	307	399	443	656	931	812	884	832	21.82	16.95	19.42	19.31	21.65	38.18	45.61	39.79	44.97	42.98	19.83	42.306	1.09318	4.16e-14	1.98e-12	yuiD	-	-	-	acid phosphatase/vanadium-dependent haloperoxidase related [Zea mays]	-	-	-	GO:0044710//single-organism metabolic process
Unigene0038069	4125	3623	3411	4650	4348	7791	9633	8699	8329	8891	52.34	50.83	50.18	52.32	49.41	105.47	109.74	99.13	98.55	106.81	51.016	103.94	1.02673	4.36e-14	2.07e-12	UBP24	-	-	-	Ubiquitin carboxyl-terminal hydrolase 24 [Zea mays]	-	-	GO:0070011//peptidase activity, acting on L-amino acid peptides	GO:0019941//modification-dependent protein catabolic process
Unigene0043706	752	986	849	946	1113	338	530	367	246	357	19.26	27.92	25.21	21.49	25.53	9.24	12.19	8.44	5.88	8.66	23.882	8.882	-1.42697	4.38e-14	2.08e-12	AAE3	Metabolism;Metabolism	Global and overview maps;Carbohydrate metabolism	K22133;K22133	acyl-CoA-like protein [Zea mays]	ko01100//Metabolic pathways;ko00630//Glyoxylate and dicarboxylate metabolism	-	-	-
Unigene0076352	894	363	583	394	443	24	38	127	29	7	43.68	19.61	33.03	17.07	19.38	1.25	1.67	5.57	1.32	0.32	26.554	2.026	-3.71222	4.4e-14	2.09e-12	--	-	-	-	-	-	-	-	-
Unigene0056931	0	0	0	1	0	43	45	54	42	51	0	0	0	0.06	0	3.06	2.7	3.24	2.61	3.22	0.012	2.966	7.94934	4.41e-14	2.09e-12	--	-	-	-	-	-	-	-	-
Unigene0036631	344	128	267	264	320	1006	1025	1492	798	814	20.27	8.34	18.24	13.8	16.89	63.25	54.24	78.97	43.86	45.42	15.508	57.148	1.88169	4.52e-14	2.14e-12	RHA2A	-	-	-	E3 ubiquitin-protein ligase EL5-like [Aegilops tauschii subsp. tauschii] [Aegilops tauschii]	-	-	-	-
Unigene0044710	257	190	259	195	331	631	849	602	643	586	4.49	3.67	5.24	3.02	5.18	11.76	13.31	9.44	10.47	9.69	4.32	10.934	1.33972	4.58e-14	2.16e-12	AAE16	Metabolism;Cellular Processes;Metabolism;Metabolism;Metabolism	Global and overview maps;Transport and catabolism;Global and overview maps;Lipid metabolism;Lipid metabolism	K01897;K01897;K01897;K01897;K01897	PREDICTED: probable acyl-activating enzyme 16, chloroplastic [Zea mays]	ko01100//Metabolic pathways;ko04146//Peroxisome;ko01212//Fatty acid metabolism;ko00071//Fatty acid degradation;ko00061//Fatty acid biosynthesis	-	-	-
Unigene0018162	3	3	0	5	0	62	102	47	57	32	0.15	0.17	0	0.22	0	3.31	4.58	2.11	2.66	1.51	0.108	2.834	4.71374	4.88e-14	2.31e-12	--	-	-	-	-	-	-	-	-
Unigene0010630	15	16	22	19	26	285	562	139	141	94	0.92	1.09	1.57	1.04	1.43	18.72	31.07	7.69	8.09	5.48	1.21	14.21	3.55383	5.08e-14	2.4e-12	DMP3	-	-	-	hypothetical protein SORBI_010G097900 [Sorghum bicolor]	-	-	-	-
Unigene0000066	12	9	10	14	24	68	81	62	75	58	0.63	0.52	0.61	0.65	1.13	3.8	3.81	2.92	3.67	2.88	0.708	3.416	2.27049	5.17e-14	2.44e-12	RE1	-	-	-	OSIGBa0099L20.12 [Oryza sativa Indica Group]	-	-	-	-
Unigene0036677	305	163	195	277	386	604	1025	911	743	750	19.7	11.64	14.6	15.87	22.33	41.62	59.44	52.84	44.75	45.86	16.828	48.902	1.53903	5.4e-14	2.54e-12	--	-	-	-	hypothetical protein SORBIDRAFT_09g022110 [Sorghum bicolor]	-	-	-	-
Unigene0084312	491	896	893	558	597	4798	7410	2883	3240	3701	12.33	24.87	25.99	12.42	13.42	128.49	167	64.99	75.84	87.95	17.806	104.854	2.55795	5.53e-14	2.6e-12	TDT	-	-	-	PREDICTED: tonoplast dicarboxylate transporter-like [Setaria italica]	-	-	-	GO:0030001//metal ion transport;GO:0044763//single-organism cellular process
Unigene0004646	0	3	2	3	8	33	49	50	72	80	0	0.12	0.08	0.1	0.26	1.29	1.61	1.64	2.46	2.77	0.112	1.954	4.12486	5.56e-14	2.62e-12	--	-	-	-	Os06g0725800 [Oryza sativa Japonica Group]	-	-	-	-
Unigene0023589	335	164	200	184	192	654	886	760	657	781	6.91	3.74	4.78	3.36	3.55	14.39	16.4	14.07	12.63	15.25	4.468	14.548	1.70312	5.7e-14	2.68e-12	--	-	-	-	RING/FYVE/PHD zinc finger superfamily protein [Zea mays]	-	-	-	-
Unigene0025099	258	135	236	215	172	557	1072	720	773	932	8.12	4.7	8.61	6	4.85	18.71	30.3	20.36	22.69	27.78	6.456	23.968	1.8924	5.73e-14	2.69e-12	AMY1.1	Metabolism;Metabolism	Global and overview maps;Carbohydrate metabolism	K01176;K01176	Alpha-amylase type A isozyme [Dichanthelium oligosanthes]	ko01100//Metabolic pathways;ko00500//Starch and sucrose metabolism	-	GO:0016160//amylase activity;GO:0046872//metal ion binding	GO:0044238//primary metabolic process
Unigene0002293	927	525	569	795	711	1922	2375	3942	2960	4741	7.1	4.45	5.06	5.4	4.88	15.71	16.34	27.13	21.15	34.4	5.378	22.946	2.0931	5.77e-14	2.7e-12	LECRK41	-	-	-	PREDICTED: L-type lectin-domain containing receptor kinase IV.1-like [Zea mays]	-	-	GO:0004672//protein kinase activity;GO:0032550//purine ribonucleoside binding	GO:0006464//cellular protein modification process
Unigene0018228	1890	2611	1566	3444	2389	611	353	870	807	645	40.46	61.8	38.87	65.38	45.8	13.95	6.78	16.73	16.11	13.07	50.462	13.328	-1.92074	5.82e-14	2.73e-12	--	-	-	-	loricrin-related [Zea mays]	-	-	-	-
Unigene0015273	254	174	175	301	205	651	797	683	632	565	20.86	15.8	16.66	21.92	15.08	57.03	58.76	50.37	48.39	43.93	18.064	51.696	1.51694	5.94e-14	2.78e-12	RPP25	Genetic Information Processing;Genetic Information Processing	Translation;Translation	K14525;K14525	Alba DNA/RNA-binding protein [Zea mays]	ko03013//RNA transport;ko03008//Ribosome biogenesis in eukaryotes	-	-	-
Unigene0061979	183	131	130	134	101	392	711	465	583	470	4.82	3.82	3.97	3.13	2.38	11.02	16.81	11	14.32	11.72	3.624	12.974	1.83997	6.23e-14	2.91e-12	--	-	-	-	Mitochondrion protein [Zea mays]	-	-	-	-
Unigene0074311	165	97	120	77	162	305	501	453	425	377	4.5	2.93	3.8	1.86	3.96	8.88	12.27	11.1	10.81	9.74	3.41	10.56	1.63077	6.64e-14	3.1e-12	SD25	-	-	-	G-type lectin S-receptor-like serine/threonine-protein kinase SD2-5 [Zea mays]	-	-	GO:0004672//protein kinase activity	-
Unigene0064514	1	2	0	0	3	32	133	41	69	56	0.05	0.11	0	0	0.14	1.72	6.01	1.85	3.24	2.67	0.06	3.098	5.69023	6.69e-14	3.12e-12	--	-	-	-	-	-	-	-	-
Unigene0018247	429	121	254	306	190	1274	1916	1474	1539	922	73.33	22.87	50.34	46.39	29.09	232.33	294.05	226.28	245.3	149.21	44.404	229.434	2.36932	6.98e-14	3.26e-12	--	Metabolism	Carbohydrate metabolism	K01177	PREDICTED: beta-amylase 3, chloroplastic-like [Zea mays]	ko00500//Starch and sucrose metabolism	-	GO:0016160//amylase activity	GO:0044238//primary metabolic process
Unigene0085945	31241	10157	13686	29983	23922	2483	3676	6908	6477	2441	1061	381.41	538.87	903	727.58	89.96	112.09	210.69	205.11	78.48	722.372	139.266	-2.3749	6.99e-14	3.26e-12	COMT	-	-	-	caffeic acid 3-O-methyltransferase [Saccharum hybrid cultivar]	-	-	GO:0005515//protein binding;GO:0008168//methyltransferase activity	GO:0008152//metabolic process
Unigene0004633	347	493	344	657	618	167	209	247	176	140	8.23	12.92	9.45	13.81	13.12	4.22	4.45	5.26	3.89	3.14	11.506	4.192	-1.45668	7.16e-14	3.33e-12	At2g26730	-	-	-	PREDICTED: probable inactive receptor kinase At2g26730 [Setaria italica]	-	-	-	-
Unigene0020629	3010	1473	2380	2949	4379	976	1026	1327	1427	989	86.1	46.59	78.93	74.81	112.18	29.78	26.35	34.09	38.06	26.78	79.722	31.012	-1.36215	7.27e-14	3.38e-12	IAA17	Environmental Information Processing	Signal transduction	K14484	Auxin-responsive protein IAA17 [Dichanthelium oligosanthes]	ko04075//Plant hormone signal transduction	-	GO:0005515//protein binding	GO:0009755//hormone-mediated signaling pathway;GO:0010468//regulation of gene expression;GO:0034645//cellular macromolecule biosynthetic process
Unigene0027491	4	5	12	6	9	124	73	68	136	39	0.56	0.78	1.95	0.75	1.13	18.57	9.2	8.57	17.8	5.18	1.034	11.864	3.52028	7.3e-14	3.39e-12	--	-	-	-	-	-	-	-	-
Unigene0045055	47	41	28	36	83	258	257	201	149	220	2.14	2.07	1.48	1.46	3.39	12.55	10.52	8.23	6.33	9.5	2.108	9.426	2.16077	7.31e-14	3.39e-12	--	-	-	-	PREDICTED: myosin-11-like [Zea mays]	-	-	-	-
Unigene0024777	64	69	82	62	94	170	244	208	256	211	1.38	1.65	2.05	1.19	1.82	3.91	4.72	4.03	5.15	4.31	1.618	4.424	1.45114	7.36e-14	3.42e-12	--	Cellular Processes	Transport and catabolism	K13343	PREDICTED: peroxin Pex14 isoform X4 [Zea mays]	ko04146//Peroxisome	-	-	-
Unigene0086520	1111	548	742	482	975	177	336	274	277	144	35.39	19.3	27.41	13.62	27.82	6.02	9.61	7.84	8.23	4.34	24.708	7.208	-1.77731	7.43e-14	3.45e-12	fmdA	Metabolism;Metabolism;Metabolism;Metabolism	Global and overview maps;Carbohydrate metabolism;Metabolism of other amino acids;Energy metabolism	K01455;K01455;K01455;K01455	Os01g0764900, partial [Oryza sativa Japonica Group]	ko01200//Carbon metabolism;ko00630//Glyoxylate and dicarboxylate metabolism;ko00460//Cyanoamino acid metabolism;ko00910//Nitrogen metabolism	-	GO:0016810//hydrolase activity, acting on carbon-nitrogen (but not peptide) bonds	-
Unigene0051104	0	0	0	0	0	58	172	51	8	115	0	0	0	0	0	3.69	9.21	2.73	0.44	6.49	0.001	4.512	12.1396	7.46e-14	3.46e-12	hsp30	Genetic Information Processing	Folding, sorting and degradation	K13993	Hsp24 protein [Populus davidiana x Populus alba var. pyramidalis]	ko04141//Protein processing in endoplasmic reticulum	-	-	-
Unigene0005427	11502	50176	30550	27511	23137	6340	5879	6215	5309	4512	437.94	2112.44	1348.58	928.91	788.94	257.53	200.97	212.52	188.49	162.64	1123.36	204.43	-2.45814	7.5e-14	3.47e-12	At1g17710	Metabolism;Metabolism	Global and overview maps;Lipid metabolism	K06124;K06124	PREDICTED: inorganic pyrophosphatase 1-like [Setaria italica]	ko01100//Metabolic pathways;ko00564//Glycerophospholipid metabolism	-	GO:0042578//phosphoric ester hydrolase activity	GO:0006796//phosphate-containing compound metabolic process
Unigene0050351	210	169	199	179	200	578	509	487	466	431	10.91	9.71	11.99	8.25	9.31	32.04	23.74	22.72	22.58	21.2	10.034	24.456	1.28529	7.63e-14	3.53e-12	NUDT16	-	-	-	Nudix hydrolase 16 mitochondrial [Zea mays]	-	-	GO:0003824//catalytic activity	-
Unigene0017906	55	44	51	28	57	229	532	260	193	196	2.33	2.06	2.51	1.05	2.17	10.36	20.26	9.9	7.63	7.87	2.024	11.204	2.46873	7.7e-14	3.56e-12	--	-	-	-	Os02g0216300, partial [Oryza sativa Japonica Group]	-	-	-	-
Unigene0050346	3	1	6	5	7	32	81	43	78	102	0.14	0.05	0.33	0.21	0.29	1.6	3.41	1.81	3.41	4.53	0.204	2.952	3.85505	7.8e-14	3.6e-12	--	-	-	-	-	-	-	-	-
Unigene0050263	9	0	6	1	2	58	122	70	46	65	0.46	0	0.36	0.05	0.09	3.16	5.59	3.21	2.19	3.14	0.192	3.458	4.17076	7.84e-14	3.62e-12	SALT	-	-	-	PREDICTED: jacalin-related lectin 3-like [Setaria italica]	-	-	-	-
Unigene0070807	0	1	0	0	0	47	57	58	28	71	0	0.04	0	0	0	1.62	1.65	1.68	0.84	2.17	0.008	1.592	7.63662	7.88e-14	3.63e-12	--	-	-	-	-	-	-	-	-
Unigene0028043	1	0	1	0	2	44	46	48	71	52	0.05	0	0.06	0	0.09	2.24	1.97	2.06	3.16	2.35	0.04	2.356	5.8802	7.89e-14	3.63e-12	--	-	-	-	-	-	-	-	-
Unigene0013337	233	210	152	264	151	34	52	69	83	35	9.04	9	6.83	9.08	5.24	1.41	1.81	2.4	3	1.28	7.838	1.98	-1.98499	7.95e-14	3.66e-12	PLA2-II	-	-	-	Phospholipase A2-alpha [Zea mays]	-	-	-	GO:0006629//lipid metabolic process
Unigene0013039	43	25	56	60	81	4	5	11	11	10	2.55	1.64	3.85	3.15	4.3	0.25	0.27	0.59	0.61	0.56	3.098	0.456	-2.76423	8.08e-14	3.72e-12	--	-	-	-	PREDICTED: serine/threonine-protein kinase CDL1 [Setaria italica]	-	-	-	-
Unigene0071172	494	113	361	0	290	2	0	1	2	1	23.85	6.03	20.21	0	12.54	0.1	0	0.04	0.09	0.05	12.526	0.056	-7.80528	8.22e-14	3.78e-12	SMO1-2	Metabolism;Metabolism;Metabolism	Global and overview maps;Global and overview maps;Lipid metabolism	K14423;K14423;K14423	Methylsterol monooxygenase 1-1 [Dichanthelium oligosanthes]	ko01100//Metabolic pathways;ko01110//Biosynthesis of secondary metabolites;ko00100//Steroid biosynthesis	-	-	-
Unigene0002056	28	19	19	10	23	159	97	150	87	93	1.21	0.91	0.95	0.38	0.89	7.32	3.76	5.81	3.5	3.8	0.868	4.838	2.47864	8.34e-14	3.83e-12	WRKY53	-	-	-	WRKY74 - superfamily of TFs having WRKY and zinc finger domains [Zea mays]	-	-	-	-
Unigene0086163	99	63	127	48	114	21	14	24	23	17	2.5	1.76	3.72	1.07	2.58	0.57	0.32	0.54	0.54	0.41	2.326	0.476	-2.28882	8.43e-14	3.87e-12	--	-	-	-	-	-	-	-	-
Unigene0044440	53	48	38	61	62	138	260	246	383	421	1.51	1.52	1.26	1.54	1.59	4.2	6.66	6.31	10.2	11.38	1.484	7.75	2.38471	8.47e-14	3.88e-12	WRKY46	-	-	-	PREDICTED: probable WRKY transcription factor 48 [Setaria italica]	-	GO:0043231//intracellular membrane-bounded organelle	-	-
Unigene0060690	4	6	2	2	0	90	119	38	71	39	0.19	0.32	0.11	0.09	0	4.63	5.15	1.65	3.19	1.78	0.142	3.28	4.52973	8.53e-14	3.91e-12	adh1	Metabolism;Metabolism;Metabolism	Global and overview maps;Global and overview maps;Biosynthesis of other secondary metabolites	K00083;K00083;K00083	alcohol dehydrogenase [Galdieria sulphuraria]	ko01100//Metabolic pathways;ko01110//Biosynthesis of secondary metabolites;ko00940//Phenylpropanoid biosynthesis	-	-	-
Unigene0044540	108	95	148	144	146	501	602	512	443	1008	4.32	4.2	6.86	5.11	5.23	21.37	21.61	18.39	16.52	38.16	5.144	23.21	2.17378	8.55e-14	3.91e-12	SIRP1	-	-	-	protein binding protein [Zea mays]	-	-	-	-
Unigene0061418	337	192	336	176	369	1019	933	909	1010	1118	3.79	2.39	4.38	1.76	3.72	12.23	9.42	9.18	10.6	11.91	3.208	10.668	1.73354	8.55e-14	3.91e-12	SCPL27	-	-	-	Serine carboxypeptidase-like 27 [Zea mays]	-	-	GO:0004180//carboxypeptidase activity	GO:0019538//protein metabolic process
Unigene0038439	1138	704	907	741	1085	2065	3024	2212	3340	2592	19.41	13.27	17.93	11.21	16.57	37.57	46.3	33.87	53.11	41.85	15.678	42.54	1.44008	8.56e-14	3.91e-12	--	-	-	-	Os06g0186600 [Oryza sativa Japonica Group]	-	-	-	-
Unigene0066206	496	271	311	317	286	948	1413	1100	1001	1084	9.65	5.83	7.01	5.47	4.98	19.67	24.67	19.21	18.15	19.96	6.588	20.332	1.62584	8.74e-14	3.99e-12	PME15	-	-	-	PREDICTED: LOW QUALITY PROTEIN: probable pectinesterase 15, partial [Zea mays]	-	-	-	-
Unigene0021244	80	54	68	49	63	179	225	229	176	158	1.14	0.85	1.12	0.62	0.8	2.72	2.87	2.93	2.33	2.13	0.906	2.596	1.51871	8.87e-14	4.05e-12	cirbp	-	-	-	PREDICTED: glycine-rich RNA-binding protein 4, mitochondrial-like [Setaria italica]	-	-	GO:0097159//organic cyclic compound binding	-
Unigene0014522	8589	1969	3412	6663	3912	26709	26747	35962	26276	29953	240.34	60.92	110.69	165.34	98.03	797.33	671.96	903.71	685.6	793.5	135.064	770.42	2.512	8.87e-14	4.05e-12	--	-	-	-	Formin-like protein 18 [Zea mays]	-	-	-	-
Unigene0024572	2	1	2	7	4	36	56	66	35	35	0.08	0.04	0.09	0.25	0.14	1.53	2	2.36	1.3	1.32	0.12	1.702	3.82612	9e-14	4.1e-12	--	-	-	-	hypothetical protein SORBIDRAFT_03g046650 [Sorghum bicolor]	-	-	-	-
Unigene0039415	1	1	0	0	3	78	109	34	54	40	0.06	0.07	0	0	0.17	5.27	6.2	1.93	3.19	2.4	0.06	3.798	5.98413	9.3e-14	4.23e-12	GAUT4	Metabolism	Carbohydrate metabolism	K13648	PREDICTED: probable galacturonosyltransferase 4 [Zea mays]	ko00520//Amino sugar and nucleotide sugar metabolism	-	GO:0016757//transferase activity, transferring glycosyl groups	-
Unigene0014579	10	3	7	12	11	90	68	81	46	49	1.13	0.38	0.92	1.21	1.12	10.89	6.92	8.25	4.86	5.26	0.952	7.236	2.92616	9.3e-14	4.23e-12	--	-	-	-	-	-	-	-	-
Unigene0005286	0	1	0	0	0	104	55	53	30	50	0	0.05	0	0	0	4.86	2.16	2.08	1.22	2.07	0.01	2.478	7.95303	9.4e-14	4.27e-12	--	-	-	-	-	-	-	-	-
Unigene0005601	4173	3749	2941	6807	5015	1701	1738	2316	2049	1461	87.81	87.22	71.74	127.01	94.5	38.18	32.83	43.76	40.2	29.1	93.656	36.814	-1.34712	9.65e-14	4.38e-12	PSBT	-	-	-	PREDICTED: photosystem II 5 kDa protein, chloroplastic-like [Setaria italica]	-	-	-	-
Unigene0083726	722	1282	1364	1024	1329	7434	5935	8266	3022	5373	14.28	28.03	31.27	17.96	23.54	156.84	105.38	146.81	55.73	100.6	23.016	113.072	2.29653	9.99e-14	4.53e-12	NAC022	-	-	-	PREDICTED: transcription factor JUNGBRUNNEN 1-like [Zea mays]	-	-	-	GO:0010468//regulation of gene expression
Unigene0086088	2100	711	1010	822	982	81	154	265	183	29	191.33	71.63	106.69	66.41	80.13	7.87	12.6	21.68	15.55	2.5	103.238	12.04	-3.10007	1e-13	4.55e-12	--	-	-	-	hypothetical protein SORBIDRAFT_03g009080 [Sorghum bicolor]	-	-	-	-
Unigene0076019	14	14	14	18	16	83	71	84	56	95	0.91	1	1.05	1.03	0.93	5.73	4.12	4.88	3.38	5.82	0.984	4.786	2.28209	1.01e-13	4.55e-12	--	-	-	-	hypothetical protein SORBIDRAFT_08g003580 [Sorghum bicolor]	-	-	-	-
Unigene0085614	30	25	41	17	13	114	184	192	164	232	1.94	1.79	3.07	0.97	0.75	7.86	10.67	11.14	9.88	14.19	1.704	10.748	2.65707	1.01e-13	4.58e-12	--	-	-	-	hypothetical protein SORBIDRAFT_10g011270 [Sorghum bicolor]	-	-	-	-
Unigene0002531	278	115	188	201	245	56	78	106	75	50	5.49	2.51	4.3	3.52	4.33	1.18	1.38	1.88	1.38	0.93	4.03	1.35	-1.57782	1.02e-13	4.59e-12	ACBP4	-	-	-	Acyl-CoA-binding domain-containing protein 1 [Zea mays]	-	-	-	-
Unigene0055744	0	0	0	0	0	66	79	19	23	64	0	0	0	0	0	3.95	3.98	0.96	1.2	3.4	0.001	2.698	11.3977	1.06e-13	4.78e-12	ESR1	-	-	-	PREDICTED: ethylene-responsive transcription factor ESR2-like [Zea mays]	-	-	-	-
Unigene0068191	0	0	0	0	0	96	20	61	48	25	0	0	0	0	0	5.7	1	3.05	2.49	1.32	0.001	2.712	11.4051	1.06e-13	4.78e-12	--	-	-	-	-	-	-	-	-
Unigene0035563	18	22	18	17	34	113	78	98	90	96	0.9	1.21	1.04	0.75	1.52	6.02	3.5	4.4	4.19	4.54	1.084	4.53	2.06315	1.09e-13	4.93e-12	--	-	-	-	-	-	-	-	-
Unigene0032560	676	338	446	378	481	1259	2035	1400	1577	1256	9.09	5.03	6.96	4.51	5.79	18.07	24.58	16.91	19.78	16	6.276	19.068	1.60324	1.12e-13	5.06e-12	ALIS3	-	-	-	ALA-interacting subunit 1 [Zea mays]	-	-	-	-
Unigene0025752	522	354	389	370	448	1047	1046	975	940	894	10.44	7.83	9.02	6.56	8.02	22.34	18.78	17.51	17.53	16.93	8.374	18.618	1.15271	1.12e-13	5.06e-12	IF3-4	-	-	-	PREDICTED: translation initiation factor IF-3-like [Setaria italica]	-	-	-	-
Unigene0013568	3044	2226	2181	2865	2494	7352	7188	6665	5682	7267	197.06	159.34	163.69	164.47	144.59	507.76	417.78	387.49	342.99	445.38	165.83	420.28	1.34165	1.15e-13	5.19e-12	RPS10	Genetic Information Processing	Translation	K02946	PREDICTED: 30S ribosomal protein S10, chloroplastic-like [Zea mays]	ko03010//Ribosome	GO:0030529//intracellular ribonucleoprotein complex	GO:0005198//structural molecule activity	GO:0010467//gene expression
Unigene0035052	412	453	298	342	543	113	127	121	135	206	16.28	19.79	13.65	11.98	19.21	4.76	4.51	4.29	4.97	7.71	16.182	5.248	-1.62455	1.18e-13	5.3e-12	HOX22	-	-	-	PREDICTED: homeobox-leucine zipper protein HOX22-like [Setaria italica]	-	-	-	-
Unigene0057816	94	234	98	361	191	1090	1878	1364	1291	1339	0.89	2.45	1.08	3.03	1.62	11.01	15.96	11.59	11.39	12	1.814	12.39	2.77193	1.18e-13	5.3e-12	5MAT	-	-	-	Phenolic glucoside malonyltransferase 2 [Dichanthelium oligosanthes]	-	-	-	-
Unigene0003703	293	0	215	1	0	0	0	0	0	0	6.94	0	5.91	0.02	0	0	0	0	0	0	2.574	0.001	-11.3298	1.19e-13	5.32e-12	--	-	-	-	OSIGBa0145N07.3 [Oryza sativa Indica Group]	-	-	-	-
Unigene0014093	333	525	445	590	673	235	180	192	147	114	7.9	13.77	12.24	12.41	14.3	5.95	3.83	4.09	3.25	2.56	12.124	3.936	-1.62306	1.2e-13	5.4e-12	--	-	-	-	hypothetical protein SORBI_001G239700, partial [Sorghum bicolor]	-	-	-	-
Unigene0056731	919	557	688	652	924	1512	2176	2035	2877	2291	12.49	8.37	10.84	7.86	11.25	21.92	26.55	24.84	36.46	29.48	10.162	27.85	1.45449	1.21e-13	5.42e-12	CIGR2	-	-	-	PREDICTED: scarecrow-like protein 21 [Zea mays]	-	-	-	GO:0010468//regulation of gene expression
Unigene0074441	78	34	66	33	57	199	268	247	256	383	1.51	0.73	1.49	0.57	0.99	4.12	4.67	4.31	4.63	7.04	1.058	4.954	2.22725	1.23e-13	5.52e-12	DGK5	Metabolism;Metabolism;Metabolism;Metabolism;Environmental Information Processing	Global and overview maps;Global and overview maps;Lipid metabolism;Lipid metabolism;Signal transduction	K00901;K00901;K00901;K00901;K00901	Diacylglycerol kinase 5 [Zea mays]	ko01100//Metabolic pathways;ko01110//Biosynthesis of secondary metabolites;ko00561//Glycerolipid metabolism;ko00564//Glycerophospholipid metabolism;ko04070//Phosphatidylinositol signaling system	-	GO:0016301//kinase activity	GO:0006796//phosphate-containing compound metabolic process;GO:0007186//G-protein coupled receptor signaling pathway
Unigene0011961	792	460	535	675	549	1272	2204	2034	2212	2346	20.97	13.47	16.42	15.85	13.02	35.93	52.39	48.36	54.61	58.8	15.946	50.018	1.64925	1.25e-13	5.57e-12	SKIP2	-	-	-	F-box protein [Zea mays]	-	-	-	-
Unigene0044480	249	20	108	221	899	12	5	17	13	11	8.61	0.76	4.33	6.78	27.84	0.44	0.16	0.53	0.42	0.36	9.664	0.382	-4.66098	1.25e-13	5.59e-12	WAT1	-	-	-	nodulin-like protein 5NG4 [Zea mays]	-	GO:0031224//intrinsic component of membrane	GO:0005215//transporter activity	GO:0044763//single-organism cellular process
Unigene0027122	223	150	158	200	261	76	96	123	118	74	5.03	3.74	4.13	4	5.27	1.83	1.94	2.49	2.48	1.58	4.434	2.064	-1.10317	1.32e-13	5.87e-12	At3g51990	-	-	-	PREDICTED: serine/threonine-protein kinase-like protein At3g51990 [Setaria italica]	-	-	-	-
Unigene0083951	5	6	10	5	9	78	100	59	48	39	0.18	0.24	0.42	0.16	0.3	3.05	3.29	1.94	1.64	1.35	0.26	2.254	3.1159	1.32e-13	5.88e-12	WAKL8	-	-	-	PREDICTED: wall-associated receptor kinase 1-like [Setaria italica]	-	-	-	-
Unigene0037919	119	128	182	106	173	311	573	580	534	470	3.29	3.91	5.84	2.6	4.28	9.18	14.23	14.4	13.77	12.31	3.984	12.778	1.68137	1.34e-13	5.96e-12	GDPD5	Metabolism	Lipid metabolism	K01126	PREDICTED: glycerophosphodiester phosphodiesterase GDPD6-like [Setaria italica]	ko00564//Glycerophospholipid metabolism	-	GO:0008081//phosphoric diester hydrolase activity	GO:0044238//primary metabolic process
Unigene0060521	357	169	235	203	239	930	860	799	696	692	11.14	5.83	8.5	5.61	6.68	30.95	24.08	22.38	20.24	20.43	7.552	23.616	1.64483	1.35e-13	6.02e-12	PTAC14	-	-	-	PREDICTED: protein PLASTID TRANSCRIPTIONALLY ACTIVE 14 [Setaria italica]	-	GO:0000229//cytoplasmic chromosome;GO:0009536//plastid	-	GO:0006355//regulation of transcription, DNA-templated;GO:0006605//protein targeting;GO:0009657//plastid organization;GO:0009886//post-embryonic morphogenesis;GO:0034660//ncRNA metabolic process;GO:0046471//phosphatidylglycerol metabolic process
Unigene0086532	25	6	15	12	16	66	89	77	78	93	0.92	0.24	0.64	0.39	0.53	2.59	2.94	2.54	2.68	3.24	0.544	2.798	2.36272	1.37e-13	6.08e-12	--	-	-	-	C2 domain protein [Zea mays]	-	-	-	-
Unigene0085388	459	270	341	466	396	1105	1951	1819	924	1210	7.07	4.6	6.09	6.37	5.47	18.17	27	25.18	13.28	17.66	5.92	20.258	1.77482	1.4e-13	6.23e-12	CYP90B2	Metabolism;Metabolism;Metabolism	Global and overview maps;Global and overview maps;Metabolism of terpenoids and polyketides	K09587;K09587;K09587	cytochrome P450 CYP90B14v1 [Zea mays]	ko01100//Metabolic pathways;ko01110//Biosynthesis of secondary metabolites;ko00905//Brassinosteroid biosynthesis	GO:0031224//intrinsic component of membrane;GO:0043231//intracellular membrane-bounded organelle	GO:0008395//steroid hydroxylase activity;GO:0046906//tetrapyrrole binding;GO:0046914//transition metal ion binding	GO:0000902//cell morphogenesis;GO:0001101//response to acid chemical;GO:0009755//hormone-mediated signaling pathway;GO:0009965//leaf morphogenesis;GO:0016129//phytosteroid biosynthetic process
Unigene0082756	586	401	432	603	603	1023	1069	1343	1303	1203	13.22	10	11.3	12.06	12.18	24.62	21.65	27.21	27.41	25.69	11.752	25.316	1.10714	1.41e-13	6.25e-12	At1g21400	Metabolism;Metabolism;Metabolism;Metabolism	Global and overview maps;Global and overview maps;Amino acid metabolism;Carbohydrate metabolism	K00166;K00166;K00166;K00166	PREDICTED: 2-oxoisovalerate dehydrogenase subunit alpha 2, mitochondrial [Vitis vinifera]	ko01100//Metabolic pathways;ko01110//Biosynthesis of secondary metabolites;ko00280//Valine, leucine and isoleucine degradation;ko00640//Propanoate metabolism	-	-	-
Unigene0010842	4303	4027	4926	4879	4556	9687	12425	11640	9279	9698	104.9	108.55	139.22	105.47	99.46	251.93	271.94	254.83	210.92	223.82	111.52	242.688	1.1218	1.43e-13	6.36e-12	SOBIR1	-	-	-	PREDICTED: leucine-rich repeat receptor-like serine/threonine/tyrosine-protein kinase SOBIR1 [Setaria italica]	-	GO:0031224//intrinsic component of membrane	GO:0004713//protein tyrosine kinase activity;GO:0032550//purine ribonucleoside binding	GO:0006468//protein phosphorylation;GO:0008219//cell death;GO:0009910//negative regulation of flower development;GO:0031347//regulation of defense response
Unigene0057158	140	30	79	17	149	3	2	8	2	4	9.37	2.22	6.13	1.01	8.93	0.21	0.12	0.48	0.12	0.25	5.532	0.236	-4.55094	1.48e-13	6.54e-12	SMO1-1	Metabolism;Metabolism;Metabolism	Global and overview maps;Global and overview maps;Lipid metabolism	K14423;K14423;K14423	PREDICTED: methylsterol monooxygenase 1-1-like [Setaria italica]	ko01100//Metabolic pathways;ko01110//Biosynthesis of secondary metabolites;ko00100//Steroid biosynthesis	GO:0016020//membrane	-	GO:0044710//single-organism metabolic process
Unigene0078814	387	235	286	313	321	712	1309	776	1105	973	11.69	7.85	10.02	8.38	8.68	22.95	35.5	21.05	31.13	27.83	9.324	27.692	1.57045	1.51e-13	6.67e-12	RISBZ2	-	-	-	Opaque2 heterodimerizing protein 1 [Zea mays]	-	-	GO:0003677//DNA binding	GO:0010468//regulation of gene expression
Unigene0047729	183	120	147	123	187	62	27	60	59	45	5.65	4.1	5.27	3.37	5.18	2.04	0.75	1.67	1.7	1.32	4.714	1.496	-1.65584	1.54e-13	6.79e-12	NEN1	-	-	-	PREDICTED: protein NEN1-like [Setaria italica]	-	-	-	-
Unigene0000001	90	95	75	134	116	41	45	38	35	28	2.64	3.08	2.55	3.48	3.04	1.28	1.18	1	0.96	0.78	2.958	1.04	-1.50804	1.55e-13	6.85e-12	MRS2-B	-	-	-	Magnesium transporter MRS2-B [Ananas comosus]	-	-	GO:0022890//inorganic cation transmembrane transporter activity	GO:0044763//single-organism cellular process;GO:0070838//divalent metal ion transport
Unigene0037478	970	590	613	979	918	1983	2146	2064	1934	2139	28.63	19.25	20.98	25.62	24.26	62.44	56.87	54.71	53.23	59.77	23.748	57.404	1.27335	1.57e-13	6.91e-12	SIGB	-	-	-	sigma factor SIG2A [Zea mays]	-	-	GO:0000996//core DNA-dependent RNA polymerase binding promoter specificity activity;GO:0001071//nucleic acid binding transcription factor activity	GO:0010468//regulation of gene expression;GO:0032774//RNA biosynthetic process
Unigene0024634	160	63	156	4	128	2	4	1	3	2	5.7	2.48	6.44	0.13	4.08	0.08	0.13	0.03	0.1	0.07	3.766	0.082	-5.52127	1.59e-13	6.99e-12	--	-	-	-	hypothetical protein SORBI_004G143800 [Sorghum bicolor]	-	-	-	-
Unigene0003635	4896	2778	4070	5688	4174	243	689	1323	998	242	141.55	88.81	136.42	145.83	108.07	7.5	17.88	34.35	26.91	6.62	124.136	18.652	-2.73452	1.59e-13	7e-12	CYP75B2	Metabolism;Metabolism;Metabolism	Global and overview maps;Global and overview maps;Metabolism of terpenoids and polyketides	K20623;K20623;K20623	flavonoid 3-monooxygenase [Zea mays]	ko01100//Metabolic pathways;ko01110//Biosynthesis of secondary metabolites;ko00905//Brassinosteroid biosynthesis	-	GO:0016491//oxidoreductase activity;GO:0046906//tetrapyrrole binding;GO:0046914//transition metal ion binding	GO:0044710//single-organism metabolic process
Unigene0018696	0	0	0	0	0	23	40	34	27	57	0	0	0	0	0	1	1.46	1.24	1.02	2.19	0.001	1.382	10.4325	1.6e-13	7.06e-12	WAV3	-	-	-	Zinc finger (C3HC4-type RING finger) family protein [Zea mays]	-	-	GO:0043169//cation binding	-
Unigene0008734	2530	967	1161	2187	1600	289	397	647	630	288	84.95	35.9	45.2	65.12	48.11	10.35	11.97	19.51	19.73	9.16	55.856	14.144	-1.98152	1.6e-13	7.06e-12	AKR4C10	Metabolism;Metabolism;Metabolism;Metabolism;Metabolism	Global and overview maps;Global and overview maps;Carbohydrate metabolism;Lipid metabolism;Carbohydrate metabolism	K00002;K00002;K00002;K00002;K00002	PREDICTED: aldo-keto reductase family 4 member C10-like [Setaria italica]	ko01100//Metabolic pathways;ko01110//Biosynthesis of secondary metabolites;ko00010//Glycolysis / Gluconeogenesis;ko00561//Glycerolipid metabolism;ko00040//Pentose and glucuronate interconversions	-	-	GO:0044710//single-organism metabolic process
Unigene0038043	0	0	0	0	0	76	22	47	21	103	0	0	0	0	0	3.12	0.76	1.62	0.75	3.75	0.001	2	10.9658	1.64e-13	7.21e-12	APF2	-	-	-	PREDICTED: protein ASPARTIC PROTEASE IN GUARD CELL 2-like [Zea mays]	-	-	-	-
Unigene0012101	38	16	19	29	30	179	311	146	116	108	3.71	1.73	2.15	2.51	2.62	18.63	27.24	12.79	10.55	9.97	2.544	15.836	2.63804	1.65e-13	7.24e-12	WRKY50	-	-	-	WRKY transcription factor, partial [Zea mays]	-	-	-	-
Unigene0000308	0	1	3	0	2	97	175	44	23	87	0	0.06	0.18	0	0.09	5.34	8.1	2.04	1.11	4.25	0.066	4.168	5.98075	1.67e-13	7.31e-12	HSP70	Genetic Information Processing;Genetic Information Processing;Cellular Processes	Folding, sorting and degradation;Transcription;Transport and catabolism	K03283;K03283;K03283	heat shock protein 70-2 [Nicotiana tabacum]	ko04141//Protein processing in endoplasmic reticulum;ko03040//Spliceosome;ko04144//Endocytosis	-	-	-
Unigene0036432	7781	4491	3999	8531	6713	1185	1166	2263	1389	2525	226	144.23	134.66	219.73	174.62	36.72	30.41	59.03	37.62	69.43	179.848	46.642	-1.94708	1.69e-13	7.42e-12	OsI_14861	-	-	-	Cysteine protease 1 [Zea mays]	-	-	-	-
Unigene0047258	12	24	24	38	39	92	179	145	146	121	0.28	0.61	0.64	0.78	0.81	2.27	3.72	3.01	3.15	2.65	0.624	2.96	2.24598	1.7e-13	7.43e-12	SIRK	-	-	-	PREDICTED: probable LRR receptor-like serine/threonine-protein kinase At1g05700 [Setaria italica]	-	-	-	-
Unigene0017095	1868	1298	1136	2026	1317	564	486	687	499	703	154.52	118.72	108.95	148.62	97.56	49.77	36.09	51.04	38.49	55.05	125.674	46.088	-1.44722	1.76e-13	7.69e-12	--	-	-	-	Stromelysin-1, partial [Anthurium amnicola]	-	-	-	-
Unigene0000596	531	427	234	1467	945	3299	9660	5117	8237	7435	17.56	15.61	8.97	43.02	27.99	116.38	286.8	151.96	253.99	232.77	22.63	208.38	3.20291	1.79e-13	7.83e-12	--	-	-	-	-	-	-	-	-
Unigene0008435	88	30	38	32	45	5	3	9	5	3	3.5	1.32	1.75	1.13	1.6	0.21	0.11	0.32	0.19	0.11	1.86	0.188	-3.3065	1.81e-13	7.89e-12	At1g11820	-	-	-	PREDICTED: G8 domain-containing protein DDB_G0286311-like [Brachypodium distachyon]	-	-	-	-
Unigene0068429	4	18	19	16	27	180	257	224	61	294	0.25	1.25	1.38	0.89	1.52	12.06	14.49	12.63	3.57	17.48	1.058	12.046	3.50914	1.85e-13	8.08e-12	--	-	-	-	-	-	-	-	-
Unigene0003314	19	18	16	8	21	75	86	92	130	166	0.31	0.33	0.3	0.12	0.31	1.32	1.27	1.36	1.99	2.58	0.274	1.704	2.63668	1.91e-13	8.35e-12	At3g47570	-	-	-	PREDICTED: probable LRR receptor-like serine/threonine-protein kinase At3g47570 [Zea mays]	-	-	-	-
Unigene0033334	197	278	334	302	273	102	77	130	106	107	8.14	12.7	16	11.07	10.1	4.5	2.86	4.83	4.09	4.19	11.602	4.094	-1.50279	1.95e-13	8.51e-12	PHL11	-	-	-	PREDICTED: myb family transcription factor APL-like [Setaria italica]	-	-	GO:0005488//binding	-
Unigene0010643	24	16	12	26	46	147	174	112	106	108	0.67	0.5	0.39	0.65	1.16	4.41	4.39	2.83	2.78	2.88	0.674	3.458	2.35912	1.96e-13	8.55e-12	--	-	-	-	PREDICTED: glutathione S-transferase T3-like [Oryza brachyantha]	-	-	-	-
Unigene0005868	830	831	822	806	1048	1847	1965	1864	1913	2226	13.73	15.2	15.76	11.82	15.52	32.59	29.18	27.69	29.5	34.85	14.406	30.762	1.09448	1.97e-13	8.58e-12	--	-	-	-	alpha/beta-Hydrolases superfamily protein [Zea mays]	-	GO:0009526//plastid envelope;GO:0044434//chloroplast part	GO:0003824//catalytic activity	GO:0006605//protein targeting;GO:0006952//defense response;GO:0009755//hormone-mediated signaling pathway;GO:0009863//salicylic acid mediated signaling pathway;GO:0010468//regulation of gene expression;GO:0031399//regulation of protein modification process;GO:0042743//hydrogen peroxide metabolic process;GO:0043067//regulation of programmed cell death;GO:0051707//response to other organism
Unigene0057156	179	133	286	148	466	1151	3185	1132	1272	2174	4.73	3.89	8.76	3.47	11.03	32.45	75.57	26.87	31.34	54.39	6.376	44.124	2.79084	2.01e-13	8.75e-12	ALAAT1	Metabolism;Metabolism;Metabolism;Metabolism;Metabolism;Metabolism;Metabolism	Global and overview maps;Global and overview maps;Global and overview maps;Energy metabolism;Amino acid metabolism;Global and overview maps;Amino acid metabolism	K00814;K00814;K00814;K00814;K00814;K00814;K00814	alanine aminotransferase [Panicum miliaceum]	ko01100//Metabolic pathways;ko01200//Carbon metabolism;ko01230//Biosynthesis of amino acids;ko00710//Carbon fixation in photosynthetic organisms;ko00250//Alanine, aspartate and glutamate metabolism;ko01210//2-Oxocarboxylic acid metabolism;ko00220//Arginine biosynthesis	-	-	-
Unigene0062406	2381	1544	1759	2333	2414	3766	4896	4608	5020	4803	49.77	35.68	42.62	43.24	45.19	83.98	91.88	86.5	97.84	95.04	43.3	91.048	1.07226	2.04e-13	8.88e-12	AGD7	Cellular Processes	Transport and catabolism	K12492	PREDICTED: probable ADP-ribosylation factor GTPase-activating protein AGD6 [Zea mays]	ko04144//Endocytosis	-	-	-
Unigene0015792	97	79	82	91	120	185	274	303	380	269	2.83	2.55	2.78	2.36	3.14	5.76	7.18	7.94	10.34	7.44	2.732	7.732	1.50088	2.07e-13	8.96e-12	--	-	-	-	Os06g0661900, partial [Oryza sativa Japonica Group]	-	-	GO:0008194//UDP-glycosyltransferase activity	-
Unigene0014449	2545	3149	2285	3547	2957	6662	10935	8804	11982	11785	47.17	64.53	49.1	58.29	49.08	131.72	181.95	146.53	207.06	206.77	53.634	174.806	1.70453	2.1e-13	9.12e-12	CINV1	-	-	-	neutral/alkaline invertase [Zea mays]	-	-	-	-
Unigene0085493	417	334	316	353	558	732	1080	902	936	876	9.98	8.84	8.76	7.49	11.96	18.68	23.2	19.38	20.88	19.84	9.406	20.396	1.11663	2.14e-13	9.27e-12	NDT1	-	-	-	Nicotinamide adenine dinucleotide transporter 1 chloroplastic [Zea mays]	-	GO:0031224//intrinsic component of membrane	-	GO:0044763//single-organism cellular process
Unigene0087276	392	175	235	232	374	67	86	155	93	81	7.45	3.68	5.18	3.91	6.37	1.36	1.47	2.65	1.65	1.46	5.318	1.718	-1.63015	2.17e-13	9.4e-12	TBR	-	-	-	PREDICTED: protein trichome birefringence-like [Setaria italica]	-	-	-	-
Unigene0031883	6	2	12	10	11	46	71	55	55	71	0.1	0.04	0.23	0.15	0.17	0.82	1.07	0.83	0.86	1.13	0.138	0.942	2.77106	2.18e-13	9.42e-12	WEL2	-	-	-	Pentatricopeptide repeat-containing protein [Zea mays]	-	-	-	-
Unigene0036712	221	199	172	327	215	659	636	823	679	784	24.23	24.13	21.87	31.8	21.11	77.09	62.61	81.04	69.42	81.39	24.628	74.31	1.59326	2.24e-13	9.67e-12	--	-	-	-	-	-	-	-	-
Unigene0012713	25	5	23	11	16	93	365	115	144	175	0.85	0.19	0.91	0.33	0.49	3.37	11.14	3.51	4.56	5.63	0.554	5.642	3.34825	2.25e-13	9.73e-12	--	-	-	-	hypothetical protein BAE44_0007906 [Dichanthelium oligosanthes]	-	-	-	-
Unigene0003496	144	78	81	106	92	293	503	299	409	322	6.29	3.77	4.1	4.11	3.6	13.66	19.73	11.73	16.66	13.32	4.374	15.02	1.77986	2.26e-13	9.73e-12	--	Environmental Information Processing	Signal transduction	K20725	Protein MKS1 [Zea mays]	ko04016//MAPK signaling pathway - plant	-	-	-
Unigene0066541	684	534	582	967	716	1790	2608	2223	1850	1597	16.26	14.04	16.04	20.39	15.24	45.4	55.67	47.46	41.01	35.94	16.394	45.096	1.45983	2.36e-13	1.02e-11	At3g25290	-	-	-	membrane protein precursor [Zea mays]	-	-	-	-
Unigene0055762	0	0	0	2	0	89	27	119	103	69	0	0	0	0.07	0	3.84	0.98	4.32	3.88	2.64	0.014	3.132	7.80551	2.36e-13	1.02e-11	--	-	-	-	-	-	-	-	-
Unigene0000794	2926	897	1738	2216	1813	295	513	574	730	544	26.08	8.84	17.96	17.52	14.47	2.81	4.11	4.59	6.07	4.59	16.974	4.434	-1.93665	2.38e-13	1.02e-11	At5g66150	Metabolism	Glycan biosynthesis and metabolism	K01191	PREDICTED: lysosomal alpha-mannosidase-like [Zea mays]	ko00511//Other glycan degradation	-	-	-
Unigene0017830	879	214	250	317	397	1712	3262	2240	3813	3036	23.93	6.44	7.89	7.65	9.68	49.73	79.74	54.77	96.81	78.26	11.118	71.862	2.69233	2.41e-13	1.03e-11	ERF025	-	-	-	PREDICTED: ethylene-responsive transcription factor ERF027-like [Setaria italica]	-	-	-	GO:0010467//gene expression;GO:0034645//cellular macromolecule biosynthetic process
Unigene0009488	271	170	254	151	278	649	923	640	648	706	5.76	3.99	6.25	2.84	5.29	14.71	17.6	12.21	12.83	14.2	4.826	14.31	1.56812	2.42e-13	1.04e-11	SCAMP4	-	-	-	SC3 protein [Zea mays]	-	-	-	-
Unigene0039824	37	62	36	55	49	339	376	385	137	206	1.74	3.23	1.96	2.3	2.07	17.02	15.89	16.28	6.01	9.18	2.26	12.876	2.51029	2.43e-13	1.04e-11	--	-	-	-	senescence regulator [Zea mays]	-	-	-	-
Unigene0046255	2219	3612	3849	1512	3987	798	432	1045	809	474	58.81	105.84	118.26	35.53	94.63	22.56	10.28	24.87	19.99	11.89	82.614	17.918	-2.20498	2.49e-13	1.07e-11	PHR3	-	-	-	Transcription factor (Homeodomain-like) [Saccharum hybrid cultivar R570]	-	-	-	-
Unigene0003303	589	346	430	700	500	1208	2469	2421	3053	3879	9.26	6.01	7.84	9.76	7.04	20.25	34.84	34.17	44.74	57.72	7.982	38.344	2.26418	2.51e-13	1.08e-11	RLK5	-	-	-	PREDICTED: receptor-like protein kinase 5 [Zea mays]	-	-	-	-
Unigene0070803	262	64	109	92	123	8	12	24	30	7	6.51	1.76	3.14	2.03	2.74	0.21	0.27	0.54	0.69	0.16	3.236	0.374	-3.1131	2.54e-13	1.09e-11	IQD31	-	-	-	Protein IQ-DOMAIN 31 [Zea mays]	-	-	-	-
Unigene0026832	154	69	130	5	91	0	4	2	1	1	2.91	1.44	2.85	0.08	1.54	0	0.07	0.03	0.02	0.02	1.764	0.028	-5.97728	2.63e-13	1.13e-11	--	-	-	-	Os12g0255600 [Oryza sativa Japonica Group]	-	-	-	-
[truncated: 10,455 more rows]
