# Supplementary material for: Transcriptome and metabolome analyses reveal new insights into chlorophyll, photosynthesis, metal ion and phenylpropanoids related pathways during sugarcane ratoon chlorosis
Source: BMC Plant Biol. 2022 Apr 29;22:222. doi: 10.1186/s12870-022-03588-8 (PMC9052583; doi:10.1186/s12870-022-03588-8)
Supplement: Supplementary file 3 — Additional file 3: Table S3. The GO enrichment analysis results of the differential expression unigenes. [file 12870_2022_3588_MOESM3_ESM.xls]

## Sheet: Chlorosis-vs-Control .CC
GO ID	Description	Chlorosis-vs-Control (926)	All (5339)	pvalue	p.adjust	Genes
GO:0016020	membrane	349	1657	1.21754e-06	0.000193589	Unigene0000166(BAT1);Unigene0000178(AAP3);Unigene0000304(HSS1);Unigene0000306(HSS1);Unigene0000586(BC1L7);Unigene0000818(RBL1);Unigene0000865(LHT1);Unigene0001206(OLE1);Unigene0001372(PHT1-4);Unigene0001673(At2g26730);Unigene0001699(PSAH);Unigene0001810(CSLF3);Unigene0001959(XA21);Unigene0001995(LHT1);Unigene0002140(--);Unigene0002271(CSLD2);Unigene0002588(CESA1);Unigene0002876(AVT3B);Unigene0002…
GO:0009579	thylakoid	44	133	6.15917e-06	0.000383374	Unigene0001639(DEGP5);Unigene0001699(PSAH);Unigene0002887(PSAO);Unigene0007240(CHL);Unigene0009410(--);Unigene0010726(--);Unigene0011051(PTAC16);Unigene0011846(SDX1);Unigene0013690(At5g14590);Unigene0015886(PNSL3);Unigene0018095(DEGP2);Unigene0019884(TROL);Unigene0020489(LHCB5);Unigene0021207(LHCB4.1);Unigene0021224(PSAL);Unigene0021451(PSAK);Unigene0021828(petB);Unigene0021919(OsI_012078);Unigen…
GO:0031224	intrinsic component of membrane	248	1139	7.86814e-06	0.000383374	Unigene0000178(AAP3);Unigene0000586(BC1L7);Unigene0000818(RBL1);Unigene0000865(LHT1);Unigene0001372(PHT1-4);Unigene0001673(At2g26730);Unigene0001699(PSAH);Unigene0001810(CSLF3);Unigene0001995(LHT1);Unigene0002140(--);Unigene0002271(CSLD2);Unigene0002588(CESA1);Unigene0002876(AVT3B);Unigene0002931(aac);Unigene0002932(aac);Unigene0003081(At1g19450);Unigene0003472(CERK1);Unigene0003791(ACA10);Unigen…
GO:0044436	thylakoid part	31	83	9.64463e-06	0.000383374	Unigene0001639(DEGP5);Unigene0001699(PSAH);Unigene0002887(PSAO);Unigene0007240(CHL);Unigene0009410(--);Unigene0015886(PNSL3);Unigene0020489(LHCB5);Unigene0021207(LHCB4.1);Unigene0021224(PSAL);Unigene0021451(PSAK);Unigene0021828(petB);Unigene0021919(OsI_012078);Unigene0021920(LHC);Unigene0021921(CAB48);Unigene0022492(FKBP20-2);Unigene0032798(CAB-M9);Unigene0034237(PAP6);Unigene0036289(lhcA-P4);Uni…
GO:0009521	photosystem	22	52	1.99501e-05	0.000634413	Unigene0001699(PSAH);Unigene0002887(PSAO);Unigene0009410(--);Unigene0015886(PNSL3);Unigene0020489(LHCB5);Unigene0021207(LHCB4.1);Unigene0021224(PSAL);Unigene0021451(PSAK);Unigene0021919(OsI_012078);Unigene0021920(LHC);Unigene0021921(CAB48);Unigene0032798(CAB-M9);Unigene0036289(lhcA-P4);Unigene0039770(PPD5);Unigene0044893(CAP10A);Unigene0059664(PSBO);Unigene0061235(PSAN);Unigene0072895(LHBC);Unige…
GO:0034357	photosynthetic membrane	24	60	2.62078e-05	0.000694508	Unigene0001699(PSAH);Unigene0002887(PSAO);Unigene0009410(--);Unigene0015886(PNSL3);Unigene0020489(LHCB5);Unigene0021207(LHCB4.1);Unigene0021224(PSAL);Unigene0021451(PSAK);Unigene0021828(petB);Unigene0021919(OsI_012078);Unigene0021920(LHC);Unigene0021921(CAB48);Unigene0032798(CAB-M9);Unigene0036289(lhcA-P4);Unigene0039770(PPD5);Unigene0044893(CAP10A);Unigene0059664(PSBO);Unigene0061235(PSAN);Unige…
GO:0000229	cytoplasmic chromosome	5	5	0.00015555	0.00353322	Unigene0007673(PTAC10);Unigene0011051(PTAC16);Unigene0012825(nusG);Unigene0060521(PTAC14);Unigene0065100(PTAC2)
GO:0031976	plastid thylakoid	26	76	0.000267461	0.00531579	Unigene0001639(DEGP5);Unigene0010726(--);Unigene0011051(PTAC16);Unigene0011846(SDX1);Unigene0013690(At5g14590);Unigene0015886(PNSL3);Unigene0018095(DEGP2);Unigene0019884(TROL);Unigene0020489(LHCB5);Unigene0021224(PSAL);Unigene0021451(PSAK);Unigene0021920(LHC);Unigene0022492(FKBP20-2);Unigene0034237(PAP6);Unigene0036423(STR9);Unigene0042883(At4g27700);Unigene0052390(CHLG);Unigene0053564(--);Unigen…
GO:0044425	membrane part	265	1289	0.000324369	0.00573051	Unigene0000178(AAP3);Unigene0000586(BC1L7);Unigene0000818(RBL1);Unigene0000865(LHT1);Unigene0001372(PHT1-4);Unigene0001673(At2g26730);Unigene0001699(PSAH);Unigene0001810(CSLF3);Unigene0001995(LHT1);Unigene0002140(--);Unigene0002271(CSLD2);Unigene0002588(CESA1);Unigene0002876(AVT3B);Unigene0002887(PSAO);Unigene0002931(aac);Unigene0002932(aac);Unigene0003081(At1g19450);Unigene0003472(CERK1);Unigene…
GO:0071944	cell periphery	32	103	0.000414668	0.00659322	Unigene0000304(HSS1);Unigene0000306(HSS1);Unigene0002709(XTH32);Unigene0002877(XTH23);Unigene0006700(QRT3);Unigene0011959(RPS2A);Unigene0013539(CIN1);Unigene0017524(EXPA10);Unigene0017666(RPS1);Unigene0019921(sdh1);Unigene0025886(XTH31);Unigene0027247(acnA);Unigene0029819(TTL);Unigene0035720(XTH30);Unigene0035727(XTH8);Unigene0043422(rps-16);Unigene0048046(PROC1);Unigene0050646(XTH24);Unigene0054…
GO:0030312	external encapsulating structure	30	96	0.000557667	0.00806083	Unigene0000304(HSS1);Unigene0000306(HSS1);Unigene0002709(XTH32);Unigene0002877(XTH23);Unigene0006700(QRT3);Unigene0011959(RPS2A);Unigene0013539(CIN1);Unigene0017524(EXPA10);Unigene0017666(RPS1);Unigene0019921(sdh1);Unigene0025886(XTH31);Unigene0027247(acnA);Unigene0035720(XTH30);Unigene0035727(XTH8);Unigene0043422(rps-16);Unigene0048046(PROC1);Unigene0050646(XTH24);Unigene0054039(XTH31);Unigene00…
GO:0005576	extracellular region	30	97	0.000676765	0.00896714	Unigene0002709(XTH32);Unigene0002877(XTH23);Unigene0003220(AMC9);Unigene0005295(XTH30);Unigene0008043(SIR);Unigene0010068(HSP90);Unigene0013539(CIN1);Unigene0021053(LAC10);Unigene0021054(LAC4);Unigene0021535(pgmA);Unigene0021713(LAC21);Unigene0023844(FUC1);Unigene0025886(XTH31);Unigene0027247(acnA);Unigene0032400(LAC21);Unigene0035720(XTH30);Unigene0035727(XTH8);Unigene0040180(EXL5);Unigene004178…
GO:0031984	organelle subcompartment	28	100	0.00508634	0.0622099	Unigene0001639(DEGP5);Unigene0010726(--);Unigene0011051(PTAC16);Unigene0011846(SDX1);Unigene0013690(At5g14590);Unigene0015886(PNSL3);Unigene0018095(DEGP2);Unigene0019884(TROL);Unigene0020489(LHCB5);Unigene0021224(PSAL);Unigene0021451(PSAK);Unigene0021920(LHC);Unigene0022492(FKBP20-2);Unigene0034237(PAP6);Unigene0036423(STR9);Unigene0036726(TMN6);Unigene0042883(At4g27700);Unigene0052390(CHLG);Unig…
GO:0009536	plastid	165	803	0.00599977	0.0661207	Unigene0000014(NIR);Unigene0000304(HSS1);Unigene0000306(HSS1);Unigene0001495(Os02g0134400);Unigene0001639(DEGP5);Unigene0001699(PSAH);Unigene0001997(WAXY);Unigene0002011(Y1);Unigene0002111(--);Unigene0002222(Os10g0502400);Unigene0002887(PSAO);Unigene0002931(aac);Unigene0002932(aac);Unigene0002936(FER1);Unigene0002953(--);Unigene0004057(SULTR3;2);Unigene0004274(dapC);Unigene0005868(--);Unigene0006…
GO:0009526	plastid envelope	49	201	0.0062378	0.0661207	Unigene0002931(aac);Unigene0002932(aac);Unigene0005868(--);Unigene0007415(RPL15);Unigene0008043(SIR);Unigene0009066(AGPL1);Unigene0009242(LPAT1);Unigene0009243(--);Unigene0010191(hsp98);Unigene0010726(--);Unigene0011051(PTAC16);Unigene0011253(RPL13);Unigene0011573(RPL31);Unigene0011846(SDX1);Unigene0016747(RPL24);Unigene0018095(DEGP2);Unigene0019302(--);Unigene0019884(TROL);Unigene0021224(PSAL);U…
GO:0044435	plastid part	91	416	0.00780174	0.0775298	Unigene0001639(DEGP5);Unigene0001699(PSAH);Unigene0002011(Y1);Unigene0002931(aac);Unigene0002932(aac);Unigene0002936(FER1);Unigene0005868(--);Unigene0007240(CHL);Unigene0007415(RPL15);Unigene0007615(--);Unigene0007673(PTAC10);Unigene0008043(SIR);Unigene0008911(HISN2);Unigene0009066(AGPL1);Unigene0009242(LPAT1);Unigene0009243(--);Unigene0009882(FAP3);Unigene0010191(hsp98);Unigene0010726(--);Unigen…
GO:0009507	chloroplast	38	155	0.0136263	0.127164	Unigene0001699(PSAH);Unigene0002011(Y1);Unigene0002936(FER1);Unigene0002953(--);Unigene0005868(--);Unigene0007240(CHL);Unigene0007615(--);Unigene0011051(PTAC16);Unigene0011516(glnA);Unigene0011846(SDX1);Unigene0013841(RPS6);Unigene0015886(PNSL3);Unigene0018095(DEGP2);Unigene0019884(TROL);Unigene0020489(LHCB5);Unigene0021224(PSAL);Unigene0021451(PSAK);Unigene0021920(LHC);Unigene0029675(FER1);Unige…
GO:0009532	plastid stroma	44	185	0.0143959	0.127164	Unigene0002936(FER1);Unigene0007415(RPL15);Unigene0007673(PTAC10);Unigene0008043(SIR);Unigene0008911(HISN2);Unigene0009066(AGPL1);Unigene0009882(FAP3);Unigene0010191(hsp98);Unigene0011253(RPL13);Unigene0011573(RPL31);Unigene0013690(At5g14590);Unigene0016747(RPL24);Unigene0018095(DEGP2);Unigene0021535(pgmA);Unigene0022594(CP33);Unigene0025456(PSA3);Unigene0026551(hsp104);Unigene0027008(CLPR4);Unig…
GO:0044434	chloroplast part	36	148	0.018098	0.151452	Unigene0001699(PSAH);Unigene0002011(Y1);Unigene0002936(FER1);Unigene0005868(--);Unigene0007240(CHL);Unigene0007615(--);Unigene0011051(PTAC16);Unigene0011516(glnA);Unigene0011846(SDX1);Unigene0013841(RPS6);Unigene0015886(PNSL3);Unigene0018095(DEGP2);Unigene0019884(TROL);Unigene0020489(LHCB5);Unigene0021224(PSAL);Unigene0021451(PSAK);Unigene0021920(LHC);Unigene0029675(FER1);Unigene0031976(atpI);Uni…
GO:0032993	protein-DNA complex	2	2	0.0300548	0.238936	Unigene0032641(ETG1);Unigene0059642(--)
GO:0015935	small ribosomal subunit	13	50	0.080178	0.607062	Unigene0011959(RPS2A);Unigene0014041(RpS27A);Unigene0017666(RPS1);Unigene0024161(RPS6);Unigene0027263(RPS1);Unigene0043422(rps-16);Unigene0044796(RPS1);Unigene0053262(rps-25);Unigene0059318(RPS13);Unigene0060009(rps0);Unigene0066708(rps20);Unigene0084650(RPS9);Unigene0086991(179B)
GO:0042575	DNA polymerase complex	3	7	0.105401	0.626752	Unigene0016193(At4g24790);Unigene0083996(STI);Unigene0083999(STI)
GO:0031967	organelle envelope	61	308	0.136729	0.626752	Unigene0002931(aac);Unigene0002932(aac);Unigene0005868(--);Unigene0007415(RPL15);Unigene0008043(SIR);Unigene0009066(AGPL1);Unigene0009242(LPAT1);Unigene0009243(--);Unigene0010191(hsp98);Unigene0010726(--);Unigene0011051(PTAC16);Unigene0011253(RPL13);Unigene0011573(RPL31);Unigene0011846(SDX1);Unigene0016747(RPL24);Unigene0018095(DEGP2);Unigene0019302(--);Unigene0019884(TROL);Unigene0019921(sdh1);U…
GO:0031975	envelope	61	308	0.136729	0.626752	Unigene0002931(aac);Unigene0002932(aac);Unigene0005868(--);Unigene0007415(RPL15);Unigene0008043(SIR);Unigene0009066(AGPL1);Unigene0009242(LPAT1);Unigene0009243(--);Unigene0010191(hsp98);Unigene0010726(--);Unigene0011051(PTAC16);Unigene0011253(RPL13);Unigene0011573(RPL31);Unigene0011846(SDX1);Unigene0016747(RPL24);Unigene0018095(DEGP2);Unigene0019302(--);Unigene0019884(TROL);Unigene0019921(sdh1);U…
GO:0009534	chloroplast thylakoid	2	4	0.141402	0.626752	Unigene0018095(DEGP2);Unigene0020489(LHCB5)
GO:0000228	nuclear chromosome	1	1	0.173441	0.626752	Unigene0059642(--)
GO:0000782	telomere cap complex	1	1	0.173441	0.626752	Unigene0059642(--)
GO:0000783	nuclear telomere cap complex	1	1	0.173441	0.626752	Unigene0059642(--)
GO:0000784	nuclear chromosome, telomeric region	1	1	0.173441	0.626752	Unigene0059642(--)
GO:0005657	replication fork	1	1	0.173441	0.626752	Unigene0032641(ETG1)
GO:0005789	endoplasmic reticulum membrane	1	1	0.173441	0.626752	Unigene0013799(EVN)
GO:0009503	thylakoid light-harvesting complex	1	1	0.173441	0.626752	Unigene0020489(LHCB5)
GO:0009535	chloroplast thylakoid membrane	1	1	0.173441	0.626752	Unigene0020489(LHCB5)
GO:0030076	light-harvesting complex	1	1	0.173441	0.626752	Unigene0020489(LHCB5)
GO:0030894	replisome	1	1	0.173441	0.626752	Unigene0032641(ETG1)
GO:0031227	intrinsic component of endoplasmic reticulum membrane	1	1	0.173441	0.626752	Unigene0013799(EVN)
GO:0042175	nuclear outer membrane-endoplasmic reticulum membrane network	1	1	0.173441	0.626752	Unigene0013799(EVN)
GO:0042651	thylakoid membrane	1	1	0.173441	0.626752	Unigene0020489(LHCB5)
GO:0043189	H4/H2A histone acetyltransferase complex	1	1	0.173441	0.626752	Unigene0066922(ARP4)
GO:0043667	pollen wall	1	1	0.173441	0.626752	Unigene0083668(CER1)
GO:0044420	extracellular matrix component	1	1	0.173441	0.626752	Unigene0083668(CER1)
GO:0044454	nuclear chromosome part	1	1	0.173441	0.626752	Unigene0059642(--)
GO:0055035	plastid thylakoid membrane	1	1	0.173441	0.626752	Unigene0020489(LHCB5)
GO:0098807	chloroplast thylakoid membrane protein complex	1	1	0.173441	0.626752	Unigene0020489(LHCB5)
GO:0098796	membrane protein complex	29	142	0.190601	0.673455	Unigene0001699(PSAH);Unigene0002887(PSAO);Unigene0006830(atp-2);Unigene0006831(atp-2);Unigene0009410(--);Unigene0015886(PNSL3);Unigene0020489(LHCB5);Unigene0021207(LHCB4.1);Unigene0021224(PSAL);Unigene0021451(PSAK);Unigene0021919(OsI_012078);Unigene0021920(LHC);Unigene0021921(CAB48);Unigene0022836(ATP9);Unigene0022837(ATP9);Unigene0031976(atpI);Unigene0031997(atp-1);Unigene0032798(CAB-M9);Unigene…
GO:0033177	proton-transporting two-sector ATPase complex, proton-transporting domain	4	14	0.21418	0.740317	Unigene0022836(ATP9);Unigene0022837(ATP9);Unigene0031976(atpI);Unigene0039209(AtMg00640)
GO:0061695	transferase complex, transferring phosphorus-containing groups	3	10	0.243781	0.824707	Unigene0016193(At4g24790);Unigene0083996(STI);Unigene0083999(STI)
GO:0019897	extrinsic component of plasma membrane	1	2	0.316827	0.987754	Unigene0029819(TTL)
GO:0031012	extracellular matrix	1	2	0.316827	0.987754	Unigene0083668(CER1)
GO:0031231	intrinsic component of peroxisomal membrane	1	2	0.316827	0.987754	Unigene0024902(PEX11-4)
GO:0042646	plastid nucleoid	1	2	0.316827	0.987754	Unigene0008043(SIR)
GO:0031977	thylakoid lumen	4	17	0.339298	1	Unigene0001639(DEGP5);Unigene0022492(FKBP20-2);Unigene0063201(CYP38);Unigene0088181(TLP40)
GO:0031978	plastid thylakoid lumen	4	17	0.339298	1	Unigene0001639(DEGP5);Unigene0022492(FKBP20-2);Unigene0063201(CYP38);Unigene0088181(TLP40)
GO:0031300	intrinsic component of organelle membrane	2	7	0.349265	1	Unigene0013799(EVN);Unigene0024902(PEX11-4)
GO:0042170	plastid membrane	14	74	0.40634	1	Unigene0009242(LPAT1);Unigene0009243(--);Unigene0011846(SDX1);Unigene0019302(--);Unigene0027912(ABC4);Unigene0033020(cemA);Unigene0052390(CHLG);Unigene0060682(CHLH);Unigene0064621(HMA1);Unigene0065748(RER4);Unigene0075167(MGD2);Unigene0077243(GUN4);Unigene0085657(CHLP);Unigene0086344(ARC5)
GO:0000152	nuclear ubiquitin ligase complex	1	3	0.435361	1	Unigene0044829(APC11)
GO:0000781	chromosome, telomeric region	1	3	0.435361	1	Unigene0059642(--)
GO:0005681	spliceosomal complex	1	3	0.435361	1	Unigene0006643(At1g07170)
GO:0005778	peroxisomal membrane	1	3	0.435361	1	Unigene0024902(PEX11-4)
GO:0009295	nucleoid	1	3	0.435361	1	Unigene0008043(SIR)
GO:0019898	extrinsic component of membrane	1	3	0.435361	1	Unigene0029819(TTL)
GO:0031903	microbody membrane	1	3	0.435361	1	Unigene0024902(PEX11-4)
GO:1902562	H4 histone acetyltransferase complex	1	3	0.435361	1	Unigene0066922(ARP4)
GO:0005694	chromosome	7	36	0.436274	1	Unigene0007673(PTAC10);Unigene0011051(PTAC16);Unigene0012825(nusG);Unigene0032641(ETG1);Unigene0059642(--);Unigene0060521(PTAC14);Unigene0065100(PTAC2)
GO:0000123	histone acetyltransferase complex	1	4	0.533348	1	Unigene0066922(ARP4)
GO:0005886	plasma membrane	1	4	0.533348	1	Unigene0029819(TTL)
GO:0009523	photosystem II	1	4	0.533348	1	Unigene0020489(LHCB5)
GO:0031248	protein acetyltransferase complex	1	4	0.533348	1	Unigene0066922(ARP4)
GO:0044459	plasma membrane part	1	4	0.533348	1	Unigene0029819(TTL)
GO:1902493	acetyltransferase complex	1	4	0.533348	1	Unigene0066922(ARP4)
GO:1990234	transferase complex	9	51	0.535181	1	Unigene0016193(At4g24790);Unigene0021816(CSTF50);Unigene0030265(At5g62290);Unigene0044829(APC11);Unigene0066922(ARP4);Unigene0077558(At3g61590);Unigene0083996(STI);Unigene0083999(STI);Unigene0087961(rbx1)
GO:0005667	transcription factor complex	2	10	0.538999	1	Unigene0030599(--);Unigene0086713(NFYC2)
GO:0044798	nuclear transcription factor complex	2	10	0.538999	1	Unigene0030599(--);Unigene0086713(NFYC2)
GO:0090575	RNA polymerase II transcription factor complex	2	10	0.538999	1	Unigene0030599(--);Unigene0086713(NFYC2)
GO:0005911	cell-cell junction	15	88	0.574325	1	Unigene0004188(AMT2-1);Unigene0010068(HSP90);Unigene0011959(RPS2A);Unigene0017666(RPS1);Unigene0020838(Os05g0428700);Unigene0022657(ABCB1);Unigene0023160(SlH4);Unigene0024161(RPS6);Unigene0026714(KAB1);Unigene0027247(acnA);Unigene0043422(rps-16);Unigene0049334(GPA1);Unigene0052766(--);Unigene0066708(rps20);Unigene0075429(--)
GO:0030054	cell junction	15	88	0.574325	1	Unigene0004188(AMT2-1);Unigene0010068(HSP90);Unigene0011959(RPS2A);Unigene0017666(RPS1);Unigene0020838(Os05g0428700);Unigene0022657(ABCB1);Unigene0023160(SlH4);Unigene0024161(RPS6);Unigene0026714(KAB1);Unigene0027247(acnA);Unigene0043422(rps-16);Unigene0049334(GPA1);Unigene0052766(--);Unigene0066708(rps20);Unigene0075429(--)
GO:0044391	ribosomal subunit	30	177	0.588019	1	Unigene0007415(RPL15);Unigene0011959(RPS2A);Unigene0013325(RPL26B);Unigene0014041(RpS27A);Unigene0017666(RPS1);Unigene0019142(RPS23);Unigene0020787(RpS4);Unigene0021385(crp-74);Unigene0024161(RPS6);Unigene0027263(RPS1);Unigene0030863(RPL2);Unigene0032439(crp-46);Unigene0033222(RPS12);Unigene0036239(rps401);Unigene0036242(RPS4);Unigene0041272(RPL2);Unigene0043422(rps-16);Unigene0044796(RPS1);Unige…
GO:0005783	endoplasmic reticulum	2	11	0.593228	1	Unigene0010068(HSP90);Unigene0013799(EVN)
GO:0044432	endoplasmic reticulum part	2	11	0.593228	1	Unigene0010068(HSP90);Unigene0013799(EVN)
GO:0005840	ribosome	34	202	0.607601	1	Unigene0007415(RPL15);Unigene0011959(RPS2A);Unigene0013325(RPL26B);Unigene0014041(RpS27A);Unigene0017666(RPS1);Unigene0019142(RPS23);Unigene0020787(RpS4);Unigene0021385(crp-74);Unigene0024161(RPS6);Unigene0027263(RPS1);Unigene0030863(RPL2);Unigene0032439(crp-46);Unigene0033222(RPS12);Unigene0036239(rps401);Unigene0036242(RPS4);Unigene0041272(RPL2);Unigene0043422(rps-16);Unigene0044796(RPS1);Unige…
GO:0005875	microtubule associated complex	10	60	0.608947	1	Unigene0007441(KIN14Q);Unigene0007887(KIN7D);Unigene0007888(KIN7D);Unigene0013087(KIN14K);Unigene0039437(KIN8B);Unigene0053097(KIN12A);Unigene0058852(KIN7H);Unigene0061381(KIN7J);Unigene0068264(KIN5A);Unigene0082639(KIN13B)
GO:0034708	methyltransferase complex	1	5	0.614345	1	Unigene0030265(At5g62290)
GO:0031970	organelle envelope lumen	2	12	0.642535	1	Unigene0085410(CC-1);Unigene0085411(CC-1)
GO:0009368	endopeptidase Clp complex	1	6	0.681296	1	Unigene0072941(CLPP5)
GO:0033202	DNA helicase complex	1	6	0.681296	1	Unigene0066922(ARP4)
GO:0042995	cell projection	1	6	0.681296	1	Unigene0030096(SUT4)
GO:0019867	outer membrane	3	20	0.700008	1	Unigene0044566(POR1);Unigene0059664(PSBO);Unigene0086344(ARC5)
GO:0009528	plastid inner membrane	5	33	0.701093	1	Unigene0011846(SDX1);Unigene0019302(--);Unigene0033020(cemA);Unigene0064621(HMA1);Unigene0065748(RER4)
GO:0000314	organellar small ribosomal subunit	1	7	0.736634	1	Unigene0084650(RPS9)
GO:0005829	cytosol	1	7	0.736634	1	Unigene0021577(LEUA)
GO:0044445	cytosolic part	1	7	0.736634	1	Unigene0021577(LEUA)
GO:0044430	cytoskeletal part	10	68	0.76527	1	Unigene0007441(KIN14Q);Unigene0007887(KIN7D);Unigene0007888(KIN7D);Unigene0013087(KIN14K);Unigene0039437(KIN8B);Unigene0053097(KIN12A);Unigene0058852(KIN7H);Unigene0061381(KIN7J);Unigene0068264(KIN5A);Unigene0082639(KIN13B)
GO:0000151	ubiquitin ligase complex	4	29	0.766454	1	Unigene0021816(CSTF50);Unigene0044829(APC11);Unigene0077558(At3g61590);Unigene0087961(rbx1)
GO:0015630	microtubule cytoskeleton	17	114	0.790912	1	Unigene0006335(TAN1);Unigene0007441(KIN14Q);Unigene0007887(KIN7D);Unigene0007888(KIN7D);Unigene0013087(KIN14K);Unigene0016022(TUBB3);Unigene0022539(--);Unigene0025648(TUBA3);Unigene0025649(TUBA2);Unigene0026514(--);Unigene0032279(GALT4);Unigene0039437(KIN8B);Unigene0053097(KIN12A);Unigene0058852(KIN7H);Unigene0061381(KIN7J);Unigene0068264(KIN5A);Unigene0082639(KIN13B)
GO:0005737	cytoplasm	233	1405	0.820531	1	Unigene0000014(NIR);Unigene0000304(HSS1);Unigene0000306(HSS1);Unigene0000952(yrpB);Unigene0001495(Os02g0134400);Unigene0001639(DEGP5);Unigene0001699(PSAH);Unigene0001997(WAXY);Unigene0002011(Y1);Unigene0002111(--);Unigene0002222(Os10g0502400);Unigene0002887(PSAO);Unigene0002931(aac);Unigene0002932(aac);Unigene0002936(FER1);Unigene0002953(--);Unigene0002965(OAT);Unigene0003209(DBP2);Unigene0004057…
GO:0016021	integral component of membrane	3	25	0.834341	1	Unigene0044566(POR1);Unigene0057584(SWEET6B);Unigene0084722(SWEET15)
GO:0031461	cullin-RING ubiquitin ligase complex	3	25	0.834341	1	Unigene0021816(CSTF50);Unigene0077558(At3g61590);Unigene0087961(rbx1)
GO:0044444	cytoplasmic part	229	1387	0.839946	1	Unigene0000014(NIR);Unigene0000304(HSS1);Unigene0000306(HSS1);Unigene0000952(yrpB);Unigene0001495(Os02g0134400);Unigene0001639(DEGP5);Unigene0001699(PSAH);Unigene0001997(WAXY);Unigene0002011(Y1);Unigene0002111(--);Unigene0002222(Os10g0502400);Unigene0002887(PSAO);Unigene0002931(aac);Unigene0002932(aac);Unigene0002936(FER1);Unigene0002953(--);Unigene0002965(OAT);Unigene0003209(DBP2);Unigene0004057…
GO:0031968	organelle outer membrane	2	18	0.845547	1	Unigene0044566(POR1);Unigene0086344(ARC5)
GO:0042579	microbody	6	47	0.848724	1	Unigene0006350(DMAS1);Unigene0018717(MIA40);Unigene0024313(FDH1);Unigene0024902(PEX11-4);Unigene0029819(TTL);Unigene0086344(ARC5)
GO:0000139	Golgi membrane	1	10	0.851416	1	Unigene0069586(FUT11)
GO:0000313	organellar ribosome	1	10	0.851416	1	Unigene0084650(RPS9)
GO:0044431	Golgi apparatus part	1	10	0.851416	1	Unigene0069586(FUT11)
GO:1902494	catalytic complex	9	68	0.85736	1	Unigene0016193(At4g24790);Unigene0021816(CSTF50);Unigene0030265(At5g62290);Unigene0044829(APC11);Unigene0066922(ARP4);Unigene0077558(At3g61590);Unigene0083996(STI);Unigene0083999(STI);Unigene0087961(rbx1)
GO:0005856	cytoskeleton	18	127	0.859684	1	Unigene0006335(TAN1);Unigene0007441(KIN14Q);Unigene0007887(KIN7D);Unigene0007888(KIN7D);Unigene0013087(KIN14K);Unigene0016022(TUBB3);Unigene0022539(--);Unigene0025648(TUBA3);Unigene0025649(TUBA2);Unigene0026514(--);Unigene0032279(GALT4);Unigene0036570(ADF10);Unigene0039437(KIN8B);Unigene0053097(KIN12A);Unigene0058852(KIN7H);Unigene0061381(KIN7J);Unigene0068264(KIN5A);Unigene0082639(KIN13B)
GO:0043231	intracellular membrane-bounded organelle	463	2754	0.863492	1	Unigene0000014(NIR);Unigene0000016(LECRK41);Unigene0000304(HSS1);Unigene0000306(HSS1);Unigene0000343(MYB63);Unigene0000436(HOX4);Unigene0001495(Os02g0134400);Unigene0001639(DEGP5);Unigene0001699(PSAH);Unigene0001754(LECRK41);Unigene0001810(CSLF3);Unigene0001959(XA21);Unigene0001997(WAXY);Unigene0002011(Y1);Unigene0002111(--);Unigene0002222(Os10g0502400);Unigene0002271(CSLD2);Unigene0002436(NAC067…
GO:0070993	translation preinitiation complex	2	19	0.866793	1	Unigene0006198(TIF3E1);Unigene0065211(TIF3C1)
GO:0044446	intracellular organelle part	156	965	0.867943	1	Unigene0001639(DEGP5);Unigene0001699(PSAH);Unigene0002011(Y1);Unigene0002931(aac);Unigene0002932(aac);Unigene0002936(FER1);Unigene0002965(OAT);Unigene0005868(--);Unigene0006643(At1g07170);Unigene0007240(CHL);Unigene0007415(RPL15);Unigene0007441(KIN14Q);Unigene0007615(--);Unigene0007673(PTAC10);Unigene0007887(KIN7D);Unigene0007888(KIN7D);Unigene0008043(SIR);Unigene0008911(HISN2);Unigene0009066(AGP…
GO:0015934	large ribosomal subunit	3	27	0.871464	1	Unigene0013325(RPL26B);Unigene0021385(crp-74);Unigene0030863(RPL2)
GO:0005794	Golgi apparatus	1	11	0.877235	1	Unigene0069586(FUT11)
GO:0044438	microbody part	1	11	0.877235	1	Unigene0024902(PEX11-4)
GO:0044439	peroxisomal part	1	11	0.877235	1	Unigene0024902(PEX11-4)
GO:0019866	organelle inner membrane	17	123	0.880111	1	Unigene0002931(aac);Unigene0002932(aac);Unigene0011846(SDX1);Unigene0019302(--);Unigene0019921(sdh1);Unigene0033020(cemA);Unigene0042132(PSD2);Unigene0042133(PSD2);Unigene0055612(aac);Unigene0056478(aac);Unigene0056841(MT-CYB);Unigene0062391(RPS14);Unigene0062857(SDH2);Unigene0064621(HMA1);Unigene0065748(RER4);Unigene0083098(HCC1);Unigene0087604(COAC2)
GO:0005618	cell wall	2	20	0.885325	1	Unigene0056894(AP25);Unigene0070940(BGLU25)
GO:0016469	proton-transporting two-sector ATPase complex	7	57	0.887268	1	Unigene0006830(atp-2);Unigene0006831(atp-2);Unigene0022836(ATP9);Unigene0022837(ATP9);Unigene0031976(atpI);Unigene0031997(atp-1);Unigene0039209(AtMg00640)
GO:0012505	endomembrane system	3	32	0.933979	1	Unigene0010068(HSP90);Unigene0013799(EVN);Unigene0069586(FUT11)
GO:0044422	organelle part	171	1084	0.943229	1	Unigene0001639(DEGP5);Unigene0001699(PSAH);Unigene0001810(CSLF3);Unigene0002011(Y1);Unigene0002271(CSLD2);Unigene0002931(aac);Unigene0002932(aac);Unigene0002936(FER1);Unigene0002965(OAT);Unigene0005868(--);Unigene0006643(At1g07170);Unigene0007240(CHL);Unigene0007347(NGR_a02300);Unigene0007415(RPL15);Unigene0007441(KIN14Q);Unigene0007615(--);Unigene0007673(PTAC10);Unigene0007887(KIN7D);Unigene0007…
GO:0044428	nuclear part	8	72	0.947959	1	Unigene0006643(At1g07170);Unigene0029370(--);Unigene0030599(--);Unigene0039859(nop-1);Unigene0044829(APC11);Unigene0059642(--);Unigene0066922(ARP4);Unigene0086713(NFYC2)
GO:0031974	membrane-enclosed lumen	6	58	0.952199	1	Unigene0029370(--);Unigene0039859(nop-1);Unigene0059642(--);Unigene0066922(ARP4);Unigene0085410(CC-1);Unigene0085411(CC-1)
GO:0009527	plastid outer membrane	1	16	0.952758	1	Unigene0086344(ARC5)
GO:0098687	chromosomal region	1	16	0.952758	1	Unigene0059642(--)
GO:0043227	membrane-bounded organelle	466	2819	0.955036	1	Unigene0000014(NIR);Unigene0000016(LECRK41);Unigene0000304(HSS1);Unigene0000306(HSS1);Unigene0000343(MYB63);Unigene0000436(HOX4);Unigene0001495(Os02g0134400);Unigene0001639(DEGP5);Unigene0001699(PSAH);Unigene0001754(LECRK41);Unigene0001810(CSLF3);Unigene0001959(XA21);Unigene0001997(WAXY);Unigene0002011(Y1);Unigene0002111(--);Unigene0002222(Os10g0502400);Unigene0002271(CSLD2);Unigene0002436(NAC067…
GO:0033178	proton-transporting two-sector ATPase complex, catalytic domain	3	35	0.956537	1	Unigene0006830(atp-2);Unigene0006831(atp-2);Unigene0031997(atp-1)
GO:0005777	peroxisome	1	17	0.960976	1	Unigene0024902(PEX11-4)
GO:0005634	nucleus	8	75	0.961726	1	Unigene0006643(At1g07170);Unigene0029370(--);Unigene0030599(--);Unigene0039859(nop-1);Unigene0044829(APC11);Unigene0059642(--);Unigene0066922(ARP4);Unigene0086713(NFYC2)
GO:0031981	nuclear lumen	4	45	0.965486	1	Unigene0029370(--);Unigene0039859(nop-1);Unigene0059642(--);Unigene0066922(ARP4)
GO:0043233	organelle lumen	4	45	0.965486	1	Unigene0029370(--);Unigene0039859(nop-1);Unigene0059642(--);Unigene0066922(ARP4)
GO:0070013	intracellular organelle lumen	4	45	0.965486	1	Unigene0029370(--);Unigene0039859(nop-1);Unigene0059642(--);Unigene0066922(ARP4)
GO:0043228	non-membrane-bounded organelle	77	530	0.970831	1	Unigene0004377(H1-II);Unigene0006335(TAN1);Unigene0007415(RPL15);Unigene0007441(KIN14Q);Unigene0007673(PTAC10);Unigene0007887(KIN7D);Unigene0007888(KIN7D);Unigene0008043(SIR);Unigene0011051(PTAC16);Unigene0011959(RPS2A);Unigene0012825(nusG);Unigene0013087(KIN14K);Unigene0013325(RPL26B);Unigene0014041(RpS27A);Unigene0014836(RS2);Unigene0016022(TUBB3);Unigene0017666(RPS1);Unigene0019142(RPS23);Unig…
GO:0043232	intracellular non-membrane-bounded organelle	77	530	0.970831	1	Unigene0004377(H1-II);Unigene0006335(TAN1);Unigene0007415(RPL15);Unigene0007441(KIN14Q);Unigene0007673(PTAC10);Unigene0007887(KIN7D);Unigene0007888(KIN7D);Unigene0008043(SIR);Unigene0011051(PTAC16);Unigene0011959(RPS2A);Unigene0012825(nusG);Unigene0013087(KIN14K);Unigene0013325(RPL26B);Unigene0014041(RpS27A);Unigene0014836(RS2);Unigene0016022(TUBB3);Unigene0017666(RPS1);Unigene0019142(RPS23);Unig…
GO:0098588	bounding membrane of organelle	5	55	0.972909	1	Unigene0013799(EVN);Unigene0024902(PEX11-4);Unigene0044566(POR1);Unigene0069586(FUT11);Unigene0086344(ARC5)
GO:0044427	chromosomal part	2	31	0.979796	1	Unigene0032641(ETG1);Unigene0059642(--)
GO:0031090	organelle membrane	48	359	0.985595	1	Unigene0001810(CSLF3);Unigene0002271(CSLD2);Unigene0002931(aac);Unigene0002932(aac);Unigene0007347(NGR_a02300);Unigene0008275(TIP4-3);Unigene0009242(LPAT1);Unigene0009243(--);Unigene0010068(HSP90);Unigene0011846(SDX1);Unigene0012692(CPR);Unigene0013799(EVN);Unigene0014191(MHX1);Unigene0014294(HMGR);Unigene0014296(HMGR);Unigene0018045(--);Unigene0019302(--);Unigene0019921(sdh1);Unigene0020838(Os05…
GO:0030135	coated vesicle	1	24	0.989771	1	Unigene0065150(--)
GO:0098805	whole membrane	3	45	0.989993	1	Unigene0024902(PEX11-4);Unigene0044566(POR1);Unigene0086344(ARC5)
GO:0005654	nucleoplasm	1	28	0.995245	1	Unigene0066922(ARP4)
GO:0044451	nucleoplasm part	1	28	0.995245	1	Unigene0066922(ARP4)
GO:0043229	intracellular organelle	500	3089	0.995947	1	Unigene0000014(NIR);Unigene0000016(LECRK41);Unigene0000304(HSS1);Unigene0000306(HSS1);Unigene0000343(MYB63);Unigene0000436(HOX4);Unigene0001495(Os02g0134400);Unigene0001639(DEGP5);Unigene0001699(PSAH);Unigene0001754(LECRK41);Unigene0001810(CSLF3);Unigene0001959(XA21);Unigene0001997(WAXY);Unigene0002011(Y1);Unigene0002111(--);Unigene0002222(Os10g0502400);Unigene0002271(CSLD2);Unigene0002436(NAC067…
GO:0019012	virion	1	29	0.996074	1	Unigene0087981(RNP1)
GO:0044423	virion part	1	29	0.996074	1	Unigene0087981(RNP1)
GO:0016023	cytoplasmic, membrane-bounded vesicle	1	30	0.996758	1	Unigene0065150(--)
GO:0031410	cytoplasmic vesicle	1	30	0.996758	1	Unigene0065150(--)
GO:0031982	vesicle	1	32	0.997791	1	Unigene0065150(--)
GO:0031988	membrane-bounded vesicle	1	32	0.997791	1	Unigene0065150(--)
GO:0044455	mitochondrial membrane part	1	34	0.998494	1	Unigene0019921(sdh1)
GO:0043226	organelle	502	3129	0.99871	1	Unigene0000014(NIR);Unigene0000016(LECRK41);Unigene0000304(HSS1);Unigene0000306(HSS1);Unigene0000343(MYB63);Unigene0000436(HOX4);Unigene0001495(Os02g0134400);Unigene0001639(DEGP5);Unigene0001699(PSAH);Unigene0001754(LECRK41);Unigene0001810(CSLF3);Unigene0001959(XA21);Unigene0001997(WAXY);Unigene0002011(Y1);Unigene0002111(--);Unigene0002222(Os10g0502400);Unigene0002271(CSLD2);Unigene0002436(NAC067…
GO:0043234	protein complex	63	503	0.999233	1	Unigene0001699(PSAH);Unigene0002887(PSAO);Unigene0006198(TIF3E1);Unigene0006830(atp-2);Unigene0006831(atp-2);Unigene0007441(KIN14Q);Unigene0007887(KIN7D);Unigene0007888(KIN7D);Unigene0009410(--);Unigene0011628(srpra);Unigene0013087(KIN14K);Unigene0015886(PNSL3);Unigene0016193(At4g24790);Unigene0020489(LHCB5);Unigene0021207(LHCB4.1);Unigene0021224(PSAL);Unigene0021451(PSAK);Unigene0021816(CSTF50);…
GO:0005740	mitochondrial envelope	1	38	0.999301	1	Unigene0019921(sdh1)
GO:0031966	mitochondrial membrane	1	38	0.999301	1	Unigene0019921(sdh1)
GO:0044429	mitochondrial part	2	62	0.999902	1	Unigene0002965(OAT);Unigene0019921(sdh1)
GO:0005739	mitochondrion	2	67	0.99996	1	Unigene0002965(OAT);Unigene0019921(sdh1)
GO:0030529	intracellular ribonucleoprotein complex	88	719	0.999978	1	Unigene0006198(TIF3E1);Unigene0006255(RPL44);Unigene0006643(At1g07170);Unigene0007415(RPL15);Unigene0008701(RPL28);Unigene0010008(RPL12-2);Unigene0010024(crp-6);Unigene0011253(RPL13);Unigene0011573(RPL31);Unigene0011959(RPS2A);Unigene0012686(rps-17);Unigene0013325(RPL26B);Unigene0013568(RPS10);Unigene0013841(RPS6);Unigene0014041(RpS27A);Unigene0015808(RPS13);Unigene0016050(rpsF);Unigene0016544(RP…
GO:1990904	ribonucleoprotein complex	88	719	0.999978	1	Unigene0006198(TIF3E1);Unigene0006255(RPL44);Unigene0006643(At1g07170);Unigene0007415(RPL15);Unigene0008701(RPL28);Unigene0010008(RPL12-2);Unigene0010024(crp-6);Unigene0011253(RPL13);Unigene0011573(RPL31);Unigene0011959(RPS2A);Unigene0012686(rps-17);Unigene0013325(RPL26B);Unigene0013568(RPS10);Unigene0013841(RPS6);Unigene0014041(RpS27A);Unigene0015808(RPS13);Unigene0016050(rpsF);Unigene0016544(RP…
GO:0005623	cell	684	4233	0.999995	1	Unigene0000014(NIR);Unigene0000016(LECRK41);Unigene0000304(HSS1);Unigene0000306(HSS1);Unigene0000343(MYB63);Unigene0000436(HOX4);Unigene0000952(yrpB);Unigene0001236(MOD-E);Unigene0001329(IPP);Unigene0001495(Os02g0134400);Unigene0001639(DEGP5);Unigene0001699(PSAH);Unigene0001754(LECRK41);Unigene0001810(CSLF3);Unigene0001959(XA21);Unigene0001997(WAXY);Unigene0002011(Y1);Unigene0002111(--);Unigene00…
GO:0044464	cell part	684	4233	0.999995	1	Unigene0000014(NIR);Unigene0000016(LECRK41);Unigene0000304(HSS1);Unigene0000306(HSS1);Unigene0000343(MYB63);Unigene0000436(HOX4);Unigene0000952(yrpB);Unigene0001236(MOD-E);Unigene0001329(IPP);Unigene0001495(Os02g0134400);Unigene0001639(DEGP5);Unigene0001699(PSAH);Unigene0001754(LECRK41);Unigene0001810(CSLF3);Unigene0001959(XA21);Unigene0001997(WAXY);Unigene0002011(Y1);Unigene0002111(--);Unigene00…
GO:0005622	intracellular	644	4071	1	1	Unigene0000014(NIR);Unigene0000016(LECRK41);Unigene0000304(HSS1);Unigene0000306(HSS1);Unigene0000343(MYB63);Unigene0000436(HOX4);Unigene0000952(yrpB);Unigene0001236(MOD-E);Unigene0001329(IPP);Unigene0001495(Os02g0134400);Unigene0001639(DEGP5);Unigene0001699(PSAH);Unigene0001754(LECRK41);Unigene0001810(CSLF3);Unigene0001959(XA21);Unigene0001997(WAXY);Unigene0002011(Y1);Unigene0002111(--);Unigene00…
GO:0044424	intracellular part	631	4014	1	1	Unigene0000014(NIR);Unigene0000016(LECRK41);Unigene0000304(HSS1);Unigene0000306(HSS1);Unigene0000343(MYB63);Unigene0000436(HOX4);Unigene0000952(yrpB);Unigene0001236(MOD-E);Unigene0001329(IPP);Unigene0001495(Os02g0134400);Unigene0001639(DEGP5);Unigene0001699(PSAH);Unigene0001754(LECRK41);Unigene0001810(CSLF3);Unigene0001959(XA21);Unigene0001997(WAXY);Unigene0002011(Y1);Unigene0002111(--);Unigene00…
GO:0032991	macromolecular complex	156	1277	1	1	Unigene0001699(PSAH);Unigene0002887(PSAO);Unigene0006198(TIF3E1);Unigene0006255(RPL44);Unigene0006643(At1g07170);Unigene0006830(atp-2);Unigene0006831(atp-2);Unigene0007415(RPL15);Unigene0007441(KIN14Q);Unigene0007887(KIN7D);Unigene0007888(KIN7D);Unigene0008701(RPL28);Unigene0009410(--);Unigene0010008(RPL12-2);Unigene0010024(crp-6);Unigene0011253(RPL13);Unigene0011573(RPL31);Unigene0011628(srpra);…
GO:0005575	cellular_component	926	5339	1	1	Unigene0000014(NIR);Unigene0000016(LECRK41);Unigene0000166(BAT1);Unigene0000178(AAP3);Unigene0000304(HSS1);Unigene0000306(HSS1);Unigene0000343(MYB63);Unigene0000436(HOX4);Unigene0000586(BC1L7);Unigene0000818(RBL1);Unigene0000865(LHT1);Unigene0000952(yrpB);Unigene0001206(OLE1);Unigene0001236(MOD-E);Unigene0001329(IPP);Unigene0001372(PHT1-4);Unigene0001495(Os02g0134400);Unigene0001639(DEGP5);Unigen…

## Sheet: Chlorosis-vs-Control .MF
GO ID	Description	Chlorosis-vs-Control (1725)	All (8851)	pvalue	p.adjust	Genes
GO:0046906	tetrapyrrole binding	94	279	9.25638e-09	3.36932e-06	Unigene0000014(NIR);Unigene0000432(CYP71C4);Unigene0001365(CYP707A5);Unigene0001664(PER2);Unigene0001684(CYP90D2);Unigene0002703(CYP94C1);Unigene0003635(CYP75B2);Unigene0003776(CYP85A1);Unigene0003836(CYP81E1);Unigene0003991(CYP74B2);Unigene0004156(PRX74);Unigene0004440(Sb03g046810);Unigene0004454(CYP707A4);Unigene0004636(CYP704C1);Unigene0005648(MP3);Unigene0008043(SIR);Unigene0011362(NIR);Unige…
GO:0016759	cellulose synthase activity	12	19	3.71333e-05	0.00675826	Unigene0001810(CSLF3);Unigene0002271(CSLD2);Unigene0002588(CESA1);Unigene0011524(CESA8);Unigene0013811(CESA7);Unigene0047938(CSLF4);Unigene0047940(CSLF2);Unigene0047942(CSLF3);Unigene0056463(CSFL8);Unigene0073258(CESA9);Unigene0073260(CESA3);Unigene0087181(CESA4)
GO:0003824	catalytic activity	1217	5926	0.000202978	0.0165082	Unigene0000013(LOX1.1);Unigene0000014(NIR);Unigene0000135(--);Unigene0000229(Os08g0562700);Unigene0000236(CSFL8);Unigene0000241(CSLF9);Unigene0000247(MAO1B);Unigene0000268(B120);Unigene0000345(--);Unigene0000398(Rtn4ip1);Unigene0000430(SD25);Unigene0000432(CYP71C4);Unigene0000631(--);Unigene0000638(LECRK4);Unigene0000652(PIX13);Unigene0000667(CARB);Unigene0000669(ALDP);Unigene0000674(ILL2);Unigen…
GO:0016491	oxidoreductase activity	224	938	0.000255968	0.0165082	Unigene0000013(LOX1.1);Unigene0000014(NIR);Unigene0000247(MAO1B);Unigene0000432(CYP71C4);Unigene0000706(aciA);Unigene0000952(yrpB);Unigene0001206(OLE1);Unigene0001365(CYP707A5);Unigene0001495(Os02g0134400);Unigene0001642(At1g62600);Unigene0001684(CYP90D2);Unigene0001862(ALTA10);Unigene0002052(PTGES2);Unigene0002222(Os10g0502400);Unigene0002537(CYP71E1);Unigene0002625(CYP89A9);Unigene0002703(CYP94…
GO:0016758	transferase activity, transferring hexosyl groups	37	110	0.000304836	0.0165082	Unigene0001810(CSLF3);Unigene0002271(CSLD2);Unigene0002588(CESA1);Unigene0002709(XTH32);Unigene0002877(XTH23);Unigene0006303(B3GALT7);Unigene0009450(Os10g0205300);Unigene0011524(CESA8);Unigene0013811(CESA7);Unigene0017786(B3GALT2);Unigene0018112(GALT6);Unigene0023346(CSLA1);Unigene0025886(XTH31);Unigene0025938(pvg3);Unigene0033659(Os04g0103100);Unigene0035654(--);Unigene0035720(XTH30);Unigene0035…
GO:0000990	transcription factor activity, core RNA polymerase binding	6	7	0.000317465	0.0165082	Unigene0006142(SIGC);Unigene0007299(--);Unigene0018980(PP2A10);Unigene0037478(SIGB);Unigene0066252(SIGB);Unigene0078928(SIGA)
GO:0000996	core DNA-dependent RNA polymerase binding promoter specificity activity	6	7	0.000317465	0.0165082	Unigene0006142(SIGC);Unigene0007299(--);Unigene0018980(PP2A10);Unigene0037478(SIGB);Unigene0066252(SIGB);Unigene0078928(SIGA)
GO:0016757	transferase activity, transferring glycosyl groups	82	321	0.00410534	0.186793	Unigene0000236(CSFL8);Unigene0000241(CSLF9);Unigene0000667(CARB);Unigene0001202(CISZOG1);Unigene0001810(CSLF3);Unigene0002271(CSLD2);Unigene0002398(UGT92A1);Unigene0002446(UGT85A2);Unigene0002588(CESA1);Unigene0002709(XTH32);Unigene0002727(UGT84A13);Unigene0002877(XTH23);Unigene0005295(XTH30);Unigene0006303(B3GALT7);Unigene0007185(--);Unigene0008726(RhGT1);Unigene0009308(UGT76C2);Unigene0009450(O…
GO:0046527	glucosyltransferase activity	14	36	0.0054598	0.220819	Unigene0001810(CSLF3);Unigene0002271(CSLD2);Unigene0002588(CESA1);Unigene0002877(XTH23);Unigene0011524(CESA8);Unigene0013811(CESA7);Unigene0047938(CSLF4);Unigene0047940(CSLF2);Unigene0047942(CSLF3);Unigene0050412(Os06g0160700);Unigene0056463(CSFL8);Unigene0073258(CESA9);Unigene0073260(CESA3);Unigene0087181(CESA4)
GO:0004672	protein kinase activity	159	685	0.00678252	0.246884	Unigene0000135(--);Unigene0000268(B120);Unigene0000430(SD25);Unigene0000638(LECRK4);Unigene0000652(PIX13);Unigene0000667(CARB);Unigene0000719(CRK10);Unigene0001199(CRK6);Unigene0001754(LECRK41);Unigene0002007(LRK10L-1.2);Unigene0002025(WAK5);Unigene0002094(LRK10);Unigene0002249(At1g11330);Unigene0002293(LECRK41);Unigene0002387(CHARK);Unigene0002630(CRK41);Unigene0002907(SAPK4);Unigene0003044(At1g…
GO:0008509	anion transmembrane transporter activity	19	58	0.0114755	0.379736	Unigene0002140(--);Unigene0002931(aac);Unigene0002932(aac);Unigene0004021(BAT1);Unigene0004022(BAT1);Unigene0004057(SULTR3;2);Unigene0006091(SULTR3;1);Unigene0006104(CLC-F);Unigene0021545(CAT2);Unigene0026436(--);Unigene0029050(CAT1);Unigene0037096(SULTR3;1);Unigene0037487(BAT1);Unigene0046949(RR1);Unigene0055612(aac);Unigene0056614(DTX42);Unigene0082082(CLC-B);Unigene0085639(CSTLP2);Unigene00876…
GO:0000988	transcription factor activity, protein binding	7	15	0.0156319	0.461732	Unigene0006142(SIGC);Unigene0007299(--);Unigene0017648(HAC12);Unigene0018980(PP2A10);Unigene0037478(SIGB);Unigene0066252(SIGB);Unigene0078928(SIGA)
GO:0016773	phosphotransferase activity, alcohol group as acceptor	162	716	0.0164904	0.461732	Unigene0000135(--);Unigene0000268(B120);Unigene0000430(SD25);Unigene0000638(LECRK4);Unigene0000652(PIX13);Unigene0000667(CARB);Unigene0000719(CRK10);Unigene0001199(CRK6);Unigene0001754(LECRK41);Unigene0002007(LRK10L-1.2);Unigene0002025(WAK5);Unigene0002094(LRK10);Unigene0002249(At1g11330);Unigene0002293(LECRK41);Unigene0002387(CHARK);Unigene0002630(CRK41);Unigene0002907(SAPK4);Unigene0003044(At1g…
GO:0016661	oxidoreductase activity, acting on other nitrogenous compounds as donors	3	4	0.0252533	0.652616	Unigene0000014(NIR);Unigene0011362(NIR);Unigene0033738(NAR-7)
GO:0016740	transferase activity	481	2303	0.0268935	0.652616	Unigene0000135(--);Unigene0000236(CSFL8);Unigene0000241(CSLF9);Unigene0000268(B120);Unigene0000345(--);Unigene0000430(SD25);Unigene0000631(--);Unigene0000638(LECRK4);Unigene0000652(PIX13);Unigene0000667(CARB);Unigene0000719(CRK10);Unigene0000799(Os01g0832000);Unigene0001199(CRK6);Unigene0001202(CISZOG1);Unigene0001289(naat-A);Unigene0001375(--);Unigene0001449(--);Unigene0001493(GLYK);Unigene00016…
GO:0016772	transferase activity, transferring phosphorus-containing groups	269	1251	0.0295298	0.671804	Unigene0000135(--);Unigene0000268(B120);Unigene0000345(--);Unigene0000430(SD25);Unigene0000631(--);Unigene0000638(LECRK4);Unigene0000652(PIX13);Unigene0000667(CARB);Unigene0000719(CRK10);Unigene0000799(Os01g0832000);Unigene0001199(CRK6);Unigene0001493(GLYK);Unigene0001729(MAL);Unigene0001754(LECRK41);Unigene0001959(XA21);Unigene0002007(LRK10L-1.2);Unigene0002025(WAK5);Unigene0002094(LRK10);Unigen…
GO:0005385	zinc ion transmembrane transporter activity	2	2	0.0379656	0.70715	Unigene0019302(--);Unigene0064621(HMA1)
GO:0015086	cadmium ion transmembrane transporter activity	2	2	0.0379656	0.70715	Unigene0019302(--);Unigene0064621(HMA1)
GO:0016664	oxidoreductase activity, acting on other nitrogenous compounds as donors, iron-sulfur protein as acceptor	2	2	0.0379656	0.70715	Unigene0000014(NIR);Unigene0011362(NIR)
GO:0048037	cofactor binding	31	117	0.0388544	0.70715	Unigene0001932(ANR);Unigene0003284(ANR);Unigene0006065(Os01g0969100);Unigene0006181(--);Unigene0007025(CCR1);Unigene0007347(NGR_a02300);Unigene0008291(UGE-1);Unigene0008582(GAE6);Unigene0012771(GAE1);Unigene0014294(HMGR);Unigene0014296(HMGR);Unigene0021551(Os01g0939600);Unigene0021552(Os01g0801600);Unigene0026377(RHM3);Unigene0027283(UEL-1);Unigene0029370(--);Unigene0033738(NAR-7);Unigene0037246(…
GO:0008514	organic anion transmembrane transporter activity	12	37	0.0431225	0.723096	Unigene0002140(--);Unigene0002931(aac);Unigene0002932(aac);Unigene0004021(BAT1);Unigene0004022(BAT1);Unigene0021545(CAT2);Unigene0029050(CAT1);Unigene0037487(BAT1);Unigene0055612(aac);Unigene0056614(DTX42);Unigene0085639(CSTLP2);Unigene0087604(COAC2)
GO:0016160	amylase activity	5	11	0.0455134	0.723096	Unigene0018247(--);Unigene0022205(BAM3);Unigene0025099(AMY1.1);Unigene0045626(BAMY2);Unigene0071704(BMY1)
GO:0016301	kinase activity	183	841	0.0456901	0.723096	Unigene0000135(--);Unigene0000268(B120);Unigene0000345(--);Unigene0000430(SD25);Unigene0000631(--);Unigene0000638(LECRK4);Unigene0000652(PIX13);Unigene0000667(CARB);Unigene0000719(CRK10);Unigene0001199(CRK6);Unigene0001754(LECRK41);Unigene0002007(LRK10L-1.2);Unigene0002025(WAK5);Unigene0002094(LRK10);Unigene0002249(At1g11330);Unigene0002293(LECRK41);Unigene0002387(CHARK);Unigene0002630(CRK41);Uni…
GO:0005319	lipid transporter activity	3	5	0.0540221	0.786562	Unigene0005575(ALA1);Unigene0058831(At4g39670);Unigene0085136(ACD11)
GO:0005506	iron ion binding	3	5	0.0540221	0.786562	Unigene0002936(FER1);Unigene0029675(FER1);Unigene0069798(LIGB)
GO:0016798	hydrolase activity, acting on glycosyl bonds	27	103	0.0576446	0.807024	Unigene0005660(UNG);Unigene0010537(Cht8);Unigene0013539(CIN1);Unigene0014264(CHIT3);Unigene0018247(--);Unigene0018453(VIT_06s0061g00120);Unigene0022205(BAM3);Unigene0023844(FUC1);Unigene0025099(AMY1.1);Unigene0025737(GLC1);Unigene0028425(GIP);Unigene0031113(CINV1);Unigene0042825(Os08g0549200);Unigene0044251(AGAL1);Unigene0045402(NIN1);Unigene0045626(BAMY2);Unigene0054911(SBE1);Unigene0055730(ASD1…
GO:0005215	transporter activity	99	443	0.0689184	0.865136	Unigene0000001(MRS2-B);Unigene0001372(PHT1-4);Unigene0002140(--);Unigene0002931(aac);Unigene0002932(aac);Unigene0003081(At1g19450);Unigene0003791(ACA10);Unigene0004021(BAT1);Unigene0004022(BAT1);Unigene0004057(SULTR3;2);Unigene0004188(AMT2-1);Unigene0005575(ALA1);Unigene0006091(SULTR3;1);Unigene0006104(CLC-F);Unigene0006390(MST1);Unigene0006830(atp-2);Unigene0006831(atp-2);Unigene0007287(ABCB21);…
GO:0005216	ion channel activity	6	16	0.073344	0.865136	Unigene0006104(CLC-F);Unigene0020838(Os05g0428700);Unigene0044566(POR1);Unigene0046949(RR1);Unigene0082082(CLC-B);Unigene0084970(Os02g0245800)
GO:0022838	substrate-specific channel activity	6	16	0.073344	0.865136	Unigene0006104(CLC-F);Unigene0020838(Os05g0428700);Unigene0044566(POR1);Unigene0046949(RR1);Unigene0082082(CLC-B);Unigene0084970(Os02g0245800)
GO:0016667	oxidoreductase activity, acting on a sulfur group of donors	19	71	0.0839329	0.865136	Unigene0002052(PTGES2);Unigene0006715(GRXS12);Unigene0008043(SIR);Unigene0008445(TRM1);Unigene0011254(CG31559);Unigene0013344(LIP5);Unigene0015475(Os01g0913000);Unigene0017052(--);Unigene0018561(--);Unigene0028137(GRXC7);Unigene0052113(GRXS2);Unigene0053088(Os04g0530600);Unigene0057929(CDSP32);Unigene0062876(CG31559);Unigene0068970(Os08g0378900);Unigene0074604(APR1);Unigene0078223(MSRA2-1);Unigen…
GO:0004713	protein tyrosine kinase activity	3	6	0.0926364	0.865136	Unigene0010842(SOBIR1);Unigene0059783(PXC3);Unigene0067801(LRK10L-2.7)
GO:0005253	anion channel activity	3	6	0.0926364	0.865136	Unigene0006104(CLC-F);Unigene0046949(RR1);Unigene0082082(CLC-B)
GO:0005254	chloride channel activity	3	6	0.0926364	0.865136	Unigene0006104(CLC-F);Unigene0046949(RR1);Unigene0082082(CLC-B)
GO:0015108	chloride transmembrane transporter activity	3	6	0.0926364	0.865136	Unigene0006104(CLC-F);Unigene0046949(RR1);Unigene0082082(CLC-B)
GO:0015103	inorganic anion transmembrane transporter activity	7	21	0.0969314	0.865136	Unigene0004057(SULTR3;2);Unigene0006091(SULTR3;1);Unigene0006104(CLC-F);Unigene0026436(--);Unigene0037096(SULTR3;1);Unigene0046949(RR1);Unigene0082082(CLC-B)
GO:0016724	oxidoreductase activity, oxidizing metal ions, oxygen as acceptor	2	3	0.0991122	0.865136	Unigene0002936(FER1);Unigene0029675(FER1)
GO:0015036	disulfide oxidoreductase activity	14	51	0.106325	0.865136	Unigene0002052(PTGES2);Unigene0006715(GRXS12);Unigene0008445(TRM1);Unigene0011254(CG31559);Unigene0013344(LIP5);Unigene0015475(Os01g0913000);Unigene0018561(--);Unigene0028137(GRXC7);Unigene0052113(GRXS2);Unigene0053088(Os04g0530600);Unigene0057929(CDSP32);Unigene0062876(CG31559);Unigene0068970(Os08g0378900);Unigene0087735(--)
GO:0015144	carbohydrate transmembrane transporter activity	6	18	0.120508	0.865136	Unigene0019106(HXT4);Unigene0030096(SUT4);Unigene0044782(STP14);Unigene0057584(SWEET6B);Unigene0084722(SWEET15);Unigene0085639(CSTLP2)
GO:0015267	channel activity	6	18	0.120508	0.865136	Unigene0006104(CLC-F);Unigene0020838(Os05g0428700);Unigene0044566(POR1);Unigene0046949(RR1);Unigene0082082(CLC-B);Unigene0084970(Os02g0245800)
GO:0022803	passive transmembrane transporter activity	6	18	0.120508	0.865136	Unigene0006104(CLC-F);Unigene0020838(Os05g0428700);Unigene0044566(POR1);Unigene0046949(RR1);Unigene0082082(CLC-B);Unigene0084970(Os02g0245800)
GO:1901476	carbohydrate transporter activity	6	18	0.120508	0.865136	Unigene0019106(HXT4);Unigene0030096(SUT4);Unigene0044782(STP14);Unigene0057584(SWEET6B);Unigene0084722(SWEET15);Unigene0085639(CSTLP2)
GO:0016705	oxidoreductase activity, acting on paired donors, with incorporation or reduction of molecular oxygen	26	107	0.128142	0.865136	Unigene0000247(MAO1B);Unigene0008076(SRG1);Unigene0008215(At1g06620);Unigene0009072(F3H-2);Unigene0009245(DES3);Unigene0010200(NCS1);Unigene0013216(DAO);Unigene0015187(Os04g0379900);Unigene0016103(At3g11180);Unigene0017591(At1g06620);Unigene0017779(--);Unigene0017780(--);Unigene0020565(F3H-2);Unigene0022249(DDB_G0283291);Unigene0022451(IDS3);Unigene0022456(F3H-3);Unigene0027691(At1g06650);Unigene…
GO:0005342	organic acid transmembrane transporter activity	8	27	0.138977	0.865136	Unigene0002140(--);Unigene0004021(BAT1);Unigene0004022(BAT1);Unigene0021545(CAT2);Unigene0029050(CAT1);Unigene0037487(BAT1);Unigene0056614(DTX42);Unigene0085639(CSTLP2)
GO:0046943	carboxylic acid transmembrane transporter activity	8	27	0.138977	0.865136	Unigene0002140(--);Unigene0004021(BAT1);Unigene0004022(BAT1);Unigene0021545(CAT2);Unigene0029050(CAT1);Unigene0037487(BAT1);Unigene0056614(DTX42);Unigene0085639(CSTLP2)
GO:0001071	nucleic acid binding transcription factor activity	33	142	0.151506	0.865136	Unigene0000436(HOX4);Unigene0006142(SIGC);Unigene0007299(--);Unigene0014836(RS2);Unigene0017831(ERF025);Unigene0018980(PP2A10);Unigene0022856(MADS26);Unigene0025014(ERF094);Unigene0028984(E2FB);Unigene0030599(--);Unigene0037478(SIGB);Unigene0038650(DREB1A);Unigene0038652(DREB1E);Unigene0038654(DREB1E);Unigene0040910(DPB);Unigene0044441(WRKY55);Unigene0047454(HSFA4D);Unigene0048636(ERF008);Unigene…
GO:0004553	hydrolase activity, hydrolyzing O-glycosyl compounds	19	77	0.156214	0.865136	Unigene0010537(Cht8);Unigene0013539(CIN1);Unigene0014264(CHIT3);Unigene0018247(--);Unigene0018453(VIT_06s0061g00120);Unigene0022205(BAM3);Unigene0023844(FUC1);Unigene0025099(AMY1.1);Unigene0025737(GLC1);Unigene0031113(CINV1);Unigene0042825(Os08g0549200);Unigene0045402(NIN1);Unigene0045626(BAMY2);Unigene0055730(ASD1);Unigene0070940(BGLU25);Unigene0071704(BMY1);Unigene0078913(CINV1);Unigene0083462(…
GO:0032553	ribonucleotide binding	8	28	0.163176	0.865136	Unigene0001560(OPR1);Unigene0007597(OPR2);Unigene0012692(CPR);Unigene0019312(At3g49140);Unigene0026674(OPR1);Unigene0058456(OPR1);Unigene0058457(OPR1);Unigene0072598(OPR1)
GO:0005267	potassium channel activity	2	4	0.172971	0.865136	Unigene0020838(Os05g0428700);Unigene0084970(Os02g0245800)
GO:0015079	potassium ion transmembrane transporter activity	2	4	0.172971	0.865136	Unigene0020838(Os05g0428700);Unigene0084970(Os02g0245800)
GO:0016411	acylglycerol O-acyltransferase activity	2	4	0.172971	0.865136	Unigene0009242(LPAT1);Unigene0009243(--)
GO:0016872	intramolecular lyase activity	2	4	0.172971	0.865136	Unigene0009882(FAP3);Unigene0010537(Cht8)
GO:0016682	oxidoreductase activity, acting on diphenols and related substances as donors, oxygen as acceptor	5	16	0.186499	0.865136	Unigene0021053(LAC10);Unigene0021054(LAC4);Unigene0021713(LAC21);Unigene0047757(LAC10);Unigene0047758(LAC13)
GO:0016835	carbon-oxygen lyase activity	17	70	0.191113	0.865136	Unigene0003614(TPS2);Unigene0009755(TPS1);Unigene0010816(ENO1);Unigene0026377(RHM3);Unigene0030777(CPS1);Unigene0034628(EMB3004);Unigene0036444(TPS2);Unigene0036446(TPS2);Unigene0039124(ZSS2);Unigene0049948(RHM1);Unigene0052016(ENO1);Unigene0055588(TPS4);Unigene0062930(ATP1);Unigene0073115(ilvD);Unigene0074614(MUR1);Unigene0082921(IIL1);Unigene0088294(At3g07010)
GO:0005337	nucleoside transmembrane transporter activity	3	8	0.191869	0.865136	Unigene0002931(aac);Unigene0002932(aac);Unigene0055612(aac)
GO:0005346	purine ribonucleotide transmembrane transporter activity	3	8	0.191869	0.865136	Unigene0002931(aac);Unigene0002932(aac);Unigene0055612(aac)
GO:0005347	ATP transmembrane transporter activity	3	8	0.191869	0.865136	Unigene0002931(aac);Unigene0002932(aac);Unigene0055612(aac)
GO:0009055	electron carrier activity	3	8	0.191869	0.865136	Unigene0015886(PNSL3);Unigene0021828(petB);Unigene0083284(psbA)
GO:0015211	purine nucleoside transmembrane transporter activity	3	8	0.191869	0.865136	Unigene0002931(aac);Unigene0002932(aac);Unigene0055612(aac)
GO:0016841	ammonia-lyase activity	3	8	0.191869	0.865136	Unigene0031499(PAL1);Unigene0034317(PAL);Unigene0087475(PAL)
GO:1901505	carbohydrate derivative transporter activity	3	8	0.191869	0.865136	Unigene0002931(aac);Unigene0002932(aac);Unigene0055612(aac)
GO:0015020	glucuronosyltransferase activity	4	12	0.191911	0.865136	Unigene0009450(Os10g0205300);Unigene0033659(Os04g0103100);Unigene0037369(Os03g0287800);Unigene0042988(Os05g0123100)
GO:0016671	oxidoreductase activity, acting on a sulfur group of donors, disulfide as acceptor	4	12	0.191911	0.865136	Unigene0017052(--);Unigene0074604(APR1);Unigene0078223(MSRA2-1);Unigene0078224(MSRA2-2)
GO:0002094	polyprenyltransferase activity	1	1	0.194893	0.865136	Unigene0027912(ABC4)
GO:0003724	RNA helicase activity	1	1	0.194893	0.865136	Unigene0036437(Os03g0108600)
GO:0003913	DNA photolyase activity	1	1	0.194893	0.865136	Unigene0041567(UVR3)
GO:0004337	geranyltranstransferase activity	1	1	0.194893	0.865136	Unigene0002011(Y1)
GO:0004551	nucleotide diphosphatase activity	1	1	0.194893	0.865136	Unigene0044274(NUDT19)
GO:0004753	saccharopine dehydrogenase activity	1	1	0.194893	0.865136	Unigene0066694(LYS3)
GO:0015142	tricarboxylic acid transmembrane transporter activity	1	1	0.194893	0.865136	Unigene0056614(DTX42)
GO:0015145	monosaccharide transmembrane transporter activity	1	1	0.194893	0.865136	Unigene0044782(STP14)
GO:0015149	hexose transmembrane transporter activity	1	1	0.194893	0.865136	Unigene0044782(STP14)
GO:0015562	efflux transmembrane transporter activity	1	1	0.194893	0.865136	Unigene0022657(ABCB1)
GO:0015928	fucosidase activity	1	1	0.194893	0.865136	Unigene0023844(FUC1)
GO:0016657	oxidoreductase activity, acting on NAD(P)H, nitrogenous group as acceptor	1	1	0.194893	0.865136	Unigene0024313(FDH1)
GO:0016673	oxidoreductase activity, acting on a sulfur group of donors, iron-sulfur protein as acceptor	1	1	0.194893	0.865136	Unigene0008043(SIR)
GO:0016864	intramolecular oxidoreductase activity, transposing S-S bonds	1	1	0.194893	0.865136	Unigene0055170(PDI)
GO:0034593	phosphatidylinositol bisphosphate phosphatase activity	1	1	0.194893	0.865136	Unigene0074393(IP5P11)
GO:0034594	phosphatidylinositol trisphosphate phosphatase activity	1	1	0.194893	0.865136	Unigene0074393(IP5P11)
GO:0046030	inositol trisphosphate phosphatase activity	1	1	0.194893	0.865136	Unigene0074393(IP5P11)
GO:0050662	coenzyme binding	1	1	0.194893	0.865136	Unigene0033738(NAR-7)
GO:0052743	inositol tetrakisphosphate phosphatase activity	1	1	0.194893	0.865136	Unigene0074393(IP5P11)
GO:0052866	phosphatidylinositol phosphate phosphatase activity	1	1	0.194893	0.865136	Unigene0074393(IP5P11)
GO:0022857	transmembrane transporter activity	80	378	0.218074	0.956374	Unigene0000001(MRS2-B);Unigene0001372(PHT1-4);Unigene0002140(--);Unigene0002931(aac);Unigene0002932(aac);Unigene0003081(At1g19450);Unigene0003791(ACA10);Unigene0004021(BAT1);Unigene0004022(BAT1);Unigene0004057(SULTR3;2);Unigene0004188(AMT2-1);Unigene0006091(SULTR3;1);Unigene0006104(CLC-F);Unigene0006390(MST1);Unigene0006830(atp-2);Unigene0006831(atp-2);Unigene0007287(ABCB21);Unigene0008563(HAK1);…
GO:0016838	carbon-oxygen lyase activity, acting on phosphates	7	26	0.231043	0.998114	Unigene0003614(TPS2);Unigene0009755(TPS1);Unigene0030777(CPS1);Unigene0036444(TPS2);Unigene0036446(TPS2);Unigene0039124(ZSS2);Unigene0055588(TPS4)
GO:0022891	substrate-specific transmembrane transporter activity	54	252	0.237158	0.998114	Unigene0000001(MRS2-B);Unigene0002140(--);Unigene0002931(aac);Unigene0002932(aac);Unigene0003791(ACA10);Unigene0004021(BAT1);Unigene0004022(BAT1);Unigene0004057(SULTR3;2);Unigene0006091(SULTR3;1);Unigene0006104(CLC-F);Unigene0006831(atp-2);Unigene0008563(HAK1);Unigene0014077(Os02g0178400);Unigene0019106(HXT4);Unigene0019268(HMA5);Unigene0019302(--);Unigene0020838(Os05g0428700);Unigene0021545(CAT2…
GO:0016829	lyase activity	43	199	0.247554	0.998114	Unigene0000669(ALDP);Unigene0003614(TPS2);Unigene0005013(PDC1);Unigene0009755(TPS1);Unigene0009785(FBA1);Unigene0010816(ENO1);Unigene0012373(ENO);Unigene0023260(PDX1);Unigene0026377(RHM3);Unigene0026468(rraA);Unigene0029819(TTL);Unigene0030777(CPS1);Unigene0030788(QHS1);Unigene0031499(PAL1);Unigene0033805(MGL);Unigene0034316(PAL);Unigene0034317(PAL);Unigene0034628(EMB3004);Unigene0035656(ACS7);Un…
GO:0000295	adenine nucleotide transmembrane transporter activity	3	9	0.248333	0.998114	Unigene0002931(aac);Unigene0002932(aac);Unigene0055612(aac)
GO:0008374	O-acyltransferase activity	3	9	0.248333	0.998114	Unigene0009242(LPAT1);Unigene0009243(--);Unigene0076254(AXY4)
GO:0015216	purine nucleotide transmembrane transporter activity	3	9	0.248333	0.998114	Unigene0002931(aac);Unigene0002932(aac);Unigene0055612(aac)
GO:0005261	cation channel activity	2	5	0.252271	0.998114	Unigene0020838(Os05g0428700);Unigene0084970(Os02g0245800)
GO:0016846	carbon-sulfur lyase activity	2	5	0.252271	0.998114	Unigene0033805(MGL);Unigene0035656(ACS7)
GO:0046915	transition metal ion transmembrane transporter activity	2	5	0.252271	0.998114	Unigene0019302(--);Unigene0064621(HMA1)
GO:0016679	oxidoreductase activity, acting on diphenols and related substances as donors	5	18	0.264452	1	Unigene0021053(LAC10);Unigene0021054(LAC4);Unigene0021713(LAC21);Unigene0047757(LAC10);Unigene0047758(LAC13)
GO:0015215	nucleotide transmembrane transporter activity	4	14	0.284275	1	Unigene0002931(aac);Unigene0002932(aac);Unigene0055612(aac);Unigene0085639(CSTLP2)
GO:0015605	organophosphate ester transmembrane transporter activity	4	14	0.284275	1	Unigene0002931(aac);Unigene0002932(aac);Unigene0055612(aac);Unigene0085639(CSTLP2)
GO:0015932	nucleobase-containing compound transmembrane transporter activity	4	14	0.284275	1	Unigene0002931(aac);Unigene0002932(aac);Unigene0055612(aac);Unigene0085639(CSTLP2)
GO:0019208	phosphatase regulator activity	4	14	0.284275	1	Unigene0004855(B'KAPPA);Unigene0004856(B'KAPPA);Unigene0065396(B'KAPPA);Unigene0085876(B'ETA)
GO:0019888	protein phosphatase regulator activity	4	14	0.284275	1	Unigene0004855(B'KAPPA);Unigene0004856(B'KAPPA);Unigene0065396(B'KAPPA);Unigene0085876(B'ETA)
GO:1901677	phosphate transmembrane transporter activity	4	14	0.284275	1	Unigene0002931(aac);Unigene0002932(aac);Unigene0055612(aac);Unigene0085639(CSTLP2)
GO:0042578	phosphoric ester hydrolase activity	29	134	0.294779	1	Unigene0005427(At1g17710);Unigene0007697(ipp-1);Unigene0008116(At5g67130);Unigene0008345(DSP2);Unigene0010829(GDPDL4);Unigene0021351(--);Unigene0022048(At1g17710);Unigene0023886(--);Unigene0026498(GDPD2);Unigene0028263(--);Unigene0030563(Os03g0207400);Unigene0030962(Os06g0179700);Unigene0031273(PP2C51);Unigene0033505(DSP1);Unigene0033548(PAH1);Unigene0037919(GDPD5);Unigene0044717(MDP1);Unigene004…
GO:0016298	lipase activity	5	19	0.30585	1	Unigene0001744(PLD1);Unigene0004651(DAGLB);Unigene0025380(PLD1);Unigene0036733(PLD2);Unigene0086303(Os01g0651200)
GO:0016854	racemase and epimerase activity	8	33	0.306945	1	Unigene0008291(UGE-1);Unigene0008582(GAE6);Unigene0012771(GAE1);Unigene0016615(GALM);Unigene0017892(GALM);Unigene0027283(UEL-1);Unigene0033881(Galm);Unigene0065300(UGE-1)
GO:0016703	oxidoreductase activity, acting on single donors with incorporation of molecular oxygen, incorporation of one atom of oxygen (internal monooxygenases or internal mixed function oxidases)	2	6	0.332088	1	Unigene0000952(yrpB);Unigene0083419(yrpB)
GO:0022892	substrate-specific transporter activity	56	272	0.344765	1	Unigene0000001(MRS2-B);Unigene0002140(--);Unigene0002931(aac);Unigene0002932(aac);Unigene0003791(ACA10);Unigene0004021(BAT1);Unigene0004022(BAT1);Unigene0004057(SULTR3;2);Unigene0005575(ALA1);Unigene0006091(SULTR3;1);Unigene0006104(CLC-F);Unigene0006831(atp-2);Unigene0008563(HAK1);Unigene0014077(Os02g0178400);Unigene0019106(HXT4);Unigene0019268(HMA5);Unigene0019302(--);Unigene0020838(Os05g0428700…
GO:0001871	pattern binding	9	39	0.344839	1	Unigene0000135(--);Unigene0012191(LRK10L-2.7);Unigene0013557(--);Unigene0025645(WAK2);Unigene0026156(WAK5);Unigene0041349(WAK5);Unigene0063577(WAK5);Unigene0063578(WAK4);Unigene0067801(LRK10L-2.7)
GO:0001716	L-amino-acid oxidase activity	1	2	0.351821	1	Unigene0001495(Os02g0134400)
GO:0003905	alkylbase DNA N-glycosylase activity	1	2	0.351821	1	Unigene0083854(--)
GO:0004396	hexokinase activity	1	2	0.351821	1	Unigene0043195(FRK1)
GO:0005548	phospholipid transporter activity	1	2	0.351821	1	Unigene0005575(ALA1)
GO:0008169	C-methyltransferase activity	1	2	0.351821	1	Unigene0063534(MENG)
GO:0008417	fucosyltransferase activity	1	2	0.351821	1	Unigene0069586(FUT11)
GO:0008649	rRNA methyltransferase activity	1	2	0.351821	1	Unigene0011131(DIM1B)
GO:0008940	nitrate reductase activity	1	2	0.351821	1	Unigene0033738(NAR-7)
GO:0016639	oxidoreductase activity, acting on the CH-NH2 group of donors, NAD or NADP as acceptor	1	2	0.351821	1	Unigene0060940(GDH2)
GO:0019144	ADP-sugar diphosphatase activity	1	2	0.351821	1	Unigene0074334(THIC)
GO:0019238	cyclohydrolase activity	1	2	0.351821	1	Unigene0008911(HISN2)
GO:0022829	wide pore channel activity	1	2	0.351821	1	Unigene0044566(POR1)
GO:0043733	DNA-3-methylbase glycosylase activity	1	2	0.351821	1	Unigene0083854(--)
GO:0046920	alpha-(1->3)-fucosyltransferase activity	1	2	0.351821	1	Unigene0069586(FUT11)
GO:0052592	oxidoreductase activity, acting on CH or CH2 groups, with an iron-sulfur protein as acceptor	1	2	0.351821	1	Unigene0057881(ISPG)
GO:0080161	auxin transmembrane transporter activity	1	2	0.351821	1	Unigene0022657(ABCB1)
GO:0016840	carbon-nitrogen lyase activity	6	25	0.358293	1	Unigene0023260(PDX1);Unigene0031499(PAL1);Unigene0034316(PAL);Unigene0034317(PAL);Unigene0060111(SSL10);Unigene0087475(PAL)
GO:0016857	racemase and epimerase activity, acting on carbohydrates and derivatives	6	25	0.358293	1	Unigene0008291(UGE-1);Unigene0016615(GALM);Unigene0017892(GALM);Unigene0027283(UEL-1);Unigene0033881(Galm);Unigene0065300(UGE-1)
GO:0004659	prenyltransferase activity	3	11	0.365629	1	Unigene0002011(Y1);Unigene0027912(ABC4);Unigene0052390(CHLG)
GO:0008168	methyltransferase activity	17	79	0.366837	1	Unigene0006406(trmH);Unigene0011131(DIM1B);Unigene0024516(ROMT-15);Unigene0024517(ROMT-15);Unigene0033936(RBCMT);Unigene0035934(MMT1);Unigene0042817(ZRP4);Unigene0044007(OMT2);Unigene0047753(LSMT-L);Unigene0050097(JMT);Unigene0054718(CT0009);Unigene0063534(MENG);Unigene0065264(SRPRA);Unigene0083447(HOX33);Unigene0084830(ASMT2);Unigene0085383(NMT2);Unigene0085945(COMT)
GO:0016614	oxidoreductase activity, acting on CH-OH group of donors	30	144	0.373261	1	Unigene0003284(ANR);Unigene0006181(--);Unigene0007347(NGR_a02300);Unigene0013690(At5g14590);Unigene0014294(HMGR);Unigene0014296(HMGR);Unigene0016566(IDH1);Unigene0021551(Os01g0939600);Unigene0021552(Os01g0801600);Unigene0022030(gyaR);Unigene0023694(ADH2);Unigene0024313(FDH1);Unigene0025858(GLDH1);Unigene0025914(Os12g0632700);Unigene0030590(CKX3);Unigene0033156(FAO1);Unigene0034628(EMB3004);Unigen…
GO:0016769	transferase activity, transferring nitrogenous groups	9	40	0.375007	1	Unigene0001289(naat-A);Unigene0002965(OAT);Unigene0004274(dapC);Unigene0004890(BCAT5);Unigene0009764(naat-A);Unigene0036758(naat-A);Unigene0037361(At3g08860);Unigene0039712(Os01g0760600);Unigene0070105(GABA-T)
GO:0015075	ion transmembrane transporter activity	46	225	0.383547	1	Unigene0000001(MRS2-B);Unigene0002140(--);Unigene0002931(aac);Unigene0002932(aac);Unigene0003791(ACA10);Unigene0004021(BAT1);Unigene0004022(BAT1);Unigene0004057(SULTR3;2);Unigene0006091(SULTR3;1);Unigene0006104(CLC-F);Unigene0006831(atp-2);Unigene0008563(HAK1);Unigene0019268(HMA5);Unigene0019302(--);Unigene0020838(Os05g0428700);Unigene0021545(CAT2);Unigene0021822(CHX19);Unigene0022836(ATP9);Unige…
GO:0016628	oxidoreductase activity, acting on the CH-CH group of donors, NAD or NADP as acceptor	5	21	0.390578	1	Unigene0005124(PORA);Unigene0034087(At3g45770);Unigene0041695(HSP70);Unigene0074024(Os03g0267300);Unigene0088192(PORB)
GO:0046873	metal ion transmembrane transporter activity	8	36	0.403326	1	Unigene0008563(HAK1);Unigene0019302(--);Unigene0020838(Os05g0428700);Unigene0050451(HAK27);Unigene0064621(HMA1);Unigene0069660(HAK7);Unigene0084970(Os02g0245800);Unigene0087639(HAK16)
GO:0004003	ATP-dependent DNA helicase activity	2	7	0.40921	1	Unigene0005542(RIN1);Unigene0008379(RIN1)
GO:0004857	enzyme inhibitor activity	2	7	0.40921	1	Unigene0026468(rraA);Unigene0049334(GPA1)
GO:0016211	ammonia ligase activity	2	7	0.40921	1	Unigene0009533(GLN6);Unigene0086339(GLN2)
GO:0016722	oxidoreductase activity, oxidizing metal ions	2	7	0.40921	1	Unigene0002936(FER1);Unigene0029675(FER1)
GO:0016799	hydrolase activity, hydrolyzing N-glycosyl compounds	2	7	0.40921	1	Unigene0028425(GIP);Unigene0083854(--)
GO:0016868	intramolecular transferase activity, phosphotransferases	2	7	0.40921	1	Unigene0021534(pgmA);Unigene0021535(pgmA)
GO:0016880	acid-ammonia (or amide) ligase activity	2	7	0.40921	1	Unigene0009533(GLN6);Unigene0086339(GLN2)
GO:0016881	acid-amino acid ligase activity	2	7	0.40921	1	Unigene0016808(GH3.2);Unigene0049393(PANC)
GO:0015291	secondary active transmembrane transporter activity	17	81	0.409825	1	Unigene0001372(PHT1-4);Unigene0004188(AMT2-1);Unigene0006091(SULTR3;1);Unigene0010735(DTX16);Unigene0010736(DTX16);Unigene0011428(PLT4);Unigene0025158(DTX23);Unigene0027427(DTX56);Unigene0030094(DTX40);Unigene0030096(SUT4);Unigene0040569(NHX2);Unigene0044782(STP14);Unigene0046209(DTX12);Unigene0056176(DTX16);Unigene0056614(DTX42);Unigene0062507(DTX49);Unigene0085639(CSTLP2)
GO:0019203	carbohydrate phosphatase activity	3	12	0.423535	1	Unigene0053449(TPP4);Unigene0071449(SPP3);Unigene0074024(Os03g0267300)
GO:0051119	sugar transmembrane transporter activity	3	12	0.423535	1	Unigene0030096(SUT4);Unigene0044782(STP14);Unigene0085639(CSTLP2)
GO:0004620	phospholipase activity	4	17	0.429711	1	Unigene0001744(PLD1);Unigene0025380(PLD1);Unigene0036733(PLD2);Unigene0086303(Os01g0651200)
GO:0070566	adenylyltransferase activity	4	17	0.429711	1	Unigene0009066(AGPL1);Unigene0013339(SH2);Unigene0055925(AGPS2);Unigene0060941(AGPS1)
GO:0008237	metallopeptidase activity	5	22	0.432853	1	Unigene0029849(MAP1B);Unigene0057127(Os02g0794700);Unigene0070378(MAP1B);Unigene0084867(EBP1);Unigene0084991(Os02g0794700)
GO:0016831	carboxy-lyase activity	10	47	0.435549	1	Unigene0005013(PDC1);Unigene0026468(rraA);Unigene0029819(TTL);Unigene0039562(PDC2);Unigene0039805(GAD2);Unigene0042132(PSD2);Unigene0042133(PSD2);Unigene0046251(PPC16);Unigene0048632(SDC);Unigene0052035(PDC1)
GO:0016836	hydro-lyase activity	8	37	0.435728	1	Unigene0010816(ENO1);Unigene0026377(RHM3);Unigene0034628(EMB3004);Unigene0049948(RHM1);Unigene0052016(ENO1);Unigene0062930(ATP1);Unigene0073115(ilvD);Unigene0074614(MUR1)
GO:0043168	anion binding	30	148	0.437468	1	Unigene0001289(naat-A);Unigene0002717(speA);Unigene0002965(OAT);Unigene0004274(dapC);Unigene0009764(naat-A);Unigene0018724(STY46);Unigene0021836(STY46);Unigene0026012(ANN5);Unigene0032903(THA1);Unigene0033124(ACR7);Unigene0033805(MGL);Unigene0035656(ACS7);Unigene0035934(MMT1);Unigene0036758(naat-A);Unigene0037361(At3g08860);Unigene0039712(Os01g0760600);Unigene0039805(GAD2);Unigene0040580(At2g3181…
GO:0016616	oxidoreductase activity, acting on the CH-OH group of donors, NAD or NADP as acceptor	14	68	0.457497	1	Unigene0007347(NGR_a02300);Unigene0013690(At5g14590);Unigene0016566(IDH1);Unigene0023694(ADH2);Unigene0024313(FDH1);Unigene0030590(CKX3);Unigene0034628(EMB3004);Unigene0039709(FDH1);Unigene0039949(CAD);Unigene0039950(CAD);Unigene0042088(At1g16350);Unigene0047320(acoA);Unigene0047321(acoA);Unigene0068057(acoA)
GO:0016701	oxidoreductase activity, acting on single donors with incorporation of molecular oxygen	7	33	0.469957	1	Unigene0000013(LOX1.1);Unigene0000952(yrpB);Unigene0010987(LOX2.3);Unigene0032477(Os03g0179900);Unigene0041057(CCD7);Unigene0067273(LOX1.1);Unigene0083419(yrpB)
GO:0043021	ribonucleoprotein complex binding	5	23	0.474457	1	Unigene0011628(srpra);Unigene0057332(EIF6-2);Unigene0087157(ychF);Unigene0088053(ANB1);Unigene0088055(ANB1)
GO:0004029	aldehyde dehydrogenase (NAD) activity	1	3	0.478175	1	Unigene0039112(fdhA)
GO:0008242	omega peptidase activity	1	3	0.478175	1	Unigene0009090(--)
GO:0008252	nucleotidase activity	1	3	0.478175	1	Unigene0085172(AHL)
GO:0016646	oxidoreductase activity, acting on the CH-NH group of donors, NAD or NADP as acceptor	1	3	0.478175	1	Unigene0066694(LYS3)
GO:0016774	phosphotransferase activity, carboxyl group as acceptor	1	3	0.478175	1	Unigene0043391(NAGK)
GO:0016780	phosphotransferase activity, for other substituted phosphate groups	1	3	0.478175	1	Unigene0064647(ATTRANS)
GO:0016812	hydrolase activity, acting on carbon-nitrogen (but not peptide) bonds, in cyclic amides	1	3	0.478175	1	Unigene0029819(TTL)
GO:0030597	RNA glycosylase activity	1	3	0.478175	1	Unigene0028425(GIP)
GO:0070546	L-phenylalanine aminotransferase activity	1	3	0.478175	1	Unigene0039712(Os01g0760600)
GO:0008026	ATP-dependent helicase activity	2	8	0.481657	1	Unigene0005542(RIN1);Unigene0008379(RIN1)
GO:0016645	oxidoreductase activity, acting on the CH-NH group of donors	2	8	0.481657	1	Unigene0030590(CKX3);Unigene0066694(LYS3)
GO:0070035	purine NTP-dependent helicase activity	2	8	0.481657	1	Unigene0005542(RIN1);Unigene0008379(RIN1)
GO:0004702	receptor signaling protein serine/threonine kinase activity	3	14	0.532724	1	Unigene0008990(MPK12);Unigene0049062(MPK5);Unigene0071484(MPK4)
GO:0005057	receptor signaling protein activity	3	14	0.532724	1	Unigene0008990(MPK12);Unigene0049062(MPK5);Unigene0071484(MPK4)
GO:0016765	transferase activity, transferring alkyl or aryl (other than methyl) groups	7	35	0.537254	1	Unigene0002011(Y1);Unigene0027912(ABC4);Unigene0037502(GSTU6);Unigene0037503(GSTU6);Unigene0052390(CHLG);Unigene0056773(eth-1);Unigene0066342(DHS)
GO:0044877	macromolecular complex binding	6	30	0.544863	1	Unigene0011628(srpra);Unigene0049334(GPA1);Unigene0057332(EIF6-2);Unigene0087157(ychF);Unigene0088053(ANB1);Unigene0088055(ANB1)
GO:0052689	carboxylic ester hydrolase activity	6	30	0.544863	1	Unigene0006461(PMEI9);Unigene0026181(OsI_031067);Unigene0054113(--);Unigene0054690(--);Unigene0061173(PECS-1.1);Unigene0061175(PME44)
GO:0004177	aminopeptidase activity	2	9	0.548322	1	Unigene0029849(MAP1B);Unigene0070378(MAP1B)
GO:0015926	glucosidase activity	2	9	0.548322	1	Unigene0025737(GLC1);Unigene0070940(BGLU25)
GO:0050308	sugar-phosphatase activity	2	9	0.548322	1	Unigene0071449(SPP3);Unigene0074024(Os03g0267300)
GO:0072509	divalent inorganic cation transmembrane transporter activity	2	9	0.548322	1	Unigene0019302(--);Unigene0064621(HMA1)
GO:0008194	UDP-glycosyltransferase activity	14	73	0.574065	1	Unigene0007185(--);Unigene0009450(Os10g0205300);Unigene0011773(--);Unigene0015792(--);Unigene0030724(--);Unigene0033659(Os04g0103100);Unigene0035989(--);Unigene0037369(Os03g0287800);Unigene0039073(GAUT14);Unigene0039417(GAUT1);Unigene0042988(Os05g0123100);Unigene0049753(GAUT1);Unigene0057173(GAUT14);Unigene0075167(MGD2)
GO:0004084	branched-chain-amino-acid transaminase activity	1	4	0.57991	1	Unigene0004890(BCAT5)
GO:0004133	glycogen debranching enzyme activity	1	4	0.57991	1	Unigene0069300(ISA2)
GO:0004564	beta-fructofuranosidase activity	1	4	0.57991	1	Unigene0013539(CIN1)
GO:0008395	steroid hydroxylase activity	1	4	0.57991	1	Unigene0085388(CYP90B2)
GO:0009975	cyclase activity	1	4	0.57991	1	Unigene0011846(SDX1)
GO:0015205	nucleobase transmembrane transporter activity	1	4	0.57991	1	Unigene0039556(AZG1)
GO:0016668	oxidoreductase activity, acting on a sulfur group of donors, NAD(P) as acceptor	1	4	0.57991	1	Unigene0068970(Os08g0378900)
GO:0016725	oxidoreductase activity, acting on CH or CH2 groups	1	4	0.57991	1	Unigene0057881(ISPG)
GO:0016778	diphosphotransferase activity	1	4	0.57991	1	Unigene0035105(Os06g0617800)
GO:0016837	carbon-oxygen lyase activity, acting on polysaccharides	1	4	0.57991	1	Unigene0088294(At3g07010)
GO:0019104	DNA N-glycosylase activity	1	4	0.57991	1	Unigene0083854(--)
GO:0019187	beta-1,4-mannosyltransferase activity	1	4	0.57991	1	Unigene0023346(CSLA1)
GO:0051002	ligase activity, forming nitrogen-metal bonds	1	4	0.57991	1	Unigene0060682(CHLH)
GO:0051003	ligase activity, forming nitrogen-metal bonds, forming coordination complexes	1	4	0.57991	1	Unigene0060682(CHLH)
GO:0052745	inositol phosphate phosphatase activity	1	4	0.57991	1	Unigene0074393(IP5P11)
GO:0008238	exopeptidase activity	9	47	0.582146	1	Unigene0000229(Os08g0562700);Unigene0005712(CBP3);Unigene0007173(SCPL7);Unigene0009090(--);Unigene0029849(MAP1B);Unigene0049190(SCPL26);Unigene0061418(SCPL27);Unigene0070378(MAP1B);Unigene0084867(EBP1)
GO:0046983	protein dimerization activity	16	84	0.584886	1	Unigene0003472(CERK1);Unigene0014836(RS2);Unigene0023160(SlH4);Unigene0023260(PDX1);Unigene0027700(ICY);Unigene0028984(E2FB);Unigene0033074(H2B.3);Unigene0033075(H2B.5);Unigene0043321(GPDH);Unigene0049393(PANC);Unigene0072259(PHYA);Unigene0083548(CERK1);Unigene0086713(NFYC2);Unigene0087284(RS2);Unigene0087740(--);Unigene0087756(Os05g0113900)
GO:0016843	amine-lyase activity	2	10	0.608704	1	Unigene0023260(PDX1);Unigene0060111(SSL10)
GO:0016788	hydrolase activity, acting on ester bonds	52	277	0.644422	1	Unigene0001744(PLD1);Unigene0004651(DAGLB);Unigene0005427(At1g17710);Unigene0006461(PMEI9);Unigene0006922(--);Unigene0007171(Os06g0358800);Unigene0007697(ipp-1);Unigene0008116(At5g67130);Unigene0008345(DSP2);Unigene0010829(GDPDL4);Unigene0014877(rrp40);Unigene0021351(--);Unigene0022048(At1g17710);Unigene0023680(--);Unigene0023886(--);Unigene0025380(PLD1);Unigene0026181(OsI_031067);Unigene0026498(…
GO:0004871	signal transducer activity	4	22	0.646287	1	Unigene0008990(MPK12);Unigene0049062(MPK5);Unigene0071484(MPK4);Unigene0072259(PHYA)
GO:0016746	transferase activity, transferring acyl groups	35	188	0.649026	1	Unigene0001449(--);Unigene0005716(KAS2);Unigene0008785(IPMS2);Unigene0009242(LPAT1);Unigene0009243(--);Unigene0009493(--);Unigene0012119(--);Unigene0015863(CHS1);Unigene0016362(--);Unigene0017485(DGAT2D);Unigene0017648(HAC12);Unigene0017968(5MAT);Unigene0020682(At3g50280);Unigene0020683(At3g50280);Unigene0025592(PHT1);Unigene0027516(HCT1);Unigene0030818(PAT07);Unigene0032921(At3g50280);Unigene003…
GO:0005102	receptor binding	1	5	0.661819	1	Unigene0006793(--)
GO:0005244	voltage-gated ion channel activity	1	5	0.661819	1	Unigene0044566(POR1)
GO:0008320	protein transmembrane transporter activity	1	5	0.661819	1	Unigene0014077(Os02g0178400)
GO:0008422	beta-glucosidase activity	1	5	0.661819	1	Unigene0025737(GLC1)
GO:0008565	protein transporter activity	1	5	0.661819	1	Unigene0014077(Os02g0178400)
GO:0015154	disaccharide transmembrane transporter activity	1	5	0.661819	1	Unigene0030096(SUT4)
GO:0015157	oligosaccharide transmembrane transporter activity	1	5	0.661819	1	Unigene0030096(SUT4)
GO:0016717	oxidoreductase activity, acting on paired donors, with oxidation of a pair of donors resulting in the reduction of molecular oxygen to two molecules of water	1	5	0.661819	1	Unigene0015187(Os04g0379900)
GO:0022832	voltage-gated channel activity	1	5	0.661819	1	Unigene0044566(POR1)
GO:0022884	macromolecule transmembrane transporter activity	1	5	0.661819	1	Unigene0014077(Os02g0178400)
GO:0070011	peptidase activity, acting on L-amino acid peptides	35	189	0.662174	1	Unigene0000229(Os08g0562700);Unigene0001639(DEGP5);Unigene0003296(FTSH1);Unigene0005712(CBP3);Unigene0007173(SCPL7);Unigene0007948(RD21B);Unigene0009090(--);Unigene0011273(CEP1);Unigene0013761(2MMP);Unigene0014586(SBT3.5);Unigene0014587(SBT1.7);Unigene0018095(DEGP2);Unigene0021026(XCP2);Unigene0027832(AIR3);Unigene0029849(MAP1B);Unigene0030437(AMSH2);Unigene0034117(OsI_14861);Unigene0036365(Os04g…
GO:0008080	N-acetyltransferase activity	2	11	0.662721	1	Unigene0017648(HAC12);Unigene0043391(NAGK)
GO:0019200	carbohydrate kinase activity	2	11	0.662721	1	Unigene0020452(CYSK);Unigene0043195(FRK1)
GO:0008094	DNA-dependent ATPase activity	3	17	0.671936	1	Unigene0005542(RIN1);Unigene0008379(RIN1);Unigene0020584(TOP2)
GO:0016741	transferase activity, transferring one-carbon groups	29	158	0.673192	1	Unigene0001916(PAO2);Unigene0002111(--);Unigene0006406(trmH);Unigene0011131(DIM1B);Unigene0020612(PCM);Unigene0024516(ROMT-15);Unigene0024517(ROMT-15);Unigene0032064(Smt1-1);Unigene0033936(RBCMT);Unigene0035934(MMT1);Unigene0036710(CARM1);Unigene0039355(Smt1-1);Unigene0039534(PRMT1);Unigene0040026(--);Unigene0040028(--);Unigene0042817(ZRP4);Unigene0044007(OMT2);Unigene0047753(LSMT-L);Unigene00500…
GO:0004497	monooxygenase activity	5	29	0.69295	1	Unigene0000952(yrpB);Unigene0010135(At5g07800);Unigene0083419(yrpB);Unigene0085388(CYP90B2);Unigene0085714(CRD1)
GO:0051536	iron-sulfur cluster binding	22	122	0.69393	1	Unigene0000014(NIR);Unigene0008043(SIR);Unigene0011362(NIR);Unigene0011737(--);Unigene0020122(FDX1);Unigene0021577(LEUA);Unigene0035338(CFM3);Unigene0046966(FTRV);Unigene0047321(acoA);Unigene0056939(acoA);Unigene0057881(ISPG);Unigene0059093(At5g11770);Unigene0062391(RPS14);Unigene0062857(SDH2);Unigene0063713(FDX5);Unigene0068057(acoA);Unigene0074334(THIC);Unigene0074940(FDX3);Unigene0082378(G17A4…
GO:0008233	peptidase activity	37	203	0.704257	1	Unigene0000229(Os08g0562700);Unigene0001639(DEGP5);Unigene0003220(AMC9);Unigene0003296(FTSH1);Unigene0005712(CBP3);Unigene0007173(SCPL7);Unigene0007948(RD21B);Unigene0009090(--);Unigene0011273(CEP1);Unigene0013761(2MMP);Unigene0014586(SBT3.5);Unigene0014587(SBT1.7);Unigene0018095(DEGP2);Unigene0021026(XCP2);Unigene0027832(AIR3);Unigene0029849(MAP1B);Unigene0030437(AMSH2);Unigene0034117(OsI_14861)…
GO:0022890	inorganic cation transmembrane transporter activity	20	112	0.706081	1	Unigene0000001(MRS2-B);Unigene0008563(HAK1);Unigene0019302(--);Unigene0020838(Os05g0428700);Unigene0021822(CHX19);Unigene0022836(ATP9);Unigene0022837(ATP9);Unigene0031976(atpI);Unigene0031997(atp-1);Unigene0033020(cemA);Unigene0035695(ZIP8);Unigene0039209(AtMg00640);Unigene0040569(NHX2);Unigene0050451(HAK27);Unigene0064621(HMA1);Unigene0069660(HAK7);Unigene0084422(ZIP7);Unigene0084970(Os02g024580…
GO:0004527	exonuclease activity	2	12	0.710558	1	Unigene0028324(RRP41L);Unigene0050834(WEX)
GO:0016638	oxidoreductase activity, acting on the CH-NH2 group of donors	2	12	0.710558	1	Unigene0001495(Os02g0134400);Unigene0060940(GDH2)
GO:0016776	phosphotransferase activity, phosphate group as acceptor	2	12	0.710558	1	Unigene0036487(ndk1);Unigene0036488(ndk1)
GO:0004721	phosphoprotein phosphatase activity	7	41	0.712667	1	Unigene0030563(Os03g0207400);Unigene0030962(Os06g0179700);Unigene0031273(PP2C51);Unigene0047198(PP2C53);Unigene0056981(Os12g0198200);Unigene0079862(PP2C06);Unigene0085076(Os03g0137200)
GO:0016791	phosphatase activity	14	80	0.716966	1	Unigene0021351(--);Unigene0030563(Os03g0207400);Unigene0030962(Os06g0179700);Unigene0031273(PP2C51);Unigene0033548(PAH1);Unigene0047198(PP2C53);Unigene0053449(TPP4);Unigene0056981(Os12g0198200);Unigene0071449(SPP3);Unigene0074024(Os03g0267300);Unigene0074393(IP5P11);Unigene0079862(PP2C06);Unigene0085076(Os03g0137200);Unigene0085172(AHL)
GO:0004175	endopeptidase activity	8	47	0.7218	1	Unigene0001639(DEGP5);Unigene0003296(FTSH1);Unigene0018095(DEGP2);Unigene0027832(AIR3);Unigene0056894(AP25);Unigene0072941(CLPP5);Unigene0079278(SBT5.4);Unigene0083577(FTSH2)
GO:0060089	molecular transducer activity	5	30	0.722568	1	Unigene0043235(PHP5);Unigene0049334(GPA1);Unigene0065506(PHP1);Unigene0072259(PHYA);Unigene0087878(PLC2)
GO:0043167	ion binding	362	1902	0.724988	1	Unigene0000013(LOX1.1);Unigene0000014(NIR);Unigene0000229(Os08g0562700);Unigene0000247(MAO1B);Unigene0000432(CYP71C4);Unigene0000452(GER4);Unigene0001206(OLE1);Unigene0001222(PAP1);Unigene0001269(GLX2-4);Unigene0001289(naat-A);Unigene0001365(CYP707A5);Unigene0001664(PER2);Unigene0001684(CYP90D2);Unigene0001744(PLD1);Unigene0001976(BCA2);Unigene0002025(WAK5);Unigene0002171(GATA21);Unigene0002537(C…
GO:0000989	transcription factor activity, transcription factor binding	1	6	0.727766	1	Unigene0017648(HAC12)
GO:0005402	cation:sugar symporter activity	1	6	0.727766	1	Unigene0085639(CSTLP2)
GO:0005451	monovalent cation:proton antiporter activity	1	6	0.727766	1	Unigene0040569(NHX2)
GO:0015293	symporter activity	1	6	0.727766	1	Unigene0085639(CSTLP2)
GO:0015294	solute:cation symporter activity	1	6	0.727766	1	Unigene0085639(CSTLP2)
GO:0015299	solute:proton antiporter activity	1	6	0.727766	1	Unigene0040569(NHX2)
GO:0015925	galactosidase activity	1	6	0.727766	1	Unigene0042825(Os08g0549200)
GO:0022836	gated channel activity	1	6	0.727766	1	Unigene0044566(POR1)
GO:0038023	signaling receptor activity	1	6	0.727766	1	Unigene0072259(PHYA)
GO:0031406	carboxylic acid binding	6	36	0.729741	1	Unigene0018724(STY46);Unigene0021836(STY46);Unigene0033124(ACR7);Unigene0040580(At2g31810);Unigene0042146(ACR4);Unigene0074166(BHLH19)
GO:0043177	organic acid binding	6	36	0.729741	1	Unigene0018724(STY46);Unigene0021836(STY46);Unigene0033124(ACR7);Unigene0040580(At2g31810);Unigene0042146(ACR4);Unigene0074166(BHLH19)
GO:0016830	carbon-carbon lyase activity	14	81	0.734714	1	Unigene0000669(ALDP);Unigene0005013(PDC1);Unigene0009785(FBA1);Unigene0026468(rraA);Unigene0029819(TTL);Unigene0039562(PDC2);Unigene0039805(GAD2);Unigene0041567(UVR3);Unigene0042132(PSD2);Unigene0042133(PSD2);Unigene0046251(PPC16);Unigene0048632(SDC);Unigene0052035(PDC1);Unigene0086008(RIBA2)
GO:0016627	oxidoreductase activity, acting on the CH-CH group of donors	10	59	0.738715	1	Unigene0003565(DUS2);Unigene0005124(PORA);Unigene0019921(sdh1);Unigene0034087(At3g45770);Unigene0041695(HSP70);Unigene0062391(RPS14);Unigene0062857(SDH2);Unigene0074024(Os03g0267300);Unigene0085657(CHLP);Unigene0088192(PORB)
GO:0000104	succinate dehydrogenase activity	3	19	0.746261	1	Unigene0019921(sdh1);Unigene0062391(RPS14);Unigene0062857(SDH2)
GO:0008289	lipid binding	4	25	0.746766	1	Unigene0026012(ANN5);Unigene0058831(At4g39670);Unigene0065150(--);Unigene0085136(ACD11)
GO:0034061	DNA polymerase activity	4	25	0.746766	1	Unigene0016193(At4g24790);Unigene0031285(POLD2);Unigene0083996(STI);Unigene0083999(STI)
GO:0016410	N-acyltransferase activity	2	13	0.752572	1	Unigene0017648(HAC12);Unigene0043391(NAGK)
GO:0046872	metal ion binding	161	863	0.755539	1	Unigene0000229(Os08g0562700);Unigene0000432(CYP71C4);Unigene0000452(GER4);Unigene0001206(OLE1);Unigene0001269(GLX2-4);Unigene0001365(CYP707A5);Unigene0001744(PLD1);Unigene0001976(BCA2);Unigene0002171(GATA21);Unigene0002537(CYP71E1);Unigene0002588(CESA1);Unigene0002625(CYP89A9);Unigene0002703(CYP94C1);Unigene0002936(FER1);Unigene0002957(COL16);Unigene0002965(OAT);Unigene0003105(--);Unigene0003117(…
GO:0043169	cation binding	324	1713	0.758338	1	Unigene0000013(LOX1.1);Unigene0000014(NIR);Unigene0000229(Os08g0562700);Unigene0000247(MAO1B);Unigene0000432(CYP71C4);Unigene0000452(GER4);Unigene0001206(OLE1);Unigene0001222(PAP1);Unigene0001269(GLX2-4);Unigene0001365(CYP707A5);Unigene0001664(PER2);Unigene0001684(CYP90D2);Unigene0001744(PLD1);Unigene0001976(BCA2);Unigene0002171(GATA21);Unigene0002537(CYP71E1);Unigene0002588(CESA1);Unigene0002625…
GO:0016620	oxidoreductase activity, acting on the aldehyde or oxo group of donors, NAD or NADP as acceptor	7	43	0.75994	1	Unigene0002222(Os10g0502400);Unigene0004495(GPD1);Unigene0031235(HEMA1);Unigene0039112(fdhA);Unigene0040442(CLAH10);Unigene0044445(GPN1);Unigene0070667(ALTA10)
GO:0004180	carboxypeptidase activity	3	20	0.778043	1	Unigene0005712(CBP3);Unigene0049190(SCPL26);Unigene0061418(SCPL27)
GO:0008483	transaminase activity	3	20	0.778043	1	Unigene0002965(OAT);Unigene0004890(BCAT5);Unigene0039712(Os01g0760600)
GO:0016891	endoribonuclease activity, producing 5'-phosphomonoesters	3	20	0.778043	1	Unigene0006922(--);Unigene0007171(Os06g0358800);Unigene0048386(DCL3B)
GO:0016814	hydrolase activity, acting on carbon-nitrogen (but not peptide) bonds, in cyclic amidines	1	7	0.780858	1	Unigene0008911(HISN2)
GO:0019843	rRNA binding	1	7	0.780858	1	Unigene0028143(Os01g0184500)
GO:0032403	protein complex binding	1	7	0.780858	1	Unigene0049334(GPA1)
GO:0090595	acetyl-CoA:L-lysine N6-acetyltransferase	1	7	0.780858	1	Unigene0017648(HAC12)
GO:0016832	aldehyde-lyase activity	2	14	0.789213	1	Unigene0000669(ALDP);Unigene0009785(FBA1)
GO:0016884	carbon-nitrogen ligase activity, with glutamine as amido-N-donor	2	14	0.789213	1	Unigene0004621(AS);Unigene0029344(Os03g0291500)
GO:0008324	cation transmembrane transporter activity	27	157	0.795893	1	Unigene0000001(MRS2-B);Unigene0003791(ACA10);Unigene0006831(atp-2);Unigene0008563(HAK1);Unigene0019268(HMA5);Unigene0019302(--);Unigene0020838(Os05g0428700);Unigene0021822(CHX19);Unigene0022836(ATP9);Unigene0022837(ATP9);Unigene0028976(--);Unigene0031976(atpI);Unigene0031997(atp-1);Unigene0033020(cemA);Unigene0035695(ZIP8);Unigene0039209(AtMg00640);Unigene0040569(NHX2);Unigene0050451(HAK27);Unige…
GO:0015077	monovalent inorganic cation transmembrane transporter activity	11	68	0.798768	1	Unigene0020838(Os05g0428700);Unigene0021822(CHX19);Unigene0022836(ATP9);Unigene0022837(ATP9);Unigene0031976(atpI);Unigene0031997(atp-1);Unigene0033020(cemA);Unigene0039209(AtMg00640);Unigene0040569(NHX2);Unigene0084970(Os02g0245800);Unigene0086119(KEA3)
GO:0008757	S-adenosylmethionine-dependent methyltransferase activity	5	33	0.798895	1	Unigene0011131(DIM1B);Unigene0033936(RBCMT);Unigene0035934(MMT1);Unigene0047753(LSMT-L);Unigene0050097(JMT)
GO:0016866	intramolecular transferase activity	3	21	0.80647	1	Unigene0007245(--);Unigene0021534(pgmA);Unigene0021535(pgmA)
GO:0030234	enzyme regulator activity	6	40	0.819325	1	Unigene0004855(B'KAPPA);Unigene0004856(B'KAPPA);Unigene0026468(rraA);Unigene0049334(GPA1);Unigene0065396(B'KAPPA);Unigene0085876(B'ETA)
GO:0098772	molecular function regulator	6	40	0.819325	1	Unigene0004855(B'KAPPA);Unigene0004856(B'KAPPA);Unigene0026468(rraA);Unigene0049334(GPA1);Unigene0065396(B'KAPPA);Unigene0085876(B'ETA)
GO:0016853	isomerase activity	26	154	0.822184	1	Unigene0001768(Os11g0285000);Unigene0003374(FAP2);Unigene0004182(CYP1);Unigene0007245(--);Unigene0008291(UGE-1);Unigene0008582(GAE6);Unigene0009882(FAP3);Unigene0010537(Cht8);Unigene0012771(GAE1);Unigene0014249(csr-1);Unigene0014250(csr-1);Unigene0016615(GALM);Unigene0017892(GALM);Unigene0019999(UPTG);Unigene0021534(pgmA);Unigene0021535(pgmA);Unigene0022492(FKBP20-2);Unigene0027283(UEL-1);Unigene…
GO:0004872	receptor activity	1	8	0.823601	1	Unigene0072259(PHYA)
GO:0016641	oxidoreductase activity, acting on the CH-NH2 group of donors, oxygen as acceptor	1	8	0.823601	1	Unigene0001495(Os02g0134400)
GO:0017076	purine nucleotide binding	1	8	0.823601	1	Unigene0049334(GPA1)
GO:0035250	UDP-galactosyltransferase activity	1	8	0.823601	1	Unigene0075167(MGD2)
GO:0008081	phosphoric diester hydrolase activity	3	22	0.831762	1	Unigene0010829(GDPDL4);Unigene0028263(--);Unigene0037919(GDPD5)
GO:0015631	tubulin binding	12	76	0.831956	1	Unigene0007441(KIN14Q);Unigene0007887(KIN7D);Unigene0007888(KIN7D);Unigene0013087(KIN14K);Unigene0020352(At5g10770);Unigene0031967(MAP65-6);Unigene0039437(KIN8B);Unigene0053097(KIN12A);Unigene0058852(KIN7H);Unigene0061381(KIN7J);Unigene0068264(KIN5A);Unigene0082639(KIN13B)
GO:0016859	cis-trans isomerase activity	7	47	0.83702	1	Unigene0004182(CYP1);Unigene0014249(csr-1);Unigene0014250(csr-1);Unigene0022492(FKBP20-2);Unigene0052935(cyp41);Unigene0063201(CYP38);Unigene0088181(TLP40)
GO:0003678	DNA helicase activity	2	16	0.848377	1	Unigene0005542(RIN1);Unigene0008379(RIN1)
GO:0019787	ubiquitin-like protein transferase activity	2	16	0.848377	1	Unigene0008651(PUB33);Unigene0083535(PUB33)
GO:0016893	endonuclease activity, active with either ribo- or deoxyribonucleic acids and producing 5'-phosphomonoesters	3	23	0.854157	1	Unigene0006922(--);Unigene0007171(Os06g0358800);Unigene0048386(DCL3B)
GO:0003677	DNA binding	34	202	0.854753	1	Unigene0000436(HOX4);Unigene0002171(GATA21);Unigene0003775(WRKY76);Unigene0004731(--);Unigene0005607(--);Unigene0016628(BZIP24);Unigene0020759(--);Unigene0021304(--);Unigene0027700(ICY);Unigene0028117(--);Unigene0030363(RISBZ5);Unigene0035487(PRFB3);Unigene0040253(HSFA2C);Unigene0044441(WRKY55);Unigene0047454(HSFA4D);Unigene0049153(GATA26);Unigene0049154(GATA26);Unigene0050545(RAD51A);Unigene0050…
GO:0000030	mannosyltransferase activity	1	9	0.858011	1	Unigene0023346(CSLA1)
GO:0003747	translation release factor activity	1	9	0.858011	1	Unigene0035487(PRFB3)
GO:0004470	malic enzyme activity	1	9	0.858011	1	Unigene0051100(ME6)
GO:0004611	phosphoenolpyruvate carboxykinase activity	1	9	0.858011	1	Unigene0046251(PPC16)
GO:0008079	translation termination factor activity	1	9	0.858011	1	Unigene0035487(PRFB3)
GO:0008378	galactosyltransferase activity	1	9	0.858011	1	Unigene0075167(MGD2)
GO:0008443	phosphofructokinase activity	1	9	0.858011	1	Unigene0020452(CYSK)
GO:0016878	acid-thiol ligase activity	1	9	0.858011	1	Unigene0047672(AAE13)
GO:0019829	cation-transporting ATPase activity	7	49	0.867416	1	Unigene0003791(ACA10);Unigene0006831(atp-2);Unigene0019302(--);Unigene0031976(atpI);Unigene0031997(atp-1);Unigene0064621(HMA1);Unigene0087771(HMA2)
GO:0016877	ligase activity, forming carbon-sulfur bonds	2	17	0.871902	1	Unigene0014983(UBA2);Unigene0047672(AAE13)
GO:0022804	active transmembrane transporter activity	27	167	0.885367	1	Unigene0001372(PHT1-4);Unigene0003791(ACA10);Unigene0004188(AMT2-1);Unigene0006091(SULTR3;1);Unigene0006831(atp-2);Unigene0007287(ABCB21);Unigene0010735(DTX16);Unigene0010736(DTX16);Unigene0011428(PLT4);Unigene0019302(--);Unigene0022657(ABCB1);Unigene0025158(DTX23);Unigene0027427(DTX56);Unigene0030094(DTX40);Unigene0030096(SUT4);Unigene0031976(atpI);Unigene0031997(atp-1);Unigene0040569(NHX2);Unig…
GO:0004448	isocitrate dehydrogenase activity	1	10	0.885712	1	Unigene0013690(At5g14590)
GO:0004601	peroxidase activity	1	10	0.885712	1	Unigene0016946(APX1)
GO:0008173	RNA methyltransferase activity	1	10	0.885712	1	Unigene0011131(DIM1B)
GO:0016684	oxidoreductase activity, acting on peroxide as acceptor	1	10	0.885712	1	Unigene0016946(APX1)
GO:0016899	oxidoreductase activity, acting on the CH-OH group of donors, oxygen as acceptor	1	10	0.885712	1	Unigene0033156(FAO1)
GO:0019205	nucleobase-containing compound kinase activity	1	10	0.885712	1	Unigene0003889(Dguok)
GO:0033218	amide binding	1	10	0.885712	1	Unigene0052935(cyp41)
GO:0035091	phosphatidylinositol binding	1	10	0.885712	1	Unigene0065150(--)
GO:0016879	ligase activity, forming carbon-nitrogen bonds	7	51	0.892987	1	Unigene0004621(AS);Unigene0009533(GLN6);Unigene0016808(GH3.2);Unigene0029344(Os03g0291500);Unigene0031031(PUR2);Unigene0049393(PANC);Unigene0086339(GLN2)
GO:0016810	hydrolase activity, acting on carbon-nitrogen (but not peptide) bonds	5	39	0.901282	1	Unigene0008911(HISN2);Unigene0029819(TTL);Unigene0083189(ILL6);Unigene0084931(TENA2);Unigene0086520(fmdA)
GO:0051540	metal cluster binding	22	141	0.902792	1	Unigene0000014(NIR);Unigene0008043(SIR);Unigene0011362(NIR);Unigene0011737(--);Unigene0020122(FDX1);Unigene0021577(LEUA);Unigene0035338(CFM3);Unigene0046966(FTRV);Unigene0047321(acoA);Unigene0056939(acoA);Unigene0057881(ISPG);Unigene0059093(At5g11770);Unigene0062391(RPS14);Unigene0062857(SDH2);Unigene0063713(FDX5);Unigene0068057(acoA);Unigene0074334(THIC);Unigene0074940(FDX3);Unigene0082378(G17A4…
GO:0004812	aminoacyl-tRNA ligase activity	6	46	0.907757	1	Unigene0007448(alaXL);Unigene0007580(TWN2);Unigene0028973(At2g33840);Unigene0037371(EMB1027);Unigene0044754(Os06g0508700);Unigene0065140(At1g28350)
GO:0016709	oxidoreductase activity, acting on paired donors, with incorporation or reduction of molecular oxygen, NAD(P)H as one donor, and incorporation of one atom of oxygen	1	11	0.908011	1	Unigene0085714(CRD1)
GO:0016783	sulfurtransferase activity	1	11	0.908011	1	Unigene0046966(FTRV)
GO:0016811	hydrolase activity, acting on carbon-nitrogen (but not peptide) bonds, in linear amides	1	11	0.908011	1	Unigene0083189(ILL6)
GO:0016833	oxo-acid-lyase activity	1	11	0.908011	1	Unigene0026468(rraA)
GO:0016903	oxidoreductase activity, acting on the aldehyde or oxo group of donors	10	71	0.908494	1	Unigene0002222(Os10g0502400);Unigene0004493(GPD);Unigene0004495(GPD1);Unigene0013249(ALDH3F1);Unigene0026097(GAPC1);Unigene0031235(HEMA1);Unigene0039112(fdhA);Unigene0040442(CLAH10);Unigene0044445(GPN1);Unigene0070667(ALTA10)
GO:0016763	transferase activity, transferring pentosyl groups	2	19	0.909171	1	Unigene0030038(--);Unigene0087628(NAPRT1)
GO:0000166	nucleotide binding	42	257	0.917376	1	Unigene0001560(OPR1);Unigene0001642(At1g62600);Unigene0002222(Os10g0502400);Unigene0003565(DUS2);Unigene0004493(GPD);Unigene0004495(GPD1);Unigene0006350(DMAS1);Unigene0007597(OPR2);Unigene0010135(At5g07800);Unigene0012692(CPR);Unigene0013690(At5g14590);Unigene0014294(HMGR);Unigene0014296(HMGR);Unigene0014536(ACX4);Unigene0015563(ACX4);Unigene0018230(At5g61290);Unigene0019312(At3g49140);Unigene001…
GO:1901265	nucleoside phosphate binding	42	257	0.917376	1	Unigene0001560(OPR1);Unigene0001642(At1g62600);Unigene0002222(Os10g0502400);Unigene0003565(DUS2);Unigene0004493(GPD);Unigene0004495(GPD1);Unigene0006350(DMAS1);Unigene0007597(OPR2);Unigene0010135(At5g07800);Unigene0012692(CPR);Unigene0013690(At5g14590);Unigene0014294(HMGR);Unigene0014296(HMGR);Unigene0014536(ACX4);Unigene0015563(ACX4);Unigene0018230(At5g61290);Unigene0019312(At3g49140);Unigene001…
GO:0004521	endoribonuclease activity	3	27	0.919629	1	Unigene0006922(--);Unigene0007171(Os06g0358800);Unigene0048386(DCL3B)
GO:0016820	hydrolase activity, acting on acid anhydrides, catalyzing transmembrane movement of substances	8	60	0.920554	1	Unigene0003791(ACA10);Unigene0006830(atp-2);Unigene0006831(atp-2);Unigene0019302(--);Unigene0031976(atpI);Unigene0031997(atp-1);Unigene0064621(HMA1);Unigene0087771(HMA2)
GO:0005543	phospholipid binding	2	20	0.923741	1	Unigene0026012(ANN5);Unigene0065150(--)
GO:0016407	acetyltransferase activity	2	20	0.923741	1	Unigene0017648(HAC12);Unigene0043391(NAGK)
GO:0016615	malate dehydrogenase activity	2	20	0.923741	1	Unigene0025914(Os12g0632700);Unigene0051100(ME6)
GO:0016747	transferase activity, transferring acyl groups other than amino-acyl groups	9	67	0.926517	1	Unigene0009242(LPAT1);Unigene0009243(--);Unigene0015863(CHS1);Unigene0017648(HAC12);Unigene0030818(PAT07);Unigene0043391(NAGK);Unigene0063495(Os03g0232800);Unigene0076254(AXY4);Unigene0083200(CHS5)
GO:0008092	cytoskeletal protein binding	13	92	0.929383	1	Unigene0007441(KIN14Q);Unigene0007887(KIN7D);Unigene0007888(KIN7D);Unigene0013087(KIN14K);Unigene0020352(At5g10770);Unigene0031967(MAP65-6);Unigene0039437(KIN8B);Unigene0053097(KIN12A);Unigene0058852(KIN7H);Unigene0061381(KIN7J);Unigene0068264(KIN5A);Unigene0071174(VLN1);Unigene0082639(KIN13B)
GO:0004540	ribonuclease activity	3	28	0.931125	1	Unigene0006922(--);Unigene0007171(Os06g0358800);Unigene0048386(DCL3B)
GO:0019900	kinase binding	3	28	0.931125	1	Unigene0013460(CYCB2-1);Unigene0014656(CYCB1-3);Unigene0053558(CYCP3-1)
GO:0042625	ATPase coupled ion transmembrane transporter activity	7	55	0.931786	1	Unigene0003791(ACA10);Unigene0006831(atp-2);Unigene0019302(--);Unigene0031976(atpI);Unigene0031997(atp-1);Unigene0064621(HMA1);Unigene0087771(HMA2)
GO:0015298	solute:cation antiporter activity	1	13	0.940411	1	Unigene0040569(NHX2)
GO:0015491	cation:cation antiporter activity	1	13	0.940411	1	Unigene0040569(NHX2)
GO:0016782	transferase activity, transferring sulfur-containing groups	1	13	0.940411	1	Unigene0046966(FTRV)
GO:0099516	ion antiporter activity	1	13	0.940411	1	Unigene0040569(NHX2)
GO:0004674	protein serine/threonine kinase activity	3	29	0.941089	1	Unigene0008990(MPK12);Unigene0049062(MPK5);Unigene0071484(MPK4)
GO:0008135	translation factor activity, RNA binding	17	119	0.945094	1	Unigene0002158(TEF1);Unigene0006198(TIF3E1);Unigene0006691(TEF1);Unigene0016050(rpsF);Unigene0018626(TIF1);Unigene0026931(TEF1);Unigene0029778(tif1);Unigene0035487(PRFB3);Unigene0036872(cot-3);Unigene0047361(LOS1);Unigene0057332(EIF6-2);Unigene0062623(TUF1);Unigene0065211(TIF3C1);Unigene0070281(TEF1);Unigene0087464(--);Unigene0088053(ANB1);Unigene0088055(ANB1)
GO:0003774	motor activity	5	44	0.948468	1	Unigene0007441(KIN14Q);Unigene0007888(KIN7D);Unigene0039437(KIN8B);Unigene0053097(KIN12A);Unigene0058852(KIN7H)
GO:0015297	antiporter activity	1	14	0.952041	1	Unigene0040569(NHX2)
GO:0016409	palmitoyltransferase activity	1	14	0.952041	1	Unigene0030818(PAT07)
GO:0042626	ATPase activity, coupled to transmembrane movement of substances	7	58	0.952179	1	Unigene0003791(ACA10);Unigene0006831(atp-2);Unigene0019302(--);Unigene0031976(atpI);Unigene0031997(atp-1);Unigene0064621(HMA1);Unigene0087771(HMA2)
GO:0043492	ATPase activity, coupled to movement of substances	7	58	0.952179	1	Unigene0003791(ACA10);Unigene0006831(atp-2);Unigene0019302(--);Unigene0031976(atpI);Unigene0031997(atp-1);Unigene0064621(HMA1);Unigene0087771(HMA2)
GO:0019899	enzyme binding	4	38	0.955082	1	Unigene0013460(CYCB2-1);Unigene0014656(CYCB1-3);Unigene0049334(GPA1);Unigene0053558(CYCP3-1)
GO:0034062	RNA polymerase activity	5	46	0.96075	1	Unigene0006142(SIGC);Unigene0016644(NRPB10L);Unigene0018980(PP2A10);Unigene0029370(--);Unigene0085451(NRPB9B)
GO:0016875	ligase activity, forming carbon-oxygen bonds	6	54	0.966069	1	Unigene0007448(alaXL);Unigene0007580(TWN2);Unigene0028973(At2g33840);Unigene0037371(EMB1027);Unigene0044754(Os06g0508700);Unigene0065140(At1g28350)
GO:0016876	ligase activity, forming aminoacyl-tRNA and related compounds	6	54	0.966069	1	Unigene0007448(alaXL);Unigene0007580(TWN2);Unigene0028973(At2g33840);Unigene0037371(EMB1027);Unigene0044754(Os06g0508700);Unigene0065140(At1g28350)
GO:0046914	transition metal ion binding	103	615	0.968245	1	Unigene0000229(Os08g0562700);Unigene0000432(CYP71C4);Unigene0000452(GER4);Unigene0001269(GLX2-4);Unigene0001365(CYP707A5);Unigene0001976(BCA2);Unigene0002171(GATA21);Unigene0002588(CESA1);Unigene0002703(CYP94C1);Unigene0002936(FER1);Unigene0002957(COL16);Unigene0002965(OAT);Unigene0003105(--);Unigene0003117(GIP);Unigene0003118(--);Unigene0003635(CYP75B2);Unigene0003776(CYP85A1);Unigene0003836(CYP…
GO:0016860	intramolecular oxidoreductase activity	1	16	0.968938	1	Unigene0055170(PDI)
GO:0004518	nuclease activity	9	76	0.972943	1	Unigene0006922(--);Unigene0007171(Os06g0358800);Unigene0014877(rrp40);Unigene0023680(--);Unigene0028324(RRP41L);Unigene0048386(DCL3B);Unigene0048940(ENDO2);Unigene0050834(WEX);Unigene0079381(ENDO4)
GO:0008276	protein methyltransferase activity	1	17	0.975003	1	Unigene0047753(LSMT-L)
GO:0016744	transferase activity, transferring aldehyde or ketonic groups	1	17	0.975003	1	Unigene0064289(CLA1)
GO:0003723	RNA binding	36	244	0.978746	1	Unigene0002158(TEF1);Unigene0006198(TIF3E1);Unigene0006691(TEF1);Unigene0008153(--);Unigene0011573(RPL31);Unigene0013841(RPS6);Unigene0015808(RPS13);Unigene0016050(rpsF);Unigene0016747(RPL24);Unigene0018626(TIF1);Unigene0018670(rps-14);Unigene0020787(RpS4);Unigene0026931(TEF1);Unigene0027915(RpS8);Unigene0028143(Os01g0184500);Unigene0029778(tif1);Unigene0031261(rpl37);Unigene0035487(PRFB3);Unigen…
GO:0005198	structural molecule activity	33	227	0.979809	1	Unigene0007415(RPL15);Unigene0010008(RPL12-2);Unigene0011959(RPS2A);Unigene0013325(RPL26B);Unigene0013568(RPS10);Unigene0013841(RPS6);Unigene0015808(RPS13);Unigene0016022(TUBB3);Unigene0016747(RPL24);Unigene0018670(rps-14);Unigene0020787(RpS4);Unigene0021385(crp-74);Unigene0021744(RPS18);Unigene0025648(TUBA3);Unigene0025649(TUBA2);Unigene0027915(RpS8);Unigene0028548(rpl2502);Unigene0030863(RPL2);…
GO:0046912	transferase activity, transferring acyl groups, acyl groups converted into alkyl on transfer	1	18	0.979884	1	Unigene0008785(IPMS2)
GO:0004519	endonuclease activity	3	36	0.981144	1	Unigene0006922(--);Unigene0007171(Os06g0358800);Unigene0048386(DCL3B)
GO:0005515	protein binding	97	593	0.981237	1	Unigene0000576(AN6010);Unigene0000740(hsp90);Unigene0001235(hsp90);Unigene0001236(MOD-E);Unigene0001257(swo1);Unigene0001583(MOD-E);Unigene0003472(CERK1);Unigene0003791(ACA10);Unigene0006237(AN6010);Unigene0006238(AN6010);Unigene0006793(--);Unigene0007441(KIN14Q);Unigene0007887(KIN7D);Unigene0007888(KIN7D);Unigene0008280(BHLH94);Unigene0008281(BHLH96);Unigene0009089(dnaJ);Unigene0009143(IAA16);Un…
GO:0015399	primary active transmembrane transporter activity	10	86	0.981755	1	Unigene0003791(ACA10);Unigene0006831(atp-2);Unigene0007287(ABCB21);Unigene0019302(--);Unigene0022657(ABCB1);Unigene0031976(atpI);Unigene0031997(atp-1);Unigene0064621(HMA1);Unigene0067216(ABCB19);Unigene0087771(HMA2)
GO:0015405	P-P-bond-hydrolysis-driven transmembrane transporter activity	10	86	0.981755	1	Unigene0003791(ACA10);Unigene0006831(atp-2);Unigene0007287(ABCB21);Unigene0019302(--);Unigene0022657(ABCB1);Unigene0031976(atpI);Unigene0031997(atp-1);Unigene0064621(HMA1);Unigene0067216(ABCB19);Unigene0087771(HMA2)
GO:0015078	hydrogen ion transmembrane transporter activity	4	44	0.981843	1	Unigene0021822(CHX19);Unigene0031997(atp-1);Unigene0040569(NHX2);Unigene0086119(KEA3)
GO:0019842	vitamin binding	2	28	0.982147	1	Unigene0005013(PDC1);Unigene0052035(PDC1)
GO:0016787	hydrolase activity	247	1417	0.985762	1	Unigene0000229(Os08g0562700);Unigene0001329(IPP);Unigene0001426(--);Unigene0001639(DEGP5);Unigene0001744(PLD1);Unigene0001787(At5g61250);Unigene0002158(TEF1);Unigene0002412(GSVIVT00026920001);Unigene0002875(APF1);Unigene0002877(XTH23);Unigene0003209(DBP2);Unigene0003220(AMC9);Unigene0003296(FTSH1);Unigene0003791(ACA10);Unigene0004109(AAE);Unigene0004651(DAGLB);Unigene0004777(At5g10770);Unigene000…
GO:0016779	nucleotidyltransferase activity	13	110	0.988667	1	Unigene0006142(SIGC);Unigene0009066(AGPL1);Unigene0013339(SH2);Unigene0016193(At4g24790);Unigene0016644(NRPB10L);Unigene0018980(PP2A10);Unigene0029370(--);Unigene0031285(POLD2);Unigene0055925(AGPS2);Unigene0060941(AGPS1);Unigene0083996(STI);Unigene0083999(STI);Unigene0085451(NRPB9B)
GO:0016874	ligase activity	18	143	0.989506	1	Unigene0004621(AS);Unigene0007448(alaXL);Unigene0007580(TWN2);Unigene0009533(GLN6);Unigene0014983(UBA2);Unigene0016808(GH3.2);Unigene0028973(At2g33840);Unigene0029344(Os03g0291500);Unigene0031031(PUR2);Unigene0037371(EMB1027);Unigene0038868(GLN1);Unigene0044754(Os06g0508700);Unigene0047672(AAE13);Unigene0049393(PANC);Unigene0060682(CHLH);Unigene0065140(At1g28350);Unigene0072744(facA);Unigene00863…
GO:1901363	heterocyclic compound binding	555	3057	0.990316	1	Unigene0000014(NIR);Unigene0000135(--);Unigene0000303(ssa2);Unigene0000304(HSS1);Unigene0000306(HSS1);Unigene0000310(HSP70);Unigene0000343(MYB63);Unigene0000430(SD25);Unigene0000432(CYP71C4);Unigene0000436(HOX4);Unigene0000576(AN6010);Unigene0000629(AATP1);Unigene0000638(LECRK4);Unigene0000652(PIX13);Unigene0000667(CARB);Unigene0000719(CRK10);Unigene0001199(CRK6);Unigene0001236(MOD-E);Unigene0001…
GO:0016887	ATPase activity	16	132	0.9913	1	Unigene0003209(DBP2);Unigene0003791(ACA10);Unigene0005542(RIN1);Unigene0006831(atp-2);Unigene0008379(RIN1);Unigene0019302(--);Unigene0020584(TOP2);Unigene0028143(Os01g0184500);Unigene0031976(atpI);Unigene0031997(atp-1);Unigene0032652(ha1);Unigene0036437(Os03g0108600);Unigene0048386(DCL3B);Unigene0050545(RAD51A);Unigene0064621(HMA1);Unigene0087771(HMA2)
GO:0042623	ATPase activity, coupled	15	127	0.992603	1	Unigene0003209(DBP2);Unigene0003791(ACA10);Unigene0005542(RIN1);Unigene0006831(atp-2);Unigene0008379(RIN1);Unigene0019302(--);Unigene0020584(TOP2);Unigene0028143(Os01g0184500);Unigene0031976(atpI);Unigene0031997(atp-1);Unigene0036437(Os03g0108600);Unigene0048386(DCL3B);Unigene0050545(RAD51A);Unigene0064621(HMA1);Unigene0087771(HMA2)
GO:0016651	oxidoreductase activity, acting on NAD(P)H	5	59	0.994156	1	Unigene0006350(DMAS1);Unigene0006848(RBOHC);Unigene0024313(FDH1);Unigene0068970(Os08g0378900);Unigene0082378(G17A4.170)
GO:0008170	N-methyltransferase activity	1	25	0.995607	1	Unigene0085383(NMT2)
GO:0016209	antioxidant activity	1	27	0.997156	1	Unigene0016946(APX1)
GO:0097367	carbohydrate derivative binding	315	1843	0.998586	1	Unigene0000135(--);Unigene0000303(ssa2);Unigene0000304(HSS1);Unigene0000306(HSS1);Unigene0000310(HSP70);Unigene0000430(SD25);Unigene0000576(AN6010);Unigene0000629(AATP1);Unigene0000652(PIX13);Unigene0000667(CARB);Unigene0000719(CRK10);Unigene0001199(CRK6);Unigene0001236(MOD-E);Unigene0001426(--);Unigene0001560(OPR1);Unigene0001673(At2g26730);Unigene0001754(LECRK41);Unigene0002158(TEF1);Unigene000…
GO:0050136	NADH dehydrogenase (quinone) activity	1	31	0.998809	1	Unigene0082378(G17A4.170)
GO:0097159	organic cyclic compound binding	569	3201	0.999052	1	Unigene0000014(NIR);Unigene0000135(--);Unigene0000303(ssa2);Unigene0000304(HSS1);Unigene0000306(HSS1);Unigene0000310(HSP70);Unigene0000343(MYB63);Unigene0000430(SD25);Unigene0000432(CYP71C4);Unigene0000436(HOX4);Unigene0000576(AN6010);Unigene0000629(AATP1);Unigene0000638(LECRK4);Unigene0000652(PIX13);Unigene0000667(CARB);Unigene0000719(CRK10);Unigene0001199(CRK6);Unigene0001236(MOD-E);Unigene0001…
GO:0003954	NADH dehydrogenase activity	1	33	0.999229	1	Unigene0082378(G17A4.170)
GO:0016655	oxidoreductase activity, acting on NAD(P)H, quinone or similar compound as acceptor	1	33	0.999229	1	Unigene0082378(G17A4.170)
GO:0001883	purine nucleoside binding	305	1809	0.999398	1	Unigene0000135(--);Unigene0000303(ssa2);Unigene0000304(HSS1);Unigene0000306(HSS1);Unigene0000310(HSP70);Unigene0000430(SD25);Unigene0000576(AN6010);Unigene0000629(AATP1);Unigene0000652(PIX13);Unigene0000667(CARB);Unigene0000719(CRK10);Unigene0001199(CRK6);Unigene0001236(MOD-E);Unigene0001426(--);Unigene0001673(At2g26730);Unigene0001754(LECRK41);Unigene0002158(TEF1);Unigene0002283(At3g47570);Unige…
GO:0032549	ribonucleoside binding	305	1809	0.999398	1	Unigene0000135(--);Unigene0000303(ssa2);Unigene0000304(HSS1);Unigene0000306(HSS1);Unigene0000310(HSP70);Unigene0000430(SD25);Unigene0000576(AN6010);Unigene0000629(AATP1);Unigene0000652(PIX13);Unigene0000667(CARB);Unigene0000719(CRK10);Unigene0001199(CRK6);Unigene0001236(MOD-E);Unigene0001426(--);Unigene0001673(At2g26730);Unigene0001754(LECRK41);Unigene0002158(TEF1);Unigene0002283(At3g47570);Unige…
GO:0032550	purine ribonucleoside binding	305	1809	0.999398	1	Unigene0000135(--);Unigene0000303(ssa2);Unigene0000304(HSS1);Unigene0000306(HSS1);Unigene0000310(HSP70);Unigene0000430(SD25);Unigene0000576(AN6010);Unigene0000629(AATP1);Unigene0000652(PIX13);Unigene0000667(CARB);Unigene0000719(CRK10);Unigene0001199(CRK6);Unigene0001236(MOD-E);Unigene0001426(--);Unigene0001673(At2g26730);Unigene0001754(LECRK41);Unigene0002158(TEF1);Unigene0002283(At3g47570);Unige…
GO:0001882	nucleoside binding	305	1813	0.999497	1	Unigene0000135(--);Unigene0000303(ssa2);Unigene0000304(HSS1);Unigene0000306(HSS1);Unigene0000310(HSP70);Unigene0000430(SD25);Unigene0000576(AN6010);Unigene0000629(AATP1);Unigene0000652(PIX13);Unigene0000667(CARB);Unigene0000719(CRK10);Unigene0001199(CRK6);Unigene0001236(MOD-E);Unigene0001426(--);Unigene0001673(At2g26730);Unigene0001754(LECRK41);Unigene0002158(TEF1);Unigene0002283(At3g47570);Unige…
GO:0036094	small molecule binding	367	2168	0.999796	1	Unigene0000135(--);Unigene0000303(ssa2);Unigene0000304(HSS1);Unigene0000306(HSS1);Unigene0000310(HSP70);Unigene0000430(SD25);Unigene0000576(AN6010);Unigene0000629(AATP1);Unigene0000638(LECRK4);Unigene0000652(PIX13);Unigene0000667(CARB);Unigene0000719(CRK10);Unigene0001199(CRK6);Unigene0001236(MOD-E);Unigene0001426(--);Unigene0001493(GLYK);Unigene0001560(OPR1);Unigene0001642(At1g62600);Unigene0001…
GO:0004386	helicase activity	5	83	0.999886	1	Unigene0001426(--);Unigene0005542(RIN1);Unigene0008379(RIN1);Unigene0036437(Os03g0108600);Unigene0059882(--)
GO:0005488	binding	986	5419	0.999946	1	Unigene0000013(LOX1.1);Unigene0000014(NIR);Unigene0000135(--);Unigene0000229(Os08g0562700);Unigene0000247(MAO1B);Unigene0000303(ssa2);Unigene0000304(HSS1);Unigene0000306(HSS1);Unigene0000310(HSP70);Unigene0000343(MYB63);Unigene0000430(SD25);Unigene0000432(CYP71C4);Unigene0000436(HOX4);Unigene0000452(GER4);Unigene0000576(AN6010);Unigene0000629(AATP1);Unigene0000638(LECRK4);Unigene0000652(PIX13);Un…
GO:0003676	nucleic acid binding	113	801	0.999988	1	Unigene0000343(MYB63);Unigene0000436(HOX4);Unigene0002158(TEF1);Unigene0002171(GATA21);Unigene0003209(DBP2);Unigene0003775(WRKY76);Unigene0004377(H1-II);Unigene0004731(--);Unigene0005607(--);Unigene0006142(SIGC);Unigene0006198(TIF3E1);Unigene0006406(trmH);Unigene0006691(TEF1);Unigene0007245(--);Unigene0008153(--);Unigene0011573(RPL31);Unigene0013841(RPS6);Unigene0014836(RS2);Unigene0014877(rrp40)…
GO:0016817	hydrolase activity, acting on acid anhydrides	65	569	1	1	Unigene0001329(IPP);Unigene0001426(--);Unigene0002158(TEF1);Unigene0003209(DBP2);Unigene0003791(ACA10);Unigene0005542(RIN1);Unigene0006691(TEF1);Unigene0006830(atp-2);Unigene0006831(atp-2);Unigene0007287(ABCB21);Unigene0007441(KIN14Q);Unigene0007888(KIN7D);Unigene0008379(RIN1);Unigene0008911(HISN2);Unigene0010475(IPP);Unigene0011628(srpra);Unigene0012227(spoIIIAA);Unigene0016022(TUBB3);Unigene001…
GO:0016462	pyrophosphatase activity	61	553	1	1	Unigene0001329(IPP);Unigene0001426(--);Unigene0002158(TEF1);Unigene0003209(DBP2);Unigene0003791(ACA10);Unigene0005542(RIN1);Unigene0006691(TEF1);Unigene0006831(atp-2);Unigene0007287(ABCB21);Unigene0007441(KIN14Q);Unigene0007888(KIN7D);Unigene0008379(RIN1);Unigene0008911(HISN2);Unigene0010475(IPP);Unigene0011628(srpra);Unigene0012227(spoIIIAA);Unigene0016022(TUBB3);Unigene0018626(TIF1);Unigene0019…
GO:0016818	hydrolase activity, acting on acid anhydrides, in phosphorus-containing anhydrides	61	556	1	1	Unigene0001329(IPP);Unigene0001426(--);Unigene0002158(TEF1);Unigene0003209(DBP2);Unigene0003791(ACA10);Unigene0005542(RIN1);Unigene0006691(TEF1);Unigene0006831(atp-2);Unigene0007287(ABCB21);Unigene0007441(KIN14Q);Unigene0007888(KIN7D);Unigene0008379(RIN1);Unigene0008911(HISN2);Unigene0010475(IPP);Unigene0011628(srpra);Unigene0012227(spoIIIAA);Unigene0016022(TUBB3);Unigene0018626(TIF1);Unigene0019…
GO:0017111	nucleoside-triphosphatase activity	54	526	1	1	Unigene0001426(--);Unigene0002158(TEF1);Unigene0003209(DBP2);Unigene0003791(ACA10);Unigene0005542(RIN1);Unigene0006691(TEF1);Unigene0006831(atp-2);Unigene0007287(ABCB21);Unigene0007441(KIN14Q);Unigene0007888(KIN7D);Unigene0008379(RIN1);Unigene0016022(TUBB3);Unigene0018626(TIF1);Unigene0019302(--);Unigene0020584(TOP2);Unigene0022657(ABCB1);Unigene0022766(DRP5A);Unigene0025648(TUBA3);Unigene0025649…
GO:0003674	molecular_function	1725	8851	1	1	Unigene0000001(MRS2-B);Unigene0000013(LOX1.1);Unigene0000014(NIR);Unigene0000135(--);Unigene0000229(Os08g0562700);Unigene0000236(CSFL8);Unigene0000241(CSLF9);Unigene0000247(MAO1B);Unigene0000268(B120);Unigene0000303(ssa2);Unigene0000304(HSS1);Unigene0000306(HSS1);Unigene0000310(HSP70);Unigene0000343(MYB63);Unigene0000345(--);Unigene0000398(Rtn4ip1);Unigene0000430(SD25);Unigene0000432(CYP71C4);Uni…
074938(--);Unigene0074940(FDX3);Unigene0075167(MGD2);Unigene0075429(--);Unigene0075431(At5g55050);Unigene0075498(PSAG);Unigene0075825(Os12g0154800);Unigene0075935(PTI13);Unigene0076101(Os02g0575200);Unigene0076251(CYP89A2);Unigene0076254(AXY4);Unigene0076444(Os09g0533900);Unigene0076480(RABA1F);Unigene0076481(RABA3);Unigene0076608(ECA1);Unigene0076642(LECRK1);Unigene0076935(SRG1);Unigene0077073(C…

## Sheet: Chlorosis-vs-Control .CP
GO ID	Description	Chlorosis-vs-Control (1613)	All (8627)	pvalue	p.adjust	Genes
GO:0044042	glucan metabolic process	46	128	2.7194e-06	0.00258785	Unigene0001810(CSLF3);Unigene0001997(WAXY);Unigene0002271(CSLD2);Unigene0002588(CESA1);Unigene0002709(XTH32);Unigene0002877(XTH23);Unigene0009066(AGPL1);Unigene0011524(CESA8);Unigene0013339(SH2);Unigene0013811(CESA7);Unigene0015886(PNSL3);Unigene0019999(UPTG);Unigene0021535(pgmA);Unigene0023260(PDX1);Unigene0025456(PSA3);Unigene0025886(XTH31);Unigene0033936(RBCMT);Unigene0035720(XTH30);Unigene003…
GO:0006875	cellular metal ion homeostasis	7	7	7.90347e-06	0.00258785	Unigene0002936(FER1);Unigene0019302(--);Unigene0029675(FER1);Unigene0036726(TMN6);Unigene0056614(DTX42);Unigene0064621(HMA1);Unigene0083098(HCC1)
GO:0046916	cellular transition metal ion homeostasis	7	7	7.90347e-06	0.00258785	Unigene0002936(FER1);Unigene0019302(--);Unigene0029675(FER1);Unigene0036726(TMN6);Unigene0056614(DTX42);Unigene0064621(HMA1);Unigene0083098(HCC1)
GO:0055076	transition metal ion homeostasis	9	11	1.0456e-05	0.00258785	Unigene0002936(FER1);Unigene0019302(--);Unigene0029675(FER1);Unigene0036726(TMN6);Unigene0055240(YS1);Unigene0056614(DTX42);Unigene0064621(HMA1);Unigene0083098(HCC1);Unigene0085997(IRO2)
GO:0005976	polysaccharide metabolic process	51	158	2.64404e-05	0.00523521	Unigene0001810(CSLF3);Unigene0001997(WAXY);Unigene0002271(CSLD2);Unigene0002588(CESA1);Unigene0002709(XTH32);Unigene0002877(XTH23);Unigene0009066(AGPL1);Unigene0011524(CESA8);Unigene0013339(SH2);Unigene0013811(CESA7);Unigene0013847(TLP1);Unigene0015052(--);Unigene0015886(PNSL3);Unigene0019999(UPTG);Unigene0021535(pgmA);Unigene0023260(PDX1);Unigene0025456(PSA3);Unigene0025886(XTH31);Unigene0026336…
GO:0019684	photosynthesis, light reaction	16	31	3.60595e-05	0.00594981	Unigene0001639(DEGP5);Unigene0002887(PSAO);Unigene0011573(RPL31);Unigene0018095(DEGP2);Unigene0019884(TROL);Unigene0021920(LHC);Unigene0027912(ABC4);Unigene0035487(PRFB3);Unigene0059664(PSBO);Unigene0063201(CYP38);Unigene0064681(--);Unigene0070207(PSRP2);Unigene0072952(LPA2);Unigene0074024(Os03g0267300);Unigene0083284(psbA);Unigene0088181(TLP40)
GO:0009657	plastid organization	40	117	4.53935e-05	0.00641994	Unigene0008163(At1g02150);Unigene0009066(AGPL1);Unigene0009242(LPAT1);Unigene0009243(--);Unigene0009334(At4g34730);Unigene0011051(PTAC16);Unigene0011573(RPL31);Unigene0012825(nusG);Unigene0013841(RPS6);Unigene0018095(DEGP2);Unigene0019596(PAC);Unigene0019884(TROL);Unigene0022492(FKBP20-2);Unigene0022594(CP33);Unigene0025456(PSA3);Unigene0028143(Os01g0184500);Unigene0033936(RBCMT);Unigene0034237(P…
GO:0015979	photosynthesis	16	33	9.58605e-05	0.0114587	Unigene0001639(DEGP5);Unigene0002887(PSAO);Unigene0011573(RPL31);Unigene0018095(DEGP2);Unigene0019884(TROL);Unigene0021920(LHC);Unigene0027912(ABC4);Unigene0035487(PRFB3);Unigene0059664(PSBO);Unigene0063201(CYP38);Unigene0064681(--);Unigene0070207(PSRP2);Unigene0072952(LPA2);Unigene0074024(Os03g0267300);Unigene0083284(psbA);Unigene0088181(TLP40)
GO:0006073	cellular glucan metabolic process	38	113	0.00010417	0.0114587	Unigene0001810(CSLF3);Unigene0001997(WAXY);Unigene0002271(CSLD2);Unigene0002588(CESA1);Unigene0009066(AGPL1);Unigene0011524(CESA8);Unigene0013339(SH2);Unigene0013811(CESA7);Unigene0015886(PNSL3);Unigene0019999(UPTG);Unigene0021535(pgmA);Unigene0023260(PDX1);Unigene0025456(PSA3);Unigene0033936(RBCMT);Unigene0041873(SSII-2);Unigene0042726(DGP3);Unigene0042883(At4g27700);Unigene0043195(FRK1);Unigene…
GO:0044264	cellular polysaccharide metabolic process	38	114	0.000128586	0.0125623	Unigene0001810(CSLF3);Unigene0001997(WAXY);Unigene0002271(CSLD2);Unigene0002588(CESA1);Unigene0009066(AGPL1);Unigene0011524(CESA8);Unigene0013339(SH2);Unigene0013811(CESA7);Unigene0015886(PNSL3);Unigene0019999(UPTG);Unigene0021535(pgmA);Unigene0023260(PDX1);Unigene0025456(PSA3);Unigene0033936(RBCMT);Unigene0041873(SSII-2);Unigene0042726(DGP3);Unigene0042883(At4g27700);Unigene0043195(FRK1);Unigene…
GO:0044262	cellular carbohydrate metabolic process	49	159	0.000139581	0.0125623	Unigene0001810(CSLF3);Unigene0001997(WAXY);Unigene0002271(CSLD2);Unigene0002588(CESA1);Unigene0006228(TPS6);Unigene0006229(TPS11);Unigene0009066(AGPL1);Unigene0011524(CESA8);Unigene0013339(SH2);Unigene0013811(CESA7);Unigene0015886(PNSL3);Unigene0019999(UPTG);Unigene0021535(pgmA);Unigene0022936(TPS9);Unigene0023260(PDX1);Unigene0025087(TPS9);Unigene0025456(PSA3);Unigene0030096(SUT4);Unigene0033936…
GO:0045229	external encapsulating structure organization	30	84	0.00016317	0.0134615	Unigene0001810(CSLF3);Unigene0002271(CSLD2);Unigene0002412(GSVIVT00026920001);Unigene0002588(CESA1);Unigene0002877(XTH23);Unigene0006700(QRT3);Unigene0011524(CESA8);Unigene0012207(UGP1);Unigene0012208(fyu1);Unigene0013811(CESA7);Unigene0014030(At1g48100);Unigene0017524(EXPA10);Unigene0021535(pgmA);Unigene0022657(ABCB1);Unigene0025886(XTH31);Unigene0035720(XTH30);Unigene0035727(XTH8);Unigene004794…
GO:0055065	metal ion homeostasis	10	17	0.000273297	0.0201549	Unigene0002936(FER1);Unigene0019302(--);Unigene0029675(FER1);Unigene0036726(TMN6);Unigene0040569(NHX2);Unigene0055240(YS1);Unigene0056614(DTX42);Unigene0064621(HMA1);Unigene0083098(HCC1);Unigene0085997(IRO2)
GO:0006873	cellular ion homeostasis	12	23	0.000305378	0.0201549	Unigene0002887(PSAO);Unigene0002936(FER1);Unigene0019302(--);Unigene0021224(PSAL);Unigene0021451(PSAK);Unigene0029675(FER1);Unigene0036726(TMN6);Unigene0052245(PNSB5);Unigene0056614(DTX42);Unigene0064621(HMA1);Unigene0074024(Os03g0267300);Unigene0083098(HCC1)
GO:0055082	cellular chemical homeostasis	12	23	0.000305378	0.0201549	Unigene0002887(PSAO);Unigene0002936(FER1);Unigene0019302(--);Unigene0021224(PSAL);Unigene0021451(PSAK);Unigene0029675(FER1);Unigene0036726(TMN6);Unigene0052245(PNSB5);Unigene0056614(DTX42);Unigene0064621(HMA1);Unigene0074024(Os03g0267300);Unigene0083098(HCC1)
GO:0009668	plastid membrane organization	25	70	0.00055818	0.0345374	Unigene0009066(AGPL1);Unigene0009242(LPAT1);Unigene0009243(--);Unigene0009334(At4g34730);Unigene0011051(PTAC16);Unigene0011573(RPL31);Unigene0012825(nusG);Unigene0013841(RPS6);Unigene0019884(TROL);Unigene0022492(FKBP20-2);Unigene0022594(CP33);Unigene0025456(PSA3);Unigene0033936(RBCMT);Unigene0042726(DGP3);Unigene0047753(LSMT-L);Unigene0049334(GPA1);Unigene0052245(PNSB5);Unigene0052390(CHLG);Unige…
GO:0006091	generation of precursor metabolites and energy	44	148	0.000705642	0.0410933	Unigene0001639(DEGP5);Unigene0002887(PSAO);Unigene0009066(AGPL1);Unigene0011051(PTAC16);Unigene0011573(RPL31);Unigene0015886(PNSL3);Unigene0018095(DEGP2);Unigene0019884(TROL);Unigene0019921(sdh1);Unigene0020122(FDX1);Unigene0020489(LHCB5);Unigene0021207(LHCB4.1);Unigene0021224(PSAL);Unigene0021828(petB);Unigene0021919(OsI_012078);Unigene0021920(LHC);Unigene0021921(CAB48);Unigene0027912(ABC4);Unig…
GO:0019725	cellular homeostasis	31	95	0.000782974	0.0410945	Unigene0002052(PTGES2);Unigene0002887(PSAO);Unigene0002936(FER1);Unigene0006350(DMAS1);Unigene0006715(GRXS12);Unigene0008445(TRM1);Unigene0011254(CG31559);Unigene0013344(LIP5);Unigene0015475(Os01g0913000);Unigene0017052(--);Unigene0018561(--);Unigene0019302(--);Unigene0021224(PSAL);Unigene0021451(PSAK);Unigene0028137(GRXC7);Unigene0029675(FER1);Unigene0030265(At5g62290);Unigene0036726(TMN6);Unige…
GO:0005984	disaccharide metabolic process	15	35	0.000831423	0.0410945	Unigene0006228(TPS6);Unigene0006229(TPS11);Unigene0021535(pgmA);Unigene0022936(TPS9);Unigene0023260(PDX1);Unigene0025087(TPS9);Unigene0030096(SUT4);Unigene0042726(DGP3);Unigene0051048(--);Unigene0051049(--);Unigene0053449(TPP4);Unigene0055588(TPS4);Unigene0071449(SPP3);Unigene0074024(Os03g0267300);Unigene0074334(THIC)
GO:0050801	ion homeostasis	15	35	0.000831423	0.0410945	Unigene0002887(PSAO);Unigene0002936(FER1);Unigene0019302(--);Unigene0021224(PSAL);Unigene0021451(PSAK);Unigene0029675(FER1);Unigene0036726(TMN6);Unigene0040569(NHX2);Unigene0052245(PNSB5);Unigene0055240(YS1);Unigene0056614(DTX42);Unigene0064621(HMA1);Unigene0074024(Os03g0267300);Unigene0083098(HCC1);Unigene0085997(IRO2)
GO:0046471	phosphatidylglycerol metabolic process	11	22	0.000871701	0.0410945	Unigene0002011(Y1);Unigene0009242(LPAT1);Unigene0009243(--);Unigene0012825(nusG);Unigene0035338(CFM3);Unigene0036437(Os03g0108600);Unigene0042726(DGP3);Unigene0047753(LSMT-L);Unigene0057881(ISPG);Unigene0060521(PTAC14);Unigene0086679(LTD)
GO:0048878	chemical homeostasis	16	39	0.000999568	0.0449806	Unigene0002887(PSAO);Unigene0002936(FER1);Unigene0016808(GH3.2);Unigene0019302(--);Unigene0021224(PSAL);Unigene0021451(PSAK);Unigene0029675(FER1);Unigene0036726(TMN6);Unigene0040569(NHX2);Unigene0052245(PNSB5);Unigene0055240(YS1);Unigene0056614(DTX42);Unigene0064621(HMA1);Unigene0074024(Os03g0267300);Unigene0083098(HCC1);Unigene0085997(IRO2)
GO:0006644	phospholipid metabolic process	25	73	0.00112896	0.0485944	Unigene0001744(PLD1);Unigene0002011(Y1);Unigene0007665(At1g74320);Unigene0009242(LPAT1);Unigene0009243(--);Unigene0012825(nusG);Unigene0013799(EVN);Unigene0014170(At1g74320);Unigene0018843(PIP5K4);Unigene0025380(PLD1);Unigene0028864(PIP5K1);Unigene0035338(CFM3);Unigene0036437(Os03g0108600);Unigene0036733(PLD2);Unigene0042132(PSD2);Unigene0042133(PSD2);Unigene0042726(DGP3);Unigene0043321(GPDH);Uni…
GO:0000041	transition metal ion transport	11	23	0.00139083	0.0573718	Unigene0002936(FER1);Unigene0015052(--);Unigene0017006(Os12g0562100);Unigene0019302(--);Unigene0029675(FER1);Unigene0035695(ZIP8);Unigene0056614(DTX42);Unigene0064621(HMA1);Unigene0066668(PIP1-6);Unigene0083098(HCC1);Unigene0084422(ZIP7)
GO:0005991	trehalose metabolic process	8	14	0.00150416	0.0595648	Unigene0006228(TPS6);Unigene0006229(TPS11);Unigene0022936(TPS9);Unigene0025087(TPS9);Unigene0051048(--);Unigene0051049(--);Unigene0053449(TPP4);Unigene0055588(TPS4)
GO:0006650	glycerophospholipid metabolic process	22	63	0.00164472	0.0603062	Unigene0001744(PLD1);Unigene0002011(Y1);Unigene0007665(At1g74320);Unigene0009242(LPAT1);Unigene0009243(--);Unigene0012825(nusG);Unigene0014170(At1g74320);Unigene0018843(PIP5K4);Unigene0025380(PLD1);Unigene0028864(PIP5K1);Unigene0035338(CFM3);Unigene0036437(Os03g0108600);Unigene0036733(PLD2);Unigene0042132(PSD2);Unigene0042133(PSD2);Unigene0042726(DGP3);Unigene0047753(LSMT-L);Unigene0057881(ISPG);…
GO:0033014	tetrapyrrole biosynthetic process	22	63	0.00164472	0.0603062	Unigene0002011(Y1);Unigene0002222(Os10g0502400);Unigene0009242(LPAT1);Unigene0009243(--);Unigene0010215(HO2);Unigene0011051(PTAC16);Unigene0011573(RPL31);Unigene0019884(TROL);Unigene0031235(HEMA1);Unigene0031236(HEMA1);Unigene0052390(CHLG);Unigene0057881(ISPG);Unigene0060682(CHLH);Unigene0062929(SKL1);Unigene0063201(CYP38);Unigene0064681(--);Unigene0074024(Os03g0267300);Unigene0077243(GUN4);Unige…
GO:0030243	cellulose metabolic process	14	34	0.0019615	0.069353	Unigene0001810(CSLF3);Unigene0002271(CSLD2);Unigene0002588(CESA1);Unigene0011524(CESA8);Unigene0013811(CESA7);Unigene0019999(UPTG);Unigene0047938(CSLF4);Unigene0047940(CSLF2);Unigene0047942(CSLF3);Unigene0056463(CSFL8);Unigene0073258(CESA9);Unigene0073260(CESA3);Unigene0083462(GLU2);Unigene0087181(CESA4)
GO:0009658	chloroplast organization	17	45	0.00207235	0.0705633	Unigene0009066(AGPL1);Unigene0011051(PTAC16);Unigene0011573(RPL31);Unigene0012825(nusG);Unigene0019884(TROL);Unigene0022492(FKBP20-2);Unigene0033936(RBCMT);Unigene0042726(DGP3);Unigene0047753(LSMT-L);Unigene0052390(CHLG);Unigene0062930(ATP1);Unigene0063201(CYP38);Unigene0065100(PTAC2);Unigene0072952(LPA2);Unigene0074024(Os03g0267300);Unigene0086344(ARC5);Unigene0088181(TLP40)
GO:0009767	photosynthetic electron transport chain	11	24	0.00213828	0.0705633	Unigene0011573(RPL31);Unigene0019884(TROL);Unigene0027912(ABC4);Unigene0035487(PRFB3);Unigene0063201(CYP38);Unigene0064681(--);Unigene0070207(PSRP2);Unigene0072952(LPA2);Unigene0074024(Os03g0267300);Unigene0083284(psbA);Unigene0088181(TLP40)
GO:0009311	oligosaccharide metabolic process	15	38	0.00226018	0.07218	Unigene0006228(TPS6);Unigene0006229(TPS11);Unigene0021535(pgmA);Unigene0022936(TPS9);Unigene0023260(PDX1);Unigene0025087(TPS9);Unigene0030096(SUT4);Unigene0042726(DGP3);Unigene0051048(--);Unigene0051049(--);Unigene0053449(TPP4);Unigene0055588(TPS4);Unigene0071449(SPP3);Unigene0074024(Os03g0267300);Unigene0074334(THIC)
GO:0071554	cell wall organization or biogenesis	22	65	0.00258944	0.0801108	Unigene0002877(XTH23);Unigene0003472(CERK1);Unigene0006380(--);Unigene0006700(QRT3);Unigene0010537(Cht8);Unigene0010539(Cht12);Unigene0012207(UGP1);Unigene0012208(fyu1);Unigene0013847(TLP1);Unigene0015052(--);Unigene0015077(Cht6);Unigene0017524(EXPA10);Unigene0021535(pgmA);Unigene0023770(CTL1);Unigene0056614(DTX42);Unigene0060629(EXPA4);Unigene0061173(PECS-1.1);Unigene0061175(PME44);Unigene007152…
GO:0033013	tetrapyrrole metabolic process	30	98	0.00289798	0.0869393	Unigene0002011(Y1);Unigene0002222(Os10g0502400);Unigene0006278(CPX);Unigene0008183(PPOX1);Unigene0008185(PPOX1);Unigene0009242(LPAT1);Unigene0009243(--);Unigene0010215(HO2);Unigene0011051(PTAC16);Unigene0011573(RPL31);Unigene0011846(SDX1);Unigene0014719(Os01g0622300);Unigene0019884(TROL);Unigene0023260(PDX1);Unigene0027761(CPX);Unigene0031235(HEMA1);Unigene0031236(HEMA1);Unigene0052390(CHLG);Unig…
GO:0072330	monocarboxylic acid biosynthetic process	20	58	0.00311391	0.0906699	Unigene0000013(LOX1.1);Unigene0002011(Y1);Unigene0007597(OPR2);Unigene0009242(LPAT1);Unigene0009243(--);Unigene0010987(LOX2.3);Unigene0019884(TROL);Unigene0032477(Os03g0179900);Unigene0046966(FTRV);Unigene0047419(fgaOx3);Unigene0050097(JMT);Unigene0057881(ISPG);Unigene0058456(OPR1);Unigene0058457(OPR1);Unigene0059539(LOX1.6);Unigene0062929(SKL1);Unigene0063201(CYP38);Unigene0067273(LOX1.1);Unigen…
GO:0098771	inorganic ion homeostasis	10	22	0.00365842	0.102122	Unigene0002936(FER1);Unigene0019302(--);Unigene0029675(FER1);Unigene0036726(TMN6);Unigene0040569(NHX2);Unigene0055240(YS1);Unigene0056614(DTX42);Unigene0064621(HMA1);Unigene0083098(HCC1);Unigene0085997(IRO2)
GO:0044802	single-organism membrane organization	27	87	0.00371352	0.102122	Unigene0009066(AGPL1);Unigene0009242(LPAT1);Unigene0009243(--);Unigene0009334(At4g34730);Unigene0011051(PTAC16);Unigene0011573(RPL31);Unigene0011628(srpra);Unigene0012825(nusG);Unigene0013841(RPS6);Unigene0019884(TROL);Unigene0022492(FKBP20-2);Unigene0022594(CP33);Unigene0025456(PSA3);Unigene0033936(RBCMT);Unigene0042726(DGP3);Unigene0047753(LSMT-L);Unigene0048213(FFC);Unigene0049334(GPA1);Unigen…
GO:0046486	glycerolipid metabolic process	22	67	0.00395538	0.105833	Unigene0001744(PLD1);Unigene0002011(Y1);Unigene0007665(At1g74320);Unigene0009242(LPAT1);Unigene0009243(--);Unigene0012825(nusG);Unigene0014170(At1g74320);Unigene0018843(PIP5K4);Unigene0025380(PLD1);Unigene0028864(PIP5K1);Unigene0035338(CFM3);Unigene0036437(Os03g0108600);Unigene0036733(PLD2);Unigene0042132(PSD2);Unigene0042133(PSD2);Unigene0042726(DGP3);Unigene0047753(LSMT-L);Unigene0057881(ISPG);…
GO:0044036	cell wall macromolecule metabolic process	11	26	0.00459526	0.119442	Unigene0003472(CERK1);Unigene0006380(--);Unigene0010537(Cht8);Unigene0010539(Cht12);Unigene0013847(TLP1);Unigene0015052(--);Unigene0015077(Cht6);Unigene0023770(CTL1);Unigene0056614(DTX42);Unigene0083548(CERK1);Unigene0087181(CESA4)
GO:0030003	cellular cation homeostasis	7	13	0.00470528	0.119442	Unigene0002936(FER1);Unigene0019302(--);Unigene0029675(FER1);Unigene0036726(TMN6);Unigene0056614(DTX42);Unigene0064621(HMA1);Unigene0083098(HCC1)
GO:0005982	starch metabolic process	22	68	0.0048369	0.119713	Unigene0001997(WAXY);Unigene0009066(AGPL1);Unigene0013339(SH2);Unigene0015886(PNSL3);Unigene0021535(pgmA);Unigene0023260(PDX1);Unigene0025456(PSA3);Unigene0033936(RBCMT);Unigene0041873(SSII-2);Unigene0042726(DGP3);Unigene0042883(At4g27700);Unigene0043195(FRK1);Unigene0047753(LSMT-L);Unigene0049067(--);Unigene0050412(Os06g0160700);Unigene0055925(AGPS2);Unigene0057881(ISPG);Unigene0060941(AGPS1);Un…
GO:0055080	cation homeostasis	10	23	0.00540272	0.130456	Unigene0002936(FER1);Unigene0019302(--);Unigene0029675(FER1);Unigene0036726(TMN6);Unigene0040569(NHX2);Unigene0055240(YS1);Unigene0056614(DTX42);Unigene0064621(HMA1);Unigene0083098(HCC1);Unigene0085997(IRO2)
GO:0051188	cofactor biosynthetic process	32	111	0.00594334	0.137358	Unigene0001495(Os02g0134400);Unigene0002011(Y1);Unigene0002222(Os10g0502400);Unigene0004404(Os01g0360600);Unigene0009242(LPAT1);Unigene0009243(--);Unigene0011051(PTAC16);Unigene0011573(RPL31);Unigene0019884(TROL);Unigene0023260(PDX1);Unigene0027912(ABC4);Unigene0031235(HEMA1);Unigene0037776(MOCS2);Unigene0049393(PANC);Unigene0051529(FLAD1);Unigene0052390(CHLG);Unigene0056773(eth-1);Unigene0057881…
GO:0006779	porphyrin-containing compound biosynthetic process	20	61	0.00596604	0.137358	Unigene0002011(Y1);Unigene0002222(Os10g0502400);Unigene0009242(LPAT1);Unigene0009243(--);Unigene0011051(PTAC16);Unigene0011573(RPL31);Unigene0019884(TROL);Unigene0031235(HEMA1);Unigene0052390(CHLG);Unigene0057881(ISPG);Unigene0060682(CHLH);Unigene0062929(SKL1);Unigene0063201(CYP38);Unigene0064681(--);Unigene0074024(Os03g0267300);Unigene0077243(GUN4);Unigene0085657(CHLP);Unigene0085714(CRD1);Unige…
GO:0006778	porphyrin-containing compound metabolic process	28	96	0.00816866	0.181844	Unigene0002011(Y1);Unigene0002222(Os10g0502400);Unigene0006278(CPX);Unigene0008183(PPOX1);Unigene0008185(PPOX1);Unigene0009242(LPAT1);Unigene0009243(--);Unigene0011051(PTAC16);Unigene0011573(RPL31);Unigene0011846(SDX1);Unigene0014719(Os01g0622300);Unigene0019884(TROL);Unigene0023260(PDX1);Unigene0027761(CPX);Unigene0031235(HEMA1);Unigene0052390(CHLG);Unigene0057881(ISPG);Unigene0060682(CHLH);Unig…
GO:0006026	aminoglycan catabolic process	6	11	0.00826566	0.181844	Unigene0006380(--);Unigene0010537(Cht8);Unigene0010539(Cht12);Unigene0014264(CHIT3);Unigene0015077(Cht6);Unigene0023770(CTL1)
GO:0051273	beta-glucan metabolic process	14	40	0.0107755	0.231908	Unigene0001810(CSLF3);Unigene0002271(CSLD2);Unigene0002588(CESA1);Unigene0011524(CESA8);Unigene0013811(CESA7);Unigene0019999(UPTG);Unigene0047938(CSLF4);Unigene0047940(CSLF2);Unigene0047942(CSLF3);Unigene0056463(CSFL8);Unigene0073258(CESA9);Unigene0073260(CESA3);Unigene0083462(GLU2);Unigene0087181(CESA4)
GO:0006633	fatty acid biosynthetic process	18	56	0.0110381	0.232505	Unigene0000013(LOX1.1);Unigene0002011(Y1);Unigene0007597(OPR2);Unigene0009242(LPAT1);Unigene0009243(--);Unigene0010987(LOX2.3);Unigene0019884(TROL);Unigene0032477(Os03g0179900);Unigene0046966(FTRV);Unigene0050097(JMT);Unigene0057881(ISPG);Unigene0058456(OPR1);Unigene0058457(OPR1);Unigene0059539(LOX1.6);Unigene0062929(SKL1);Unigene0063201(CYP38);Unigene0067273(LOX1.1);Unigene0088181(TLP40)
GO:0042592	homeostatic process	35	129	0.0114417	0.235985	Unigene0002052(PTGES2);Unigene0002887(PSAO);Unigene0002936(FER1);Unigene0006350(DMAS1);Unigene0006715(GRXS12);Unigene0008445(TRM1);Unigene0011254(CG31559);Unigene0013344(LIP5);Unigene0015475(Os01g0913000);Unigene0016808(GH3.2);Unigene0017052(--);Unigene0018561(--);Unigene0019302(--);Unigene0021224(PSAL);Unigene0021451(PSAK);Unigene0028137(GRXC7);Unigene0029675(FER1);Unigene0030265(At5g62290);Unig…
GO:0009719	response to endogenous stimulus	37	139	0.0130038	0.25708	Unigene0003472(CERK1);Unigene0004188(AMT2-1);Unigene0005868(--);Unigene0007066(SAP17);Unigene0007347(NGR_a02300);Unigene0009143(IAA16);Unigene0016808(GH3.2);Unigene0019884(TROL);Unigene0020629(IAA17);Unigene0020630(IAA17);Unigene0022657(ABCB1);Unigene0029819(TTL);Unigene0030096(SUT4);Unigene0033183(Os11g0515500);Unigene0034738(ARF13);Unigene0037773(ARF18);Unigene0037774(ARF18);Unigene0042640(ARF4…
GO:0006829	zinc II ion transport	4	6	0.0132435	0.25708	Unigene0019302(--);Unigene0035695(ZIP8);Unigene0064621(HMA1);Unigene0084422(ZIP7)
GO:0009765	photosynthesis, light harvesting	4	6	0.0132435	0.25708	Unigene0001639(DEGP5);Unigene0002887(PSAO);Unigene0018095(DEGP2);Unigene0021920(LHC)
GO:0006022	aminoglycan metabolic process	6	12	0.0139447	0.260477	Unigene0006380(--);Unigene0010537(Cht8);Unigene0010539(Cht12);Unigene0014264(CHIT3);Unigene0015077(Cht6);Unigene0023770(CTL1)
GO:1901136	carbohydrate derivative catabolic process	6	12	0.0139447	0.260477	Unigene0006380(--);Unigene0010537(Cht8);Unigene0010539(Cht12);Unigene0014264(CHIT3);Unigene0015077(Cht6);Unigene0023770(CTL1)
GO:0031347	regulation of defense response	5	9	0.0146607	0.268779	Unigene0003472(CERK1);Unigene0010842(SOBIR1);Unigene0014836(RS2);Unigene0083548(CERK1);Unigene0087284(RS2)
GO:0044283	small molecule biosynthetic process	55	223	0.0150246	0.270443	Unigene0000013(LOX1.1);Unigene0002011(Y1);Unigene0002887(PSAO);Unigene0004621(AS);Unigene0007597(OPR2);Unigene0008043(SIR);Unigene0009242(LPAT1);Unigene0009243(--);Unigene0010726(--);Unigene0010987(LOX2.3);Unigene0011846(SDX1);Unigene0012207(UGP1);Unigene0012208(fyu1);Unigene0017052(--);Unigene0019884(TROL);Unigene0020087(At2g25830);Unigene0020489(LHCB5);Unigene0020838(Os05g0428700);Unigene002145…
GO:0061024	membrane organization	29	106	0.0179354	0.317073	Unigene0009066(AGPL1);Unigene0009242(LPAT1);Unigene0009243(--);Unigene0009334(At4g34730);Unigene0011051(PTAC16);Unigene0011573(RPL31);Unigene0011628(srpra);Unigene0012825(nusG);Unigene0013841(RPS6);Unigene0019884(TROL);Unigene0022492(FKBP20-2);Unigene0022594(CP33);Unigene0025456(PSA3);Unigene0033936(RBCMT);Unigene0042726(DGP3);Unigene0047753(LSMT-L);Unigene0048213(FFC);Unigene0049334(GPA1);Unigen…
GO:0009725	response to hormone	33	125	0.0205534	0.356981	Unigene0004188(AMT2-1);Unigene0005868(--);Unigene0007066(SAP17);Unigene0007347(NGR_a02300);Unigene0009143(IAA16);Unigene0016808(GH3.2);Unigene0019884(TROL);Unigene0020629(IAA17);Unigene0020630(IAA17);Unigene0022657(ABCB1);Unigene0029819(TTL);Unigene0033183(Os11g0515500);Unigene0034738(ARF13);Unigene0037773(ARF18);Unigene0037774(ARF18);Unigene0046145(IAA13);Unigene0047419(fgaOx3);Unigene0049334(GP…
GO:0006629	lipid metabolic process	95	420	0.0219766	0.358476	Unigene0000013(LOX1.1);Unigene0000737(rpc25);Unigene0001206(OLE1);Unigene0001744(PLD1);Unigene0002011(Y1);Unigene0002965(OAT);Unigene0003284(ANR);Unigene0005716(KAS2);Unigene0006181(--);Unigene0007347(NGR_a02300);Unigene0007597(OPR2);Unigene0007665(At1g74320);Unigene0008043(SIR);Unigene0009242(LPAT1);Unigene0009243(--);Unigene0010987(LOX2.3);Unigene0011051(PTAC16);Unigene0011846(SDX1);Unigene0012…
GO:0006072	glycerol-3-phosphate metabolic process	3	4	0.02245	0.358476	Unigene0021551(Os01g0939600);Unigene0021552(Os01g0801600);Unigene0043321(GPDH)
GO:0042126	nitrate metabolic process	3	4	0.02245	0.358476	Unigene0000014(NIR);Unigene0011362(NIR);Unigene0033738(NAR-7)
GO:0072507	divalent inorganic cation homeostasis	3	4	0.02245	0.358476	Unigene0019302(--);Unigene0036726(TMN6);Unigene0064621(HMA1)
GO:2001057	reactive nitrogen species metabolic process	3	4	0.02245	0.358476	Unigene0000014(NIR);Unigene0011362(NIR);Unigene0033738(NAR-7)
GO:0080134	regulation of response to stress	5	10	0.0248636	0.390714	Unigene0003472(CERK1);Unigene0010842(SOBIR1);Unigene0014836(RS2);Unigene0083548(CERK1);Unigene0087284(RS2)
GO:0044710	single-organism metabolic process	534	2681	0.0276189	0.421	Unigene0000013(LOX1.1);Unigene0000014(NIR);Unigene0000247(MAO1B);Unigene0000398(Rtn4ip1);Unigene0000432(CYP71C4);Unigene0000669(ALDP);Unigene0000737(rpc25);Unigene0000952(yrpB);Unigene0001206(OLE1);Unigene0001289(naat-A);Unigene0001365(CYP707A5);Unigene0001495(Os02g0134400);Unigene0001560(OPR1);Unigene0001598(OLE1);Unigene0001664(PER2);Unigene0001684(CYP90D2);Unigene0001744(PLD1);Unigene0001916(P…
GO:0016053	organic acid biosynthetic process	43	174	0.0280667	0.421	Unigene0000013(LOX1.1);Unigene0002011(Y1);Unigene0002887(PSAO);Unigene0004621(AS);Unigene0007597(OPR2);Unigene0008043(SIR);Unigene0009242(LPAT1);Unigene0009243(--);Unigene0010987(LOX2.3);Unigene0017052(--);Unigene0019884(TROL);Unigene0020489(LHCB5);Unigene0021451(PSAK);Unigene0029344(Os03g0291500);Unigene0032477(Os03g0179900);Unigene0035338(CFM3);Unigene0036423(STR9);Unigene0036726(TMN6);Unigene0…
GO:0046394	carboxylic acid biosynthetic process	43	174	0.0280667	0.421	Unigene0000013(LOX1.1);Unigene0002011(Y1);Unigene0002887(PSAO);Unigene0004621(AS);Unigene0007597(OPR2);Unigene0008043(SIR);Unigene0009242(LPAT1);Unigene0009243(--);Unigene0010987(LOX2.3);Unigene0017052(--);Unigene0019884(TROL);Unigene0020489(LHCB5);Unigene0021451(PSAK);Unigene0029344(Os03g0291500);Unigene0032477(Os03g0179900);Unigene0035338(CFM3);Unigene0036423(STR9);Unigene0036726(TMN6);Unigene0…
GO:0030001	metal ion transport	31	119	0.0289149	0.427251	Unigene0000001(MRS2-B);Unigene0002887(PSAO);Unigene0002936(FER1);Unigene0003791(ACA10);Unigene0008563(HAK1);Unigene0015052(--);Unigene0017006(Os12g0562100);Unigene0019302(--);Unigene0020838(Os05g0428700);Unigene0021224(PSAL);Unigene0021451(PSAK);Unigene0026714(KAB1);Unigene0028976(--);Unigene0029675(FER1);Unigene0035283(IRT2);Unigene0035695(ZIP8);Unigene0040569(NHX2);Unigene0050451(HAK27);Unigene…
GO:0016265	death	14	45	0.0310017	0.451349	Unigene0001312(ERG1);Unigene0003472(CERK1);Unigene0004188(AMT2-1);Unigene0005868(--);Unigene0010842(SOBIR1);Unigene0019884(TROL);Unigene0024313(FDH1);Unigene0049334(GPA1);Unigene0050097(JMT);Unigene0057881(ISPG);Unigene0063201(CYP38);Unigene0083548(CERK1);Unigene0085136(ACD11);Unigene0088181(TLP40)
GO:0005975	carbohydrate metabolic process	79	348	0.0318298	0.456688	Unigene0001810(CSLF3);Unigene0001997(WAXY);Unigene0002271(CSLD2);Unigene0002588(CESA1);Unigene0002709(XTH32);Unigene0002877(XTH23);Unigene0005295(XTH30);Unigene0006228(TPS6);Unigene0006229(TPS11);Unigene0008291(UGE-1);Unigene0009066(AGPL1);Unigene0010068(HSP90);Unigene0010719(--);Unigene0011524(CESA8);Unigene0013339(SH2);Unigene0013811(CESA7);Unigene0013847(TLP1);Unigene0015052(--);Unigene0015886…
GO:0009620	response to fungus	11	33	0.0325379	0.460179	Unigene0003472(CERK1);Unigene0004188(AMT2-1);Unigene0013153(PR4B);Unigene0014836(RS2);Unigene0019884(TROL);Unigene0057881(ISPG);Unigene0063201(CYP38);Unigene0083548(CERK1);Unigene0087181(CESA4);Unigene0087284(RS2);Unigene0088181(TLP40)
GO:0009068	aspartate family amino acid catabolic process	2	2	0.0349406	0.473852	Unigene0033805(MGL);Unigene0066694(LYS3)
GO:0015691	cadmium ion transport	2	2	0.0349406	0.473852	Unigene0019302(--);Unigene0064621(HMA1)
GO:0046337	phosphatidylethanolamine metabolic process	2	2	0.0349406	0.473852	Unigene0042132(PSD2);Unigene0042133(PSD2)
GO:0019748	secondary metabolic process	23	85	0.0366291	0.490038	Unigene0002052(PTGES2);Unigene0006350(DMAS1);Unigene0008043(SIR);Unigene0010726(--);Unigene0011051(PTAC16);Unigene0021053(LAC10);Unigene0021054(LAC4);Unigene0021535(pgmA);Unigene0021713(LAC21);Unigene0022492(FKBP20-2);Unigene0031499(PAL1);Unigene0034317(PAL);Unigene0039949(CAD);Unigene0039950(CAD);Unigene0047757(LAC10);Unigene0047758(LAC13);Unigene0057881(ISPG);Unigene0069300(ISA2);Unigene0074334…
GO:0055114	oxidation-reduction process	22	81	0.0387961	0.511365	Unigene0008043(SIR);Unigene0010215(HO2);Unigene0011573(RPL31);Unigene0015886(PNSL3);Unigene0019884(TROL);Unigene0019921(sdh1);Unigene0021828(petB);Unigene0027912(ABC4);Unigene0035487(PRFB3);Unigene0054911(SBE1);Unigene0055925(AGPS2);Unigene0056841(MT-CYB);Unigene0060941(AGPS1);Unigene0062857(SDH2);Unigene0063201(CYP38);Unigene0064681(--);Unigene0070207(PSRP2);Unigene0072952(LPA2);Unigene0074024(O…
GO:0048583	regulation of response to stimulus	8	22	0.0392563	0.511365	Unigene0003472(CERK1);Unigene0007347(NGR_a02300);Unigene0010842(SOBIR1);Unigene0014836(RS2);Unigene0022657(ABCB1);Unigene0049334(GPA1);Unigene0083548(CERK1);Unigene0087284(RS2)
GO:0071555	cell wall organization	11	34	0.0402317	0.517265	Unigene0002877(XTH23);Unigene0006700(QRT3);Unigene0012207(UGP1);Unigene0012208(fyu1);Unigene0017524(EXPA10);Unigene0021535(pgmA);Unigene0060629(EXPA4);Unigene0061173(PECS-1.1);Unigene0061175(PME44);Unigene0071525(EXPA2);Unigene0074234(EXPA4)
GO:0065007	biological regulation	302	1485	0.0413928	0.52537	Unigene0000343(MYB63);Unigene0000436(HOX4);Unigene0001312(ERG1);Unigene0002052(PTGES2);Unigene0002171(GATA21);Unigene0002436(NAC067);Unigene0002630(CRK41);Unigene0002887(PSAO);Unigene0002907(SAPK4);Unigene0002936(FER1);Unigene0002956(DOF5.8);Unigene0003058(RAB11C);Unigene0003472(CERK1);Unigene0004166(At4g27270);Unigene0004188(AMT2-1);Unigene0004855(B'KAPPA);Unigene0004856(B'KAPPA);Unigene0005607(…
GO:0009755	hormone-mediated signaling pathway	25	96	0.0464169	0.567318	Unigene0004188(AMT2-1);Unigene0005868(--);Unigene0007347(NGR_a02300);Unigene0009143(IAA16);Unigene0019884(TROL);Unigene0020629(IAA17);Unigene0020630(IAA17);Unigene0022657(ABCB1);Unigene0029819(TTL);Unigene0033183(Os11g0515500);Unigene0034738(ARF13);Unigene0037773(ARF18);Unigene0037774(ARF18);Unigene0046145(IAA13);Unigene0049334(GPA1);Unigene0050021(ARF12);Unigene0050097(JMT);Unigene0055292(D8);Un…
GO:0032870	cellular response to hormone stimulus	25	96	0.0464169	0.567318	Unigene0004188(AMT2-1);Unigene0005868(--);Unigene0007347(NGR_a02300);Unigene0009143(IAA16);Unigene0019884(TROL);Unigene0020629(IAA17);Unigene0020630(IAA17);Unigene0022657(ABCB1);Unigene0029819(TTL);Unigene0033183(Os11g0515500);Unigene0034738(ARF13);Unigene0037773(ARF18);Unigene0037774(ARF18);Unigene0046145(IAA13);Unigene0049334(GPA1);Unigene0050021(ARF12);Unigene0050097(JMT);Unigene0055292(D8);Un…
GO:0071495	cellular response to endogenous stimulus	25	96	0.0464169	0.567318	Unigene0004188(AMT2-1);Unigene0005868(--);Unigene0007347(NGR_a02300);Unigene0009143(IAA16);Unigene0019884(TROL);Unigene0020629(IAA17);Unigene0020630(IAA17);Unigene0022657(ABCB1);Unigene0029819(TTL);Unigene0033183(Os11g0515500);Unigene0034738(ARF13);Unigene0037773(ARF18);Unigene0037774(ARF18);Unigene0046145(IAA13);Unigene0049334(GPA1);Unigene0050021(ARF12);Unigene0050097(JMT);Unigene0055292(D8);Un…
GO:0065008	regulation of biological quality	46	196	0.0533252	0.643804	Unigene0002052(PTGES2);Unigene0002887(PSAO);Unigene0002936(FER1);Unigene0006350(DMAS1);Unigene0006715(GRXS12);Unigene0008043(SIR);Unigene0008445(TRM1);Unigene0011254(CG31559);Unigene0013344(LIP5);Unigene0015475(Os01g0913000);Unigene0016808(GH3.2);Unigene0017052(--);Unigene0018561(--);Unigene0019302(--);Unigene0020838(Os05g0428700);Unigene0021224(PSAL);Unigene0021451(PSAK);Unigene0022657(ABCB1);Un…
GO:0032879	regulation of localization	12	40	0.0568777	0.678421	Unigene0004188(AMT2-1);Unigene0006104(CLC-F);Unigene0012086(XB15);Unigene0020489(LHCB5);Unigene0021920(LHC);Unigene0024313(FDH1);Unigene0035338(CFM3);Unigene0044566(POR1);Unigene0046949(RR1);Unigene0057881(ISPG);Unigene0082082(CLC-B);Unigene0086339(GLN2)
GO:0022900	electron transport chain	17	62	0.0591008	0.696545	Unigene0011573(RPL31);Unigene0015886(PNSL3);Unigene0019884(TROL);Unigene0019921(sdh1);Unigene0021828(petB);Unigene0027912(ABC4);Unigene0035487(PRFB3);Unigene0056841(MT-CYB);Unigene0062857(SDH2);Unigene0063201(CYP38);Unigene0064681(--);Unigene0070207(PSRP2);Unigene0072952(LPA2);Unigene0074024(Os03g0267300);Unigene0081948(COX3);Unigene0083284(psbA);Unigene0088181(TLP40)
GO:0010646	regulation of cell communication	14	49	0.060698	0.702556	Unigene0002630(CRK41);Unigene0002907(SAPK4);Unigene0007347(NGR_a02300);Unigene0019972(At1g11330);Unigene0021836(STY46);Unigene0022657(ABCB1);Unigene0034836(CRPK1);Unigene0038550(PBL19);Unigene0049334(GPA1);Unigene0055585(At1g11303);Unigene0056092(AUR1);Unigene0060646(ILK1);Unigene0078148(At2g28990);Unigene0084233(PTI12)
GO:0006558	L-phenylalanine metabolic process	6	16	0.0617398	0.702556	Unigene0031499(PAL1);Unigene0034316(PAL);Unigene0034317(PAL);Unigene0049334(GPA1);Unigene0064596(HGO);Unigene0087475(PAL)
GO:1902221	erythrose 4-phosphate/phosphoenolpyruvate family amino acid metabolic process	6	16	0.0617398	0.702556	Unigene0031499(PAL1);Unigene0034316(PAL);Unigene0034317(PAL);Unigene0049334(GPA1);Unigene0064596(HGO);Unigene0087475(PAL)
GO:0031399	regulation of protein modification process	12	41	0.0672692	0.756778	Unigene0002887(PSAO);Unigene0005868(--);Unigene0019884(TROL);Unigene0022492(FKBP20-2);Unigene0062930(ATP1);Unigene0063201(CYP38);Unigene0065100(PTAC2);Unigene0068490(KRP5);Unigene0072952(LPA2);Unigene0074024(Os03g0267300);Unigene0085657(CHLP);Unigene0088181(TLP40)
GO:0009072	aromatic amino acid family metabolic process	11	37	0.0705757	0.785056	Unigene0000952(yrpB);Unigene0024313(FDH1);Unigene0031499(PAL1);Unigene0034316(PAL);Unigene0034317(PAL);Unigene0049334(GPA1);Unigene0060940(GDH2);Unigene0062929(SKL1);Unigene0064596(HGO);Unigene0083419(yrpB);Unigene0087475(PAL)
GO:0010941	regulation of cell death	10	33	0.0737859	0.802726	Unigene0001312(ERG1);Unigene0003472(CERK1);Unigene0004188(AMT2-1);Unigene0005868(--);Unigene0019884(TROL);Unigene0050097(JMT);Unigene0057881(ISPG);Unigene0063201(CYP38);Unigene0083548(CERK1);Unigene0088181(TLP40)
GO:0043067	regulation of programmed cell death	10	33	0.0737859	0.802726	Unigene0001312(ERG1);Unigene0003472(CERK1);Unigene0004188(AMT2-1);Unigene0005868(--);Unigene0019884(TROL);Unigene0050097(JMT);Unigene0057881(ISPG);Unigene0063201(CYP38);Unigene0083548(CERK1);Unigene0088181(TLP40)
GO:0019222	regulation of metabolic process	193	942	0.0746244	0.803023	Unigene0000343(MYB63);Unigene0000436(HOX4);Unigene0001312(ERG1);Unigene0002171(GATA21);Unigene0002436(NAC067);Unigene0002887(PSAO);Unigene0002956(DOF5.8);Unigene0004166(At4g27270);Unigene0004855(B'KAPPA);Unigene0004856(B'KAPPA);Unigene0005607(--);Unigene0005868(--);Unigene0006142(SIGC);Unigene0006198(TIF3E1);Unigene0006461(PMEI9);Unigene0006740(SCL9);Unigene0007299(--);Unigene0007673(PTAC10);Unig…
GO:0009617	response to bacterium	15	55	0.076209	0.803995	Unigene0001236(MOD-E);Unigene0003472(CERK1);Unigene0004188(AMT2-1);Unigene0014836(RS2);Unigene0021535(pgmA);Unigene0024161(RPS6);Unigene0034237(PAP6);Unigene0057881(ISPG);Unigene0066357(swo1);Unigene0072952(LPA2);Unigene0074024(Os03g0267300);Unigene0083548(CERK1);Unigene0085136(ACD11);Unigene0087181(CESA4);Unigene0087284(RS2)
GO:0034762	regulation of transmembrane transport	5	13	0.077943	0.803995	Unigene0006104(CLC-F);Unigene0012086(XB15);Unigene0044566(POR1);Unigene0046949(RR1);Unigene0082082(CLC-B)
GO:0034765	regulation of ion transmembrane transport	5	13	0.077943	0.803995	Unigene0006104(CLC-F);Unigene0012086(XB15);Unigene0044566(POR1);Unigene0046949(RR1);Unigene0082082(CLC-B)
GO:0006952	defense response	25	101	0.078062	0.803995	Unigene0001236(MOD-E);Unigene0002931(aac);Unigene0002932(aac);Unigene0003472(CERK1);Unigene0004188(AMT2-1);Unigene0005868(--);Unigene0007347(NGR_a02300);Unigene0010842(SOBIR1);Unigene0011846(SDX1);Unigene0014836(RS2);Unigene0019884(TROL);Unigene0027008(CLPR4);Unigene0029370(--);Unigene0029819(TTL);Unigene0036437(Os03g0108600);Unigene0055612(aac);Unigene0057881(ISPG);Unigene0063201(CYP38);Unigene0…
GO:0018958	phenol-containing compound metabolic process	8	25	0.079241	0.803995	Unigene0003472(CERK1);Unigene0004188(AMT2-1);Unigene0019884(TROL);Unigene0057881(ISPG);Unigene0063201(CYP38);Unigene0064596(HGO);Unigene0083548(CERK1);Unigene0088181(TLP40)
GO:0043207	response to external biotic stimulus	31	130	0.0830255	0.803995	Unigene0001236(MOD-E);Unigene0002931(aac);Unigene0002932(aac);Unigene0003472(CERK1);Unigene0004188(AMT2-1);Unigene0005868(--);Unigene0006380(--);Unigene0007347(NGR_a02300);Unigene0013153(PR4B);Unigene0014836(RS2);Unigene0019884(TROL);Unigene0021535(pgmA);Unigene0024161(RPS6);Unigene0027008(CLPR4);Unigene0029819(TTL);Unigene0030096(SUT4);Unigene0034237(PAP6);Unigene0050097(JMT);Unigene0055612(aac)…
GO:0006869	lipid transport	3	6	0.083459	0.803995	Unigene0005575(ALA1);Unigene0058831(At4g39670);Unigene0085136(ACD11)
GO:0010876	lipid localization	3	6	0.083459	0.803995	Unigene0005575(ALA1);Unigene0058831(At4g39670);Unigene0085136(ACD11)
GO:0012501	programmed cell death	10	34	0.0877668	0.803995	Unigene0001312(ERG1);Unigene0003472(CERK1);Unigene0004188(AMT2-1);Unigene0005868(--);Unigene0019884(TROL);Unigene0050097(JMT);Unigene0057881(ISPG);Unigene0063201(CYP38);Unigene0083548(CERK1);Unigene0088181(TLP40)
GO:0002220	innate immune response activating cell surface receptor signaling pathway	2	3	0.0917692	0.803995	Unigene0003472(CERK1);Unigene0083548(CERK1)
GO:0002429	immune response-activating cell surface receptor signaling pathway	2	3	0.0917692	0.803995	Unigene0003472(CERK1);Unigene0083548(CERK1)
GO:0002757	immune response-activating signal transduction	2	3	0.0917692	0.803995	Unigene0003472(CERK1);Unigene0083548(CERK1)
GO:0002758	innate immune response-activating signal transduction	2	3	0.0917692	0.803995	Unigene0003472(CERK1);Unigene0083548(CERK1)
GO:0002764	immune response-regulating signaling pathway	2	3	0.0917692	0.803995	Unigene0003472(CERK1);Unigene0083548(CERK1)
GO:0002768	immune response-regulating cell surface receptor signaling pathway	2	3	0.0917692	0.803995	Unigene0003472(CERK1);Unigene0083548(CERK1)
GO:0009595	detection of biotic stimulus	2	3	0.0917692	0.803995	Unigene0003472(CERK1);Unigene0083548(CERK1)
GO:0016106	sesquiterpenoid biosynthetic process	2	3	0.0917692	0.803995	Unigene0041057(CCD7);Unigene0087181(CESA4)
GO:0032490	detection of molecule of bacterial origin	2	3	0.0917692	0.803995	Unigene0003472(CERK1);Unigene0083548(CERK1)
GO:0048645	organ formation	2	3	0.0917692	0.803995	Unigene0014836(RS2);Unigene0087284(RS2)
GO:0052386	cell wall thickening	2	3	0.0917692	0.803995	Unigene0012207(UGP1);Unigene0012208(fyu1)
GO:0098581	detection of external biotic stimulus	2	3	0.0917692	0.803995	Unigene0003472(CERK1);Unigene0083548(CERK1)
GO:0051707	response to other organism	30	127	0.0959477	0.818523	Unigene0001236(MOD-E);Unigene0002931(aac);Unigene0002932(aac);Unigene0003472(CERK1);Unigene0004188(AMT2-1);Unigene0005868(--);Unigene0007347(NGR_a02300);Unigene0013153(PR4B);Unigene0014836(RS2);Unigene0019884(TROL);Unigene0021535(pgmA);Unigene0024161(RPS6);Unigene0027008(CLPR4);Unigene0029819(TTL);Unigene0030096(SUT4);Unigene0034237(PAP6);Unigene0050097(JMT);Unigene0055612(aac);Unigene0057881(ISP…
GO:0010243	response to organonitrogen compound	8	26	0.0965122	0.818523	Unigene0003472(CERK1);Unigene0004188(AMT2-1);Unigene0019884(TROL);Unigene0030096(SUT4);Unigene0057881(ISPG);Unigene0063201(CYP38);Unigene0083548(CERK1);Unigene0088181(TLP40)
GO:0008219	cell death	11	39	0.0972603	0.818523	Unigene0001312(ERG1);Unigene0003472(CERK1);Unigene0004188(AMT2-1);Unigene0005868(--);Unigene0010842(SOBIR1);Unigene0019884(TROL);Unigene0050097(JMT);Unigene0057881(ISPG);Unigene0063201(CYP38);Unigene0083548(CERK1);Unigene0088181(TLP40)
GO:0051049	regulation of transport	11	39	0.0972603	0.818523	Unigene0004188(AMT2-1);Unigene0006104(CLC-F);Unigene0012086(XB15);Unigene0020489(LHCB5);Unigene0021920(LHC);Unigene0035338(CFM3);Unigene0044566(POR1);Unigene0046949(RR1);Unigene0057881(ISPG);Unigene0082082(CLC-B);Unigene0086339(GLN2)
GO:0009607	response to biotic stimulus	31	132	0.0975613	0.818523	Unigene0001236(MOD-E);Unigene0002931(aac);Unigene0002932(aac);Unigene0003472(CERK1);Unigene0004188(AMT2-1);Unigene0005868(--);Unigene0006380(--);Unigene0007347(NGR_a02300);Unigene0013153(PR4B);Unigene0014836(RS2);Unigene0019884(TROL);Unigene0021535(pgmA);Unigene0024161(RPS6);Unigene0027008(CLPR4);Unigene0029819(TTL);Unigene0030096(SUT4);Unigene0034237(PAP6);Unigene0050097(JMT);Unigene0055612(aac)…
GO:0009694	jasmonic acid metabolic process	7	22	0.100255	0.834052	Unigene0019884(TROL);Unigene0030096(SUT4);Unigene0050097(JMT);Unigene0057881(ISPG);Unigene0062929(SKL1);Unigene0083188(ILL6);Unigene0083189(ILL6)
GO:0044255	cellular lipid metabolic process	74	345	0.103778	0.856167	Unigene0000013(LOX1.1);Unigene0000737(rpc25);Unigene0001744(PLD1);Unigene0002011(Y1);Unigene0002965(OAT);Unigene0005716(KAS2);Unigene0007347(NGR_a02300);Unigene0007597(OPR2);Unigene0007665(At1g74320);Unigene0009242(LPAT1);Unigene0009243(--);Unigene0010987(LOX2.3);Unigene0011051(PTAC16);Unigene0011846(SDX1);Unigene0012825(nusG);Unigene0013799(EVN);Unigene0014170(At1g74320);Unigene0014294(HMGR);Uni…
GO:0043269	regulation of ion transport	10	36	0.12017	0.934856	Unigene0006104(CLC-F);Unigene0012086(XB15);Unigene0020489(LHCB5);Unigene0021920(LHC);Unigene0035338(CFM3);Unigene0044566(POR1);Unigene0046949(RR1);Unigene0057881(ISPG);Unigene0082082(CLC-B);Unigene0086339(GLN2)
GO:0005977	glycogen metabolic process	3	7	0.126286	0.934856	Unigene0054911(SBE1);Unigene0055925(AGPS2);Unigene0060941(AGPS1)
GO:0006112	energy reserve metabolic process	3	7	0.126286	0.934856	Unigene0054911(SBE1);Unigene0055925(AGPS2);Unigene0060941(AGPS1)
GO:0015711	organic anion transport	13	50	0.127461	0.934856	Unigene0002140(--);Unigene0002931(aac);Unigene0002932(aac);Unigene0004188(AMT2-1);Unigene0005575(ALA1);Unigene0035656(ACS7);Unigene0037487(BAT1);Unigene0045681(AATP1);Unigene0055612(aac);Unigene0056614(DTX42);Unigene0058973(AATL1);Unigene0085639(CSTLP2);Unigene0087604(COAC2)
GO:0001101	response to acid chemical	24	102	0.130084	0.934856	Unigene0004188(AMT2-1);Unigene0005607(--);Unigene0005868(--);Unigene0007066(SAP17);Unigene0007347(NGR_a02300);Unigene0007475(COR410);Unigene0015052(--);Unigene0019884(TROL);Unigene0021535(pgmA);Unigene0030096(SUT4);Unigene0041174(DHN1);Unigene0047419(fgaOx3);Unigene0049334(GPA1);Unigene0050097(JMT);Unigene0050978(HY5);Unigene0055292(D8);Unigene0056614(DTX42);Unigene0057881(ISPG);Unigene0063201(CY…
GO:0044699	single-organism process	790	4115	0.133076	0.934856	Unigene0000001(MRS2-B);Unigene0000013(LOX1.1);Unigene0000014(NIR);Unigene0000247(MAO1B);Unigene0000398(Rtn4ip1);Unigene0000432(CYP71C4);Unigene0000669(ALDP);Unigene0000737(rpc25);Unigene0000952(yrpB);Unigene0001206(OLE1);Unigene0001289(naat-A);Unigene0001312(ERG1);Unigene0001365(CYP707A5);Unigene0001372(PHT1-4);Unigene0001449(--);Unigene0001495(Os02g0134400);Unigene0001560(OPR1);Unigene0001598(OL…
GO:0006364	rRNA processing	4	11	0.133364	0.934856	Unigene0011131(DIM1B);Unigene0028143(Os01g0184500);Unigene0040026(--);Unigene0040028(--)
GO:0008643	carbohydrate transport	4	11	0.133364	0.934856	Unigene0030096(SUT4);Unigene0044782(STP14);Unigene0057584(SWEET6B);Unigene0084722(SWEET15)
GO:0050896	response to stimulus	219	1097	0.133779	0.934856	Unigene0000304(HSS1);Unigene0000306(HSS1);Unigene0000740(hsp90);Unigene0001235(hsp90);Unigene0001236(MOD-E);Unigene0001257(swo1);Unigene0001583(MOD-E);Unigene0001664(PER2);Unigene0002052(PTGES2);Unigene0002931(aac);Unigene0002932(aac);Unigene0002936(FER1);Unigene0002965(OAT);Unigene0003058(RAB11C);Unigene0003467(RED1);Unigene0003472(CERK1);Unigene0004156(PRX74);Unigene0004188(AMT2-1);Unigene00044…
GO:0098542	defense response to other organism	12	46	0.136829	0.934856	Unigene0001236(MOD-E);Unigene0002931(aac);Unigene0002932(aac);Unigene0003472(CERK1);Unigene0004188(AMT2-1);Unigene0007347(NGR_a02300);Unigene0027008(CLPR4);Unigene0029819(TTL);Unigene0055612(aac);Unigene0066357(swo1);Unigene0083548(CERK1);Unigene0085136(ACD11)
GO:0006721	terpenoid metabolic process	18	74	0.137171	0.934856	Unigene0002011(Y1);Unigene0007347(NGR_a02300);Unigene0009242(LPAT1);Unigene0009243(--);Unigene0011051(PTAC16);Unigene0011846(SDX1);Unigene0036444(TPS2);Unigene0036446(TPS2);Unigene0041057(CCD7);Unigene0052390(CHLG);Unigene0055588(TPS4);Unigene0057881(ISPG);Unigene0063201(CYP38);Unigene0064289(CLA1);Unigene0074024(Os03g0267300);Unigene0077243(GUN4);Unigene0087181(CESA4);Unigene0088181(TLP40)
GO:0009698	phenylpropanoid metabolic process	10	37	0.138539	0.934856	Unigene0021053(LAC10);Unigene0021054(LAC4);Unigene0021713(LAC21);Unigene0031499(PAL1);Unigene0034317(PAL);Unigene0039949(CAD);Unigene0039950(CAD);Unigene0047757(LAC10);Unigene0047758(LAC13);Unigene0087475(PAL)
GO:0050789	regulation of biological process	269	1360	0.140806	0.934856	Unigene0000343(MYB63);Unigene0000436(HOX4);Unigene0001312(ERG1);Unigene0002171(GATA21);Unigene0002436(NAC067);Unigene0002630(CRK41);Unigene0002887(PSAO);Unigene0002907(SAPK4);Unigene0002956(DOF5.8);Unigene0003058(RAB11C);Unigene0003472(CERK1);Unigene0004166(At4g27270);Unigene0004188(AMT2-1);Unigene0004855(B'KAPPA);Unigene0004856(B'KAPPA);Unigene0005607(--);Unigene0005868(--);Unigene0006104(CLC-F)…
GO:0009696	salicylic acid metabolic process	7	24	0.145846	0.934856	Unigene0003472(CERK1);Unigene0004188(AMT2-1);Unigene0019884(TROL);Unigene0057881(ISPG);Unigene0063201(CYP38);Unigene0083548(CERK1);Unigene0088181(TLP40)
GO:0015748	organophosphate ester transport	7	24	0.145846	0.934856	Unigene0002931(aac);Unigene0002932(aac);Unigene0004188(AMT2-1);Unigene0005575(ALA1);Unigene0055612(aac);Unigene0085639(CSTLP2);Unigene0087604(COAC2)
GO:0016108	tetraterpenoid metabolic process	11	42	0.147064	0.934856	Unigene0002011(Y1);Unigene0009242(LPAT1);Unigene0009243(--);Unigene0011051(PTAC16);Unigene0011846(SDX1);Unigene0052390(CHLG);Unigene0057881(ISPG);Unigene0063201(CYP38);Unigene0074024(Os03g0267300);Unigene0077243(GUN4);Unigene0088181(TLP40)
GO:0034285	response to disaccharide	9	33	0.148694	0.934856	Unigene0004188(AMT2-1);Unigene0007347(NGR_a02300);Unigene0019884(TROL);Unigene0020489(LHCB5);Unigene0021920(LHC);Unigene0049334(GPA1);Unigene0057881(ISPG);Unigene0064596(HGO);Unigene0086339(GLN2)
GO:0006820	anion transport	24	104	0.152487	0.934856	Unigene0001372(PHT1-4);Unigene0002140(--);Unigene0002931(aac);Unigene0002932(aac);Unigene0004057(SULTR3;2);Unigene0004188(AMT2-1);Unigene0005575(ALA1);Unigene0006091(SULTR3;1);Unigene0006104(CLC-F);Unigene0015052(--);Unigene0026436(--);Unigene0030265(At5g62290);Unigene0035656(ACS7);Unigene0037096(SULTR3;1);Unigene0037487(BAT1);Unigene0044566(POR1);Unigene0045681(AATP1);Unigene0046949(RR1);Unigene…
GO:0010468	regulation of gene expression	155	770	0.153896	0.934856	Unigene0000343(MYB63);Unigene0000436(HOX4);Unigene0002171(GATA21);Unigene0002436(NAC067);Unigene0002956(DOF5.8);Unigene0004166(At4g27270);Unigene0005607(--);Unigene0005868(--);Unigene0006142(SIGC);Unigene0006198(TIF3E1);Unigene0006740(SCL9);Unigene0007299(--);Unigene0007673(PTAC10);Unigene0008043(SIR);Unigene0009143(IAA16);Unigene0009334(At4g34730);Unigene0010191(hsp98);Unigene0012736(SCL6);Unige…
GO:0009605	response to external stimulus	38	173	0.154983	0.934856	Unigene0001236(MOD-E);Unigene0002931(aac);Unigene0002932(aac);Unigene0003472(CERK1);Unigene0004188(AMT2-1);Unigene0005868(--);Unigene0006380(--);Unigene0007347(NGR_a02300);Unigene0013153(PR4B);Unigene0014836(RS2);Unigene0015052(--);Unigene0019884(TROL);Unigene0021535(pgmA);Unigene0022657(ABCB1);Unigene0024161(RPS6);Unigene0027008(CLPR4);Unigene0029819(TTL);Unigene0030096(SUT4);Unigene0033548(PAH1…
GO:0002218	activation of innate immune response	2	4	0.161088	0.934856	Unigene0003472(CERK1);Unigene0083548(CERK1)
GO:0002237	response to molecule of bacterial origin	2	4	0.161088	0.934856	Unigene0003472(CERK1);Unigene0083548(CERK1)
GO:0002253	activation of immune response	2	4	0.161088	0.934856	Unigene0003472(CERK1);Unigene0083548(CERK1)
GO:0006570	tyrosine metabolic process	2	4	0.161088	0.934856	Unigene0049334(GPA1);Unigene0064596(HGO)
GO:0009593	detection of chemical stimulus	2	4	0.161088	0.934856	Unigene0003472(CERK1);Unigene0083548(CERK1)
GO:0016119	carotene metabolic process	2	4	0.161088	0.934856	Unigene0002011(Y1);Unigene0041057(CCD7)
GO:0017004	cytochrome complex assembly	2	4	0.161088	0.934856	Unigene0035487(PRFB3);Unigene0083098(HCC1)
GO:0042214	terpene metabolic process	2	4	0.161088	0.934856	Unigene0002011(Y1);Unigene0041057(CCD7)
GO:0042374	phylloquinone metabolic process	2	4	0.161088	0.934856	Unigene0027912(ABC4);Unigene0063534(MENG)
GO:0042545	cell wall modification	2	4	0.161088	0.934856	Unigene0012207(UGP1);Unigene0012208(fyu1)
GO:0009808	lignin metabolic process	5	16	0.164131	0.934856	Unigene0021053(LAC10);Unigene0021054(LAC4);Unigene0021713(LAC21);Unigene0047757(LAC10);Unigene0047758(LAC13)
GO:0006950	response to stress	123	607	0.165201	0.934856	Unigene0000304(HSS1);Unigene0000306(HSS1);Unigene0001236(MOD-E);Unigene0001664(PER2);Unigene0002931(aac);Unigene0002932(aac);Unigene0002936(FER1);Unigene0002965(OAT);Unigene0003467(RED1);Unigene0003472(CERK1);Unigene0004156(PRX74);Unigene0004188(AMT2-1);Unigene0004440(Sb03g046810);Unigene0005660(UNG);Unigene0005868(--);Unigene0006852(hsp78);Unigene0007066(SAP17);Unigene0007240(CHL);Unigene0007347…
GO:0071229	cellular response to acid chemical	9	34	0.170627	0.934856	Unigene0004188(AMT2-1);Unigene0005868(--);Unigene0007347(NGR_a02300);Unigene0019884(TROL);Unigene0049334(GPA1);Unigene0055292(D8);Unigene0057881(ISPG);Unigene0063201(CYP38);Unigene0088181(TLP40)
GO:0008610	lipid biosynthetic process	30	135	0.170945	0.934856	Unigene0000013(LOX1.1);Unigene0002011(Y1);Unigene0007597(OPR2);Unigene0008043(SIR);Unigene0009242(LPAT1);Unigene0009243(--);Unigene0010987(LOX2.3);Unigene0011051(PTAC16);Unigene0013799(EVN);Unigene0019884(TROL);Unigene0030038(--);Unigene0032477(Os03g0179900);Unigene0041057(CCD7);Unigene0046966(FTRV);Unigene0050097(JMT);Unigene0050412(Os06g0160700);Unigene0052390(CHLG);Unigene0057881(ISPG);Unigene…
GO:0042537	benzene-containing compound metabolic process	7	25	0.171748	0.934856	Unigene0003472(CERK1);Unigene0004188(AMT2-1);Unigene0019884(TROL);Unigene0057881(ISPG);Unigene0063201(CYP38);Unigene0083548(CERK1);Unigene0088181(TLP40)
GO:0051186	cofactor metabolic process	51	240	0.171845	0.934856	Unigene0001495(Os02g0134400);Unigene0002011(Y1);Unigene0002222(Os10g0502400);Unigene0004404(Os01g0360600);Unigene0006278(CPX);Unigene0008183(PPOX1);Unigene0008185(PPOX1);Unigene0009066(AGPL1);Unigene0009242(LPAT1);Unigene0009243(--);Unigene0011051(PTAC16);Unigene0011573(RPL31);Unigene0011846(SDX1);Unigene0014294(HMGR);Unigene0014296(HMGR);Unigene0014719(Os01g0622300);Unigene0019884(TROL);Unigene0…
GO:0009404	toxin metabolic process	4	12	0.171859	0.934856	Unigene0002052(PTGES2);Unigene0006350(DMAS1);Unigene0081113(--);Unigene0085752(GST3)
GO:0006355	regulation of transcription, DNA-templated	32	145	0.172136	0.934856	Unigene0004166(At4g27270);Unigene0005607(--);Unigene0007673(PTAC10);Unigene0008043(SIR);Unigene0009334(At4g34730);Unigene0012825(nusG);Unigene0014836(RS2);Unigene0020759(--);Unigene0022492(FKBP20-2);Unigene0029370(--);Unigene0031285(POLD2);Unigene0033412(RAD17);Unigene0034640(RBR3);Unigene0040026(--);Unigene0040028(--);Unigene0050978(HY5);Unigene0052390(CHLG);Unigene0052766(--);Unigene0057881(ISP…
GO:1903506	regulation of nucleic acid-templated transcription	32	145	0.172136	0.934856	Unigene0004166(At4g27270);Unigene0005607(--);Unigene0007673(PTAC10);Unigene0008043(SIR);Unigene0009334(At4g34730);Unigene0012825(nusG);Unigene0014836(RS2);Unigene0020759(--);Unigene0022492(FKBP20-2);Unigene0029370(--);Unigene0031285(POLD2);Unigene0033412(RAD17);Unigene0034640(RBR3);Unigene0040026(--);Unigene0040028(--);Unigene0050978(HY5);Unigene0052390(CHLG);Unigene0052766(--);Unigene0057881(ISP…
GO:0016114	terpenoid biosynthetic process	12	48	0.172661	0.934856	Unigene0002011(Y1);Unigene0009242(LPAT1);Unigene0009243(--);Unigene0011051(PTAC16);Unigene0041057(CCD7);Unigene0052390(CHLG);Unigene0057881(ISPG);Unigene0063201(CYP38);Unigene0074024(Os03g0267300);Unigene0077243(GUN4);Unigene0087181(CESA4);Unigene0088181(TLP40)
GO:0042742	defense response to bacterium	3	8	0.175045	0.934856	Unigene0001236(MOD-E);Unigene0066357(swo1);Unigene0085136(ACD11)
GO:0016109	tetraterpenoid biosynthetic process	10	39	0.179323	0.934856	Unigene0002011(Y1);Unigene0009242(LPAT1);Unigene0009243(--);Unigene0011051(PTAC16);Unigene0052390(CHLG);Unigene0057881(ISPG);Unigene0063201(CYP38);Unigene0074024(Os03g0267300);Unigene0077243(GUN4);Unigene0088181(TLP40)
GO:0006796	phosphate-containing compound metabolic process	220	1115	0.181716	0.934856	Unigene0000268(B120);Unigene0000638(LECRK4);Unigene0000667(CARB);Unigene0000799(Os01g0832000);Unigene0001199(CRK6);Unigene0001222(PAP1);Unigene0001493(GLYK);Unigene0001495(Os02g0134400);Unigene0001744(PLD1);Unigene0002007(LRK10L-1.2);Unigene0002011(Y1);Unigene0002025(WAK5);Unigene0002249(At1g11330);Unigene0002283(At3g47570);Unigene0002387(CHARK);Unigene0002518(PAP17);Unigene0002630(CRK41);Unigene…
GO:0006720	isoprenoid metabolic process	21	92	0.185866	0.934856	Unigene0002011(Y1);Unigene0007347(NGR_a02300);Unigene0009242(LPAT1);Unigene0009243(--);Unigene0011051(PTAC16);Unigene0011846(SDX1);Unigene0014294(HMGR);Unigene0014296(HMGR);Unigene0036444(TPS2);Unigene0036446(TPS2);Unigene0041057(CCD7);Unigene0041058(--);Unigene0052390(CHLG);Unigene0055588(TPS4);Unigene0057881(ISPG);Unigene0063201(CYP38);Unigene0064289(CLA1);Unigene0074024(Os03g0267300);Unigene00…
GO:0002009	morphogenesis of an epithelium	1	1	0.186971	0.934856	Unigene0047954(DCR)
GO:0006554	lysine catabolic process	1	1	0.186971	0.934856	Unigene0066694(LYS3)
GO:0006842	tricarboxylic acid transport	1	1	0.186971	0.934856	Unigene0056614(DTX42)
GO:0008535	respiratory chain complex IV assembly	1	1	0.186971	0.934856	Unigene0083098(HCC1)
GO:0008645	hexose transport	1	1	0.186971	0.934856	Unigene0044782(STP14)
GO:0009087	methionine catabolic process	1	1	0.186971	0.934856	Unigene0033805(MGL)
GO:0009688	abscisic acid biosynthetic process	1	1	0.186971	0.934856	Unigene0087181(CESA4)
GO:0009910	negative regulation of flower development	1	1	0.186971	0.934856	Unigene0010842(SOBIR1)
GO:0010115	regulation of abscisic acid biosynthetic process	1	1	0.186971	0.934856	Unigene0087181(CESA4)
GO:0010928	regulation of auxin mediated signaling pathway	1	1	0.186971	0.934856	Unigene0022657(ABCB1)
GO:0015749	monosaccharide transport	1	1	0.186971	0.934856	Unigene0044782(STP14)
GO:0015880	coenzyme A transport	1	1	0.186971	0.934856	Unigene0087604(COAC2)
GO:0016579	protein deubiquitination	1	1	0.186971	0.934856	Unigene0030437(AMSH2)
GO:0018131	oxazole or thiazole biosynthetic process	1	1	0.186971	0.934856	Unigene0061072(THI1-1)
GO:0018871	1-aminocyclopropane-1-carboxylate metabolic process	1	1	0.186971	0.934856	Unigene0035656(ACS7)
GO:0018904	ether metabolic process	1	1	0.186971	0.934856	Unigene0068970(Os08g0378900)
GO:0019216	regulation of lipid metabolic process	1	1	0.186971	0.934856	Unigene0087181(CESA4)
GO:0019336	phenol-containing compound catabolic process	1	1	0.186971	0.934856	Unigene0064596(HGO)
GO:0019357	nicotinate nucleotide biosynthetic process	1	1	0.186971	0.934856	Unigene0087628(NAPRT1)
GO:0019418	sulfide oxidation	1	1	0.186971	0.934856	Unigene0008043(SIR)
GO:0019747	regulation of isoprenoid metabolic process	1	1	0.186971	0.934856	Unigene0087181(CESA4)
GO:0042548	regulation of photosynthesis, light reaction	1	1	0.186971	0.934856	Unigene0059664(PSBO)
GO:0043289	apocarotenoid biosynthetic process	1	1	0.186971	0.934856	Unigene0087181(CESA4)
GO:0043455	regulation of secondary metabolic process	1	1	0.186971	0.934856	Unigene0087181(CESA4)
GO:0043467	regulation of generation of precursor metabolites and energy	1	1	0.186971	0.934856	Unigene0059664(PSBO)
GO:0046484	oxazole or thiazole metabolic process	1	1	0.186971	0.934856	Unigene0061072(THI1-1)
GO:0046497	nicotinate nucleotide metabolic process	1	1	0.186971	0.934856	Unigene0087628(NAPRT1)
GO:0046890	regulation of lipid biosynthetic process	1	1	0.186971	0.934856	Unigene0087181(CESA4)
GO:0048571	long-day photoperiodism	1	1	0.186971	0.934856	Unigene0066922(ARP4)
GO:0048729	tissue morphogenesis	1	1	0.186971	0.934856	Unigene0047954(DCR)
GO:0051182	coenzyme transport	1	1	0.186971	0.934856	Unigene0087604(COAC2)
GO:1901616	organic hydroxy compound catabolic process	1	1	0.186971	0.934856	Unigene0064596(HGO)
GO:1902645	tertiary alcohol biosynthetic process	1	1	0.186971	0.934856	Unigene0087181(CESA4)
GO:2000242	negative regulation of reproductive process	1	1	0.186971	0.934856	Unigene0010842(SOBIR1)
GO:0009267	cellular response to starvation	5	17	0.198827	0.966462	Unigene0004188(AMT2-1);Unigene0015052(--);Unigene0033548(PAH1);Unigene0056614(DTX42);Unigene0066668(PIP1-6)
GO:0042594	response to starvation	5	17	0.198827	0.966462	Unigene0004188(AMT2-1);Unigene0015052(--);Unigene0033548(PAH1);Unigene0056614(DTX42);Unigene0066668(PIP1-6)
GO:2001141	regulation of RNA biosynthetic process	32	148	0.20568	0.966462	Unigene0004166(At4g27270);Unigene0005607(--);Unigene0007673(PTAC10);Unigene0008043(SIR);Unigene0009334(At4g34730);Unigene0012825(nusG);Unigene0014836(RS2);Unigene0020759(--);Unigene0022492(FKBP20-2);Unigene0029370(--);Unigene0031285(POLD2);Unigene0033412(RAD17);Unigene0034640(RBR3);Unigene0040026(--);Unigene0040028(--);Unigene0050978(HY5);Unigene0052390(CHLG);Unigene0052766(--);Unigene0057881(ISP…
GO:0006811	ion transport	74	362	0.210172	0.966462	Unigene0000001(MRS2-B);Unigene0001372(PHT1-4);Unigene0002140(--);Unigene0002887(PSAO);Unigene0002931(aac);Unigene0002932(aac);Unigene0002936(FER1);Unigene0003791(ACA10);Unigene0004057(SULTR3;2);Unigene0004188(AMT2-1);Unigene0005575(ALA1);Unigene0006091(SULTR3;1);Unigene0006104(CLC-F);Unigene0006830(atp-2);Unigene0006831(atp-2);Unigene0008563(HAK1);Unigene0012086(XB15);Unigene0015052(--);Unigene00…
GO:0009108	coenzyme biosynthetic process	12	50	0.212556	0.966462	Unigene0001495(Os02g0134400);Unigene0004404(Os01g0360600);Unigene0023260(PDX1);Unigene0027912(ABC4);Unigene0037776(MOCS2);Unigene0049393(PANC);Unigene0051529(FLAD1);Unigene0056773(eth-1);Unigene0062930(ATP1);Unigene0074334(THIC);Unigene0083587(VP15);Unigene0087628(NAPRT1)
GO:0046496	nicotinamide nucleotide metabolic process	19	84	0.212707	0.966462	Unigene0001495(Os02g0134400);Unigene0009066(AGPL1);Unigene0011573(RPL31);Unigene0021535(pgmA);Unigene0023260(PDX1);Unigene0024902(PEX11-4);Unigene0026181(OsI_031067);Unigene0042883(At4g27700);Unigene0052390(CHLG);Unigene0053564(--);Unigene0057881(ISPG);Unigene0063201(CYP38);Unigene0073128(At1g71180);Unigene0074024(Os03g0267300);Unigene0074334(THIC);Unigene0085867(Os01g0957000);Unigene0086339(GLN2…
GO:0042254	ribosome biogenesis	4	13	0.213599	0.966462	Unigene0011131(DIM1B);Unigene0028143(Os01g0184500);Unigene0040026(--);Unigene0040028(--)
GO:0051606	detection of stimulus	4	13	0.213599	0.966462	Unigene0003472(CERK1);Unigene0021535(pgmA);Unigene0072259(PHYA);Unigene0083548(CERK1)
GO:0009751	response to salicylic acid	6	22	0.216484	0.966462	Unigene0004188(AMT2-1);Unigene0005868(--);Unigene0019884(TROL);Unigene0057881(ISPG);Unigene0063201(CYP38);Unigene0088181(TLP40)
GO:0009863	salicylic acid mediated signaling pathway	6	22	0.216484	0.966462	Unigene0004188(AMT2-1);Unigene0005868(--);Unigene0019884(TROL);Unigene0057881(ISPG);Unigene0063201(CYP38);Unigene0088181(TLP40)
GO:0032958	inositol phosphate biosynthetic process	6	22	0.216484	0.966462	Unigene0010726(--);Unigene0011846(SDX1);Unigene0012207(UGP1);Unigene0012208(fyu1);Unigene0020838(Os05g0428700);Unigene0060111(SSL10)
GO:0046173	polyol biosynthetic process	6	22	0.216484	0.966462	Unigene0010726(--);Unigene0011846(SDX1);Unigene0012207(UGP1);Unigene0012208(fyu1);Unigene0020838(Os05g0428700);Unigene0060111(SSL10)
GO:0071446	cellular response to salicylic acid stimulus	6	22	0.216484	0.966462	Unigene0004188(AMT2-1);Unigene0005868(--);Unigene0019884(TROL);Unigene0057881(ISPG);Unigene0063201(CYP38);Unigene0088181(TLP40)
GO:0009893	positive regulation of metabolic process	13	55	0.216539	0.966462	Unigene0001312(ERG1);Unigene0010726(--);Unigene0015886(PNSL3);Unigene0021535(pgmA);Unigene0023260(PDX1);Unigene0025456(PSA3);Unigene0042883(At4g27700);Unigene0050412(Os06g0160700);Unigene0050978(HY5);Unigene0069300(ISA2);Unigene0074024(Os03g0267300);Unigene0074334(THIC);Unigene0077243(GUN4)
GO:0051704	multi-organism process	30	139	0.217952	0.966462	Unigene0001236(MOD-E);Unigene0002931(aac);Unigene0002932(aac);Unigene0003472(CERK1);Unigene0004188(AMT2-1);Unigene0005868(--);Unigene0007347(NGR_a02300);Unigene0013153(PR4B);Unigene0014836(RS2);Unigene0019884(TROL);Unigene0021535(pgmA);Unigene0024161(RPS6);Unigene0027008(CLPR4);Unigene0029819(TTL);Unigene0030096(SUT4);Unigene0034237(PAP6);Unigene0050097(JMT);Unigene0055612(aac);Unigene0057881(ISP…
GO:0009814	defense response, incompatible interaction	9	36	0.218551	0.966462	Unigene0002931(aac);Unigene0002932(aac);Unigene0003472(CERK1);Unigene0004188(AMT2-1);Unigene0007347(NGR_a02300);Unigene0027008(CLPR4);Unigene0029819(TTL);Unigene0055612(aac);Unigene0083548(CERK1)
GO:0044765	single-organism transport	128	643	0.220935	0.966462	Unigene0000001(MRS2-B);Unigene0001312(ERG1);Unigene0001372(PHT1-4);Unigene0002052(PTGES2);Unigene0002140(--);Unigene0002887(PSAO);Unigene0002931(aac);Unigene0002932(aac);Unigene0002936(FER1);Unigene0003081(At1g19450);Unigene0003472(CERK1);Unigene0003791(ACA10);Unigene0004057(SULTR3;2);Unigene0004188(AMT2-1);Unigene0005575(ALA1);Unigene0005868(--);Unigene0005929(NPF5.10);Unigene0006091(SULTR3;1);U…
GO:0006955	immune response	15	65	0.222441	0.966462	Unigene0002931(aac);Unigene0002932(aac);Unigene0003472(CERK1);Unigene0004188(AMT2-1);Unigene0007347(NGR_a02300);Unigene0019884(TROL);Unigene0027008(CLPR4);Unigene0029370(--);Unigene0029819(TTL);Unigene0055612(aac);Unigene0057881(ISPG);Unigene0063201(CYP38);Unigene0066922(ARP4);Unigene0083548(CERK1);Unigene0088181(TLP40)
GO:0045087	innate immune response	15	65	0.222441	0.966462	Unigene0002931(aac);Unigene0002932(aac);Unigene0003472(CERK1);Unigene0004188(AMT2-1);Unigene0007347(NGR_a02300);Unigene0019884(TROL);Unigene0027008(CLPR4);Unigene0029370(--);Unigene0029819(TTL);Unigene0055612(aac);Unigene0057881(ISPG);Unigene0063201(CYP38);Unigene0066922(ARP4);Unigene0083548(CERK1);Unigene0088181(TLP40)
GO:0006793	phosphorus metabolic process	222	1135	0.223205	0.966462	Unigene0000268(B120);Unigene0000638(LECRK4);Unigene0000667(CARB);Unigene0000799(Os01g0832000);Unigene0001199(CRK6);Unigene0001222(PAP1);Unigene0001329(IPP);Unigene0001493(GLYK);Unigene0001495(Os02g0134400);Unigene0001744(PLD1);Unigene0002007(LRK10L-1.2);Unigene0002011(Y1);Unigene0002025(WAK5);Unigene0002249(At1g11330);Unigene0002283(At3g47570);Unigene0002387(CHARK);Unigene0002518(PAP17);Unigene00…
GO:0002376	immune system process	17	75	0.226365	0.966462	Unigene0002931(aac);Unigene0002932(aac);Unigene0003472(CERK1);Unigene0004188(AMT2-1);Unigene0007347(NGR_a02300);Unigene0019884(TROL);Unigene0027008(CLPR4);Unigene0029370(--);Unigene0029819(TTL);Unigene0040026(--);Unigene0040028(--);Unigene0055612(aac);Unigene0057881(ISPG);Unigene0063201(CYP38);Unigene0066922(ARP4);Unigene0083548(CERK1);Unigene0088181(TLP40)
GO:0006464	cellular protein modification process	234	1199	0.227599	0.966462	Unigene0000135(--);Unigene0000412(--);Unigene0000430(SD25);Unigene0000652(PIX13);Unigene0000667(CARB);Unigene0000719(CRK10);Unigene0001199(CRK6);Unigene0001673(At2g26730);Unigene0001754(LECRK41);Unigene0002283(At3g47570);Unigene0002293(LECRK41);Unigene0002387(CHARK);Unigene0002630(CRK41);Unigene0002887(PSAO);Unigene0002907(SAPK4);Unigene0003044(At1g34300);Unigene0003391(CRK25);Unigene0003472(CERK…
GO:0008272	sulfate transport	3	9	0.227913	0.966462	Unigene0004057(SULTR3;2);Unigene0006091(SULTR3;1);Unigene0037096(SULTR3;1)
GO:0072348	sulfur compound transport	3	9	0.227913	0.966462	Unigene0004057(SULTR3;2);Unigene0006091(SULTR3;1);Unigene0037096(SULTR3;1)
GO:0019362	pyridine nucleotide metabolic process	19	85	0.228916	0.966462	Unigene0001495(Os02g0134400);Unigene0009066(AGPL1);Unigene0011573(RPL31);Unigene0021535(pgmA);Unigene0023260(PDX1);Unigene0024902(PEX11-4);Unigene0026181(OsI_031067);Unigene0042883(At4g27700);Unigene0052390(CHLG);Unigene0053564(--);Unigene0057881(ISPG);Unigene0063201(CYP38);Unigene0073128(At1g71180);Unigene0074024(Os03g0267300);Unigene0074334(THIC);Unigene0085867(Os01g0957000);Unigene0086339(GLN2…
GO:0051252	regulation of RNA metabolic process	32	150	0.229736	0.966462	Unigene0004166(At4g27270);Unigene0005607(--);Unigene0007673(PTAC10);Unigene0008043(SIR);Unigene0009334(At4g34730);Unigene0012825(nusG);Unigene0014836(RS2);Unigene0020759(--);Unigene0022492(FKBP20-2);Unigene0029370(--);Unigene0031285(POLD2);Unigene0033412(RAD17);Unigene0034640(RBR3);Unigene0040026(--);Unigene0040028(--);Unigene0050978(HY5);Unigene0052390(CHLG);Unigene0052766(--);Unigene0057881(ISP…
GO:0036211	protein modification process	236	1210	0.229809	0.966462	Unigene0000135(--);Unigene0000412(--);Unigene0000430(SD25);Unigene0000652(PIX13);Unigene0000667(CARB);Unigene0000719(CRK10);Unigene0001199(CRK6);Unigene0001673(At2g26730);Unigene0001754(LECRK41);Unigene0002283(At3g47570);Unigene0002293(LECRK41);Unigene0002387(CHARK);Unigene0002630(CRK41);Unigene0002887(PSAO);Unigene0002907(SAPK4);Unigene0003044(At1g34300);Unigene0003391(CRK25);Unigene0003472(CERK…
GO:0060255	regulation of macromolecule metabolic process	162	822	0.230208	0.966462	Unigene0000343(MYB63);Unigene0000436(HOX4);Unigene0002171(GATA21);Unigene0002436(NAC067);Unigene0002887(PSAO);Unigene0002956(DOF5.8);Unigene0004166(At4g27270);Unigene0005607(--);Unigene0005868(--);Unigene0006142(SIGC);Unigene0006198(TIF3E1);Unigene0006740(SCL9);Unigene0007299(--);Unigene0007673(PTAC10);Unigene0008043(SIR);Unigene0009143(IAA16);Unigene0009334(At4g34730);Unigene0009975(--);Unigene0…
GO:0031667	response to nutrient levels	5	18	0.235726	0.966462	Unigene0004188(AMT2-1);Unigene0015052(--);Unigene0033548(PAH1);Unigene0056614(DTX42);Unigene0066668(PIP1-6)
GO:0031669	cellular response to nutrient levels	5	18	0.235726	0.966462	Unigene0004188(AMT2-1);Unigene0015052(--);Unigene0033548(PAH1);Unigene0056614(DTX42);Unigene0066668(PIP1-6)
GO:0002684	positive regulation of immune system process	2	5	0.236246	0.966462	Unigene0003472(CERK1);Unigene0083548(CERK1)
GO:0006529	asparagine biosynthetic process	2	5	0.236246	0.966462	Unigene0004621(AS);Unigene0029344(Os03g0291500)
GO:0009739	response to gibberellin	2	5	0.236246	0.966462	Unigene0049334(GPA1);Unigene0055292(D8)
GO:0010476	gibberellin mediated signaling pathway	2	5	0.236246	0.966462	Unigene0049334(GPA1);Unigene0055292(D8)
GO:0015669	gas transport	2	5	0.236246	0.966462	Unigene0085925(GLB3);Unigene0085926(GLB3)
GO:0015696	ammonium transport	2	5	0.236246	0.966462	Unigene0004188(AMT2-1);Unigene0085136(ACD11)
GO:0031349	positive regulation of defense response	2	5	0.236246	0.966462	Unigene0003472(CERK1);Unigene0083548(CERK1)
GO:0045088	regulation of innate immune response	2	5	0.236246	0.966462	Unigene0003472(CERK1);Unigene0083548(CERK1)
GO:0045089	positive regulation of innate immune response	2	5	0.236246	0.966462	Unigene0003472(CERK1);Unigene0083548(CERK1)
GO:0048584	positive regulation of response to stimulus	2	5	0.236246	0.966462	Unigene0003472(CERK1);Unigene0083548(CERK1)
GO:0050776	regulation of immune response	2	5	0.236246	0.966462	Unigene0003472(CERK1);Unigene0083548(CERK1)
GO:0050778	positive regulation of immune response	2	5	0.236246	0.966462	Unigene0003472(CERK1);Unigene0083548(CERK1)
GO:0051260	protein homooligomerization	2	5	0.236246	0.966462	Unigene0029819(TTL);Unigene0033805(MGL)
GO:0071370	cellular response to gibberellin stimulus	2	5	0.236246	0.966462	Unigene0049334(GPA1);Unigene0055292(D8)
GO:0002252	immune effector process	4	14	0.257726	1	Unigene0003472(CERK1);Unigene0040026(--);Unigene0040028(--);Unigene0083548(CERK1)
GO:0042044	fluid transport	4	14	0.257726	1	Unigene0008043(SIR);Unigene0010068(HSP90);Unigene0066668(PIP1-6);Unigene0086339(GLN2)
GO:0009886	post-embryonic morphogenesis	9	38	0.270955	1	Unigene0011051(PTAC16);Unigene0027912(ABC4);Unigene0036423(STR9);Unigene0036437(Os03g0108600);Unigene0042018(At1g33811);Unigene0060521(PTAC14);Unigene0063201(CYP38);Unigene0065100(PTAC2);Unigene0088181(TLP40)
GO:0006862	nucleotide transport	5	19	0.274306	1	Unigene0002931(aac);Unigene0002932(aac);Unigene0055612(aac);Unigene0085639(CSTLP2);Unigene0087604(COAC2)
GO:0009699	phenylpropanoid biosynthetic process	5	19	0.274306	1	Unigene0031499(PAL1);Unigene0034317(PAL);Unigene0039949(CAD);Unigene0039950(CAD);Unigene0087475(PAL)
GO:0009991	response to extracellular stimulus	5	19	0.274306	1	Unigene0004188(AMT2-1);Unigene0015052(--);Unigene0033548(PAH1);Unigene0056614(DTX42);Unigene0066668(PIP1-6)
GO:0031668	cellular response to extracellular stimulus	5	19	0.274306	1	Unigene0004188(AMT2-1);Unigene0015052(--);Unigene0033548(PAH1);Unigene0056614(DTX42);Unigene0066668(PIP1-6)
GO:0071496	cellular response to external stimulus	5	19	0.274306	1	Unigene0004188(AMT2-1);Unigene0015052(--);Unigene0033548(PAH1);Unigene0056614(DTX42);Unigene0066668(PIP1-6)
GO:0046165	alcohol biosynthetic process	10	43	0.274435	1	Unigene0010726(--);Unigene0011846(SDX1);Unigene0012207(UGP1);Unigene0012208(fyu1);Unigene0020838(Os05g0428700);Unigene0030038(--);Unigene0060111(SSL10);Unigene0085383(NMT2);Unigene0085388(CYP90B2);Unigene0087181(CESA4)
GO:0015698	inorganic anion transport	11	48	0.27694	1	Unigene0001372(PHT1-4);Unigene0004057(SULTR3;2);Unigene0006091(SULTR3;1);Unigene0006104(CLC-F);Unigene0015052(--);Unigene0026436(--);Unigene0030265(At5g62290);Unigene0037096(SULTR3;1);Unigene0046949(RR1);Unigene0056614(DTX42);Unigene0082082(CLC-B)
GO:0044550	secondary metabolite biosynthetic process	11	48	0.27694	1	Unigene0008043(SIR);Unigene0010726(--);Unigene0011051(PTAC16);Unigene0021535(pgmA);Unigene0022492(FKBP20-2);Unigene0031499(PAL1);Unigene0034317(PAL);Unigene0039949(CAD);Unigene0039950(CAD);Unigene0069300(ISA2);Unigene0087475(PAL)
GO:1902578	single-organism localization	128	652	0.277412	1	Unigene0000001(MRS2-B);Unigene0001312(ERG1);Unigene0001372(PHT1-4);Unigene0002052(PTGES2);Unigene0002140(--);Unigene0002887(PSAO);Unigene0002931(aac);Unigene0002932(aac);Unigene0002936(FER1);Unigene0003081(At1g19450);Unigene0003472(CERK1);Unigene0003791(ACA10);Unigene0004057(SULTR3;2);Unigene0004188(AMT2-1);Unigene0005575(ALA1);Unigene0005868(--);Unigene0005929(NPF5.10);Unigene0006091(SULTR3;1);U…
GO:0008299	isoprenoid biosynthetic process	12	53	0.278714	1	Unigene0002011(Y1);Unigene0009242(LPAT1);Unigene0009243(--);Unigene0011051(PTAC16);Unigene0041057(CCD7);Unigene0052390(CHLG);Unigene0057881(ISPG);Unigene0063201(CYP38);Unigene0074024(Os03g0267300);Unigene0077243(GUN4);Unigene0087181(CESA4);Unigene0088181(TLP40)
GO:0006739	NADP metabolic process	17	78	0.28119	1	Unigene0009066(AGPL1);Unigene0011573(RPL31);Unigene0021535(pgmA);Unigene0023260(PDX1);Unigene0024902(PEX11-4);Unigene0026181(OsI_031067);Unigene0042883(At4g27700);Unigene0052390(CHLG);Unigene0053564(--);Unigene0057881(ISPG);Unigene0063201(CYP38);Unigene0073128(At1g71180);Unigene0074024(Os03g0267300);Unigene0074334(THIC);Unigene0085867(Os01g0957000);Unigene0086339(GLN2);Unigene0088181(TLP40)
GO:0009408	response to heat	6	24	0.284512	1	Unigene0000304(HSS1);Unigene0000306(HSS1);Unigene0010191(hsp98);Unigene0024313(FDH1);Unigene0026551(hsp104);Unigene0063386(hsp104)
GO:0000904	cell morphogenesis involved in differentiation	7	29	0.291131	1	Unigene0006700(QRT3);Unigene0022657(ABCB1);Unigene0028984(E2FB);Unigene0032641(ETG1);Unigene0047954(DCR);Unigene0052016(ENO1);Unigene0066922(ARP4)
GO:0072524	pyridine-containing compound metabolic process	19	89	0.298532	1	Unigene0001495(Os02g0134400);Unigene0009066(AGPL1);Unigene0011573(RPL31);Unigene0021535(pgmA);Unigene0023260(PDX1);Unigene0024902(PEX11-4);Unigene0026181(OsI_031067);Unigene0042883(At4g27700);Unigene0052390(CHLG);Unigene0053564(--);Unigene0057881(ISPG);Unigene0063201(CYP38);Unigene0073128(At1g71180);Unigene0074024(Os03g0267300);Unigene0074334(THIC);Unigene0085867(Os01g0957000);Unigene0086339(GLN2…
GO:0009653	anatomical structure morphogenesis	29	140	0.300109	1	Unigene0001449(--);Unigene0006700(QRT3);Unigene0010068(HSP90);Unigene0011051(PTAC16);Unigene0014836(RS2);Unigene0019596(PAC);Unigene0022657(ABCB1);Unigene0027912(ABC4);Unigene0028984(E2FB);Unigene0032641(ETG1);Unigene0034793(CYP711A1);Unigene0036423(STR9);Unigene0036437(Os03g0108600);Unigene0041057(CCD7);Unigene0042018(At1g33811);Unigene0047954(DCR);Unigene0052016(ENO1);Unigene0052390(CHLG);Unige…
GO:0009889	regulation of biosynthetic process	43	212	0.30034	1	Unigene0001312(ERG1);Unigene0004166(At4g27270);Unigene0005607(--);Unigene0006142(SIGC);Unigene0006198(TIF3E1);Unigene0007673(PTAC10);Unigene0008043(SIR);Unigene0009334(At4g34730);Unigene0010191(hsp98);Unigene0012825(nusG);Unigene0014836(RS2);Unigene0020759(--);Unigene0022492(FKBP20-2);Unigene0026551(hsp104);Unigene0028425(GIP);Unigene0029370(--);Unigene0031285(POLD2);Unigene0033412(RAD17);Unigene…
GO:1901698	response to nitrogen compound	12	54	0.302091	1	Unigene0003472(CERK1);Unigene0004188(AMT2-1);Unigene0019884(TROL);Unigene0029370(--);Unigene0030096(SUT4);Unigene0040026(--);Unigene0040028(--);Unigene0057881(ISPG);Unigene0063201(CYP38);Unigene0066922(ARP4);Unigene0083548(CERK1);Unigene0088181(TLP40)
GO:0014070	response to organic cyclic compound	14	64	0.302139	1	Unigene0002052(PTGES2);Unigene0004188(AMT2-1);Unigene0005868(--);Unigene0007556(--);Unigene0019884(TROL);Unigene0029370(--);Unigene0029819(TTL);Unigene0040026(--);Unigene0040028(--);Unigene0057881(ISPG);Unigene0063201(CYP38);Unigene0066922(ARP4);Unigene0081113(--);Unigene0088181(TLP40)
GO:0010383	cell wall polysaccharide metabolic process	4	15	0.303396	1	Unigene0013847(TLP1);Unigene0015052(--);Unigene0056614(DTX42);Unigene0087181(CESA4)
GO:0010410	hemicellulose metabolic process	4	15	0.303396	1	Unigene0013847(TLP1);Unigene0015052(--);Unigene0056614(DTX42);Unigene0087181(CESA4)
GO:0045491	xylan metabolic process	4	15	0.303396	1	Unigene0013847(TLP1);Unigene0015052(--);Unigene0056614(DTX42);Unigene0087181(CESA4)
GO:0046488	phosphatidylinositol metabolic process	4	15	0.303396	1	Unigene0018843(PIP5K4);Unigene0028864(PIP5K1);Unigene0074393(IP5P11);Unigene0085172(AHL)
GO:0002682	regulation of immune system process	2	6	0.31264	1	Unigene0003472(CERK1);Unigene0083548(CERK1)
GO:0019359	nicotinamide nucleotide biosynthetic process	2	6	0.31264	1	Unigene0001495(Os02g0134400);Unigene0087628(NAPRT1)
GO:0019363	pyridine nucleotide biosynthetic process	2	6	0.31264	1	Unigene0001495(Os02g0134400);Unigene0087628(NAPRT1)
GO:0050832	defense response to fungus	2	6	0.31264	1	Unigene0003472(CERK1);Unigene0083548(CERK1)
GO:0071669	plant-type cell wall organization or biogenesis	2	6	0.31264	1	Unigene0006700(QRT3);Unigene0087181(CESA4)
GO:0033993	response to lipid	5	20	0.314045	1	Unigene0007347(NGR_a02300);Unigene0029819(TTL);Unigene0049334(GPA1);Unigene0050978(HY5);Unigene0055292(D8)
GO:0006631	fatty acid metabolic process	36	177	0.314289	1	Unigene0000013(LOX1.1);Unigene0000737(rpc25);Unigene0002011(Y1);Unigene0002965(OAT);Unigene0005716(KAS2);Unigene0007597(OPR2);Unigene0009242(LPAT1);Unigene0009243(--);Unigene0010987(LOX2.3);Unigene0019870(CER3);Unigene0019872(CER3);Unigene0019884(TROL);Unigene0032477(Os03g0179900);Unigene0034087(At3g45770);Unigene0039513(SBH2);Unigene0046966(FTRV);Unigene0047419(fgaOx3);Unigene0050097(JMT);Unigen…
GO:0032774	RNA biosynthetic process	42	208	0.314321	1	Unigene0004166(At4g27270);Unigene0005607(--);Unigene0006142(SIGC);Unigene0007299(--);Unigene0007415(RPL15);Unigene0007673(PTAC10);Unigene0008043(SIR);Unigene0009334(At4g34730);Unigene0012825(nusG);Unigene0014836(RS2);Unigene0018980(PP2A10);Unigene0020759(--);Unigene0022492(FKBP20-2);Unigene0029370(--);Unigene0030863(RPL2);Unigene0031285(POLD2);Unigene0033412(RAD17);Unigene0034640(RBR3);Unigene003…
GO:0009746	response to hexose	6	25	0.320122	1	Unigene0004188(AMT2-1);Unigene0007347(NGR_a02300);Unigene0019884(TROL);Unigene0049334(GPA1);Unigene0064596(HGO);Unigene0086339(GLN2)
GO:0034284	response to monosaccharide	6	25	0.320122	1	Unigene0004188(AMT2-1);Unigene0007347(NGR_a02300);Unigene0019884(TROL);Unigene0049334(GPA1);Unigene0064596(HGO);Unigene0086339(GLN2)
GO:0006979	response to oxidative stress	12	55	0.325966	1	Unigene0000304(HSS1);Unigene0000306(HSS1);Unigene0002936(FER1);Unigene0010068(HSP90);Unigene0010191(hsp98);Unigene0026551(hsp104);Unigene0027008(CLPR4);Unigene0029675(FER1);Unigene0034237(PAP6);Unigene0049334(GPA1);Unigene0063386(hsp104);Unigene0084679(DNAJB7)
GO:1901565	organonitrogen compound catabolic process	10	45	0.326818	1	Unigene0002965(OAT);Unigene0006380(--);Unigene0010537(Cht8);Unigene0010539(Cht12);Unigene0014264(CHIT3);Unigene0015077(Cht6);Unigene0023770(CTL1);Unigene0033805(MGL);Unigene0064596(HGO);Unigene0066694(LYS3)
GO:1901617	organic hydroxy compound biosynthetic process	10	45	0.326818	1	Unigene0010726(--);Unigene0011846(SDX1);Unigene0012207(UGP1);Unigene0012208(fyu1);Unigene0020838(Os05g0428700);Unigene0030038(--);Unigene0060111(SSL10);Unigene0085383(NMT2);Unigene0085388(CYP90B2);Unigene0087181(CESA4)
GO:0006733	oxidoreduction coenzyme metabolic process	19	91	0.335623	1	Unigene0001495(Os02g0134400);Unigene0009066(AGPL1);Unigene0011573(RPL31);Unigene0021535(pgmA);Unigene0023260(PDX1);Unigene0024902(PEX11-4);Unigene0026181(OsI_031067);Unigene0042883(At4g27700);Unigene0052390(CHLG);Unigene0053564(--);Unigene0057881(ISPG);Unigene0063201(CYP38);Unigene0073128(At1g71180);Unigene0074024(Os03g0267300);Unigene0074334(THIC);Unigene0085867(Os01g0957000);Unigene0086339(GLN2…
GO:0010033	response to organic substance	53	267	0.335773	1	Unigene0002052(PTGES2);Unigene0003472(CERK1);Unigene0004188(AMT2-1);Unigene0005868(--);Unigene0007066(SAP17);Unigene0007347(NGR_a02300);Unigene0007556(--);Unigene0009143(IAA16);Unigene0011516(glnA);Unigene0016808(GH3.2);Unigene0019884(TROL);Unigene0020489(LHCB5);Unigene0020629(IAA17);Unigene0020630(IAA17);Unigene0021920(LHC);Unigene0022657(ABCB1);Unigene0023260(PDX1);Unigene0029370(--);Unigene002…
GO:0000075	cell cycle checkpoint	1	2	0.339002	1	Unigene0077558(At3g61590)
GO:0000077	DNA damage checkpoint	1	2	0.339002	1	Unigene0077558(At3g61590)
GO:0000098	sulfur amino acid catabolic process	1	2	0.339002	1	Unigene0033805(MGL)
GO:0001933	negative regulation of protein phosphorylation	1	2	0.339002	1	Unigene0068490(KRP5)
GO:0005985	sucrose metabolic process	1	2	0.339002	1	Unigene0071449(SPP3)
GO:0006067	ethanol metabolic process	1	2	0.339002	1	Unigene0039709(FDH1)
GO:0006140	regulation of nucleotide metabolic process	1	2	0.339002	1	Unigene0056787(--)
GO:0006469	negative regulation of protein kinase activity	1	2	0.339002	1	Unigene0068490(KRP5)
GO:0007093	mitotic cell cycle checkpoint	1	2	0.339002	1	Unigene0077558(At3g61590)
GO:0007167	enzyme linked receptor protein signaling pathway	1	2	0.339002	1	Unigene0067801(LRK10L-2.7)
GO:0009733	response to auxin	1	2	0.339002	1	Unigene0022657(ABCB1)
GO:0009734	auxin-activated signaling pathway	1	2	0.339002	1	Unigene0022657(ABCB1)
GO:0010109	regulation of photosynthesis	1	2	0.339002	1	Unigene0059664(PSBO)
GO:0010563	negative regulation of phosphorus metabolic process	1	2	0.339002	1	Unigene0068490(KRP5)
GO:0015695	organic cation transport	1	2	0.339002	1	Unigene0016669(GRMZM2G118515)
GO:0015850	organic hydroxy compound transport	1	2	0.339002	1	Unigene0085136(ACD11)
GO:0015858	nucleoside transport	1	2	0.339002	1	Unigene0087604(COAC2)
GO:0015868	purine ribonucleotide transport	1	2	0.339002	1	Unigene0087604(COAC2)
GO:0015914	phospholipid transport	1	2	0.339002	1	Unigene0005575(ALA1)
GO:0030522	intracellular receptor signaling pathway	1	2	0.339002	1	Unigene0049334(GPA1)
GO:0031400	negative regulation of protein modification process	1	2	0.339002	1	Unigene0068490(KRP5)
GO:0031570	DNA integrity checkpoint	1	2	0.339002	1	Unigene0077558(At3g61590)
GO:0033673	negative regulation of kinase activity	1	2	0.339002	1	Unigene0068490(KRP5)
GO:0034308	primary alcohol metabolic process	1	2	0.339002	1	Unigene0039709(FDH1)
GO:0042181	ketone biosynthetic process	1	2	0.339002	1	Unigene0027912(ABC4)
GO:0042326	negative regulation of phosphorylation	1	2	0.339002	1	Unigene0068490(KRP5)
GO:0043487	regulation of RNA stability	1	2	0.339002	1	Unigene0035487(PRFB3)
GO:0043488	regulation of mRNA stability	1	2	0.339002	1	Unigene0035487(PRFB3)
GO:0043649	dicarboxylic acid catabolic process	1	2	0.339002	1	Unigene0047672(AAE13)
GO:0044773	mitotic DNA damage checkpoint	1	2	0.339002	1	Unigene0077558(At3g61590)
GO:0044774	mitotic DNA integrity checkpoint	1	2	0.339002	1	Unigene0077558(At3g61590)
GO:0045930	negative regulation of mitotic cell cycle	1	2	0.339002	1	Unigene0077558(At3g61590)
GO:0045936	negative regulation of phosphate metabolic process	1	2	0.339002	1	Unigene0068490(KRP5)
GO:0048581	negative regulation of post-embryonic development	1	2	0.339002	1	Unigene0010842(SOBIR1)
GO:0051241	negative regulation of multicellular organismal process	1	2	0.339002	1	Unigene0010842(SOBIR1)
GO:0051348	negative regulation of transferase activity	1	2	0.339002	1	Unigene0068490(KRP5)
GO:0051503	adenine nucleotide transport	1	2	0.339002	1	Unigene0087604(COAC2)
GO:0060429	epithelium development	1	2	0.339002	1	Unigene0047954(DCR)
GO:0071365	cellular response to auxin stimulus	1	2	0.339002	1	Unigene0022657(ABCB1)
GO:0072503	cellular divalent inorganic cation homeostasis	1	2	0.339002	1	Unigene0036726(TMN6)
GO:1901264	carbohydrate derivative transport	1	2	0.339002	1	Unigene0087604(COAC2)
GO:1901663	quinone biosynthetic process	1	2	0.339002	1	Unigene0027912(ABC4)
GO:1902930	regulation of alcohol biosynthetic process	1	2	0.339002	1	Unigene0087181(CESA4)
GO:1990066	energy quenching	1	2	0.339002	1	Unigene0020489(LHCB5)
GO:0006714	sesquiterpenoid metabolic process	3	11	0.339371	1	Unigene0007347(NGR_a02300);Unigene0041057(CCD7);Unigene0087181(CESA4)
GO:0009914	hormone transport	3	11	0.339371	1	Unigene0022657(ABCB1);Unigene0067216(ABCB19);Unigene0085906(NPY1)
GO:1901606	alpha-amino acid catabolic process	3	11	0.339371	1	Unigene0002965(OAT);Unigene0033805(MGL);Unigene0066694(LYS3)
GO:0070887	cellular response to chemical stimulus	30	148	0.342078	1	Unigene0004188(AMT2-1);Unigene0005868(--);Unigene0007347(NGR_a02300);Unigene0009143(IAA16);Unigene0019884(TROL);Unigene0020629(IAA17);Unigene0020630(IAA17);Unigene0022657(ABCB1);Unigene0029370(--);Unigene0029819(TTL);Unigene0033183(Os11g0515500);Unigene0034738(ARF13);Unigene0037773(ARF18);Unigene0037774(ARF18);Unigene0040026(--);Unigene0040028(--);Unigene0046145(IAA13);Unigene0049334(GPA1);Unigen…
GO:0071310	cellular response to organic substance	30	148	0.342078	1	Unigene0004188(AMT2-1);Unigene0005868(--);Unigene0007347(NGR_a02300);Unigene0009143(IAA16);Unigene0019884(TROL);Unigene0020629(IAA17);Unigene0020630(IAA17);Unigene0022657(ABCB1);Unigene0029370(--);Unigene0029819(TTL);Unigene0033183(Os11g0515500);Unigene0034738(ARF13);Unigene0037773(ARF18);Unigene0037774(ARF18);Unigene0040026(--);Unigene0040028(--);Unigene0046145(IAA13);Unigene0049334(GPA1);Unigen…
GO:0048518	positive regulation of biological process	15	71	0.344175	1	Unigene0001312(ERG1);Unigene0003472(CERK1);Unigene0010726(--);Unigene0015886(PNSL3);Unigene0021535(pgmA);Unigene0023260(PDX1);Unigene0025456(PSA3);Unigene0042883(At4g27700);Unigene0050412(Os06g0160700);Unigene0050978(HY5);Unigene0069300(ISA2);Unigene0074024(Os03g0267300);Unigene0074334(THIC);Unigene0077243(GUN4);Unigene0083548(CERK1)
GO:0032268	regulation of cellular protein metabolic process	21	102	0.349241	1	Unigene0002887(PSAO);Unigene0005868(--);Unigene0006198(TIF3E1);Unigene0009975(--);Unigene0010191(hsp98);Unigene0019884(TROL);Unigene0022492(FKBP20-2);Unigene0026551(hsp104);Unigene0028425(GIP);Unigene0062930(ATP1);Unigene0063201(CYP38);Unigene0063386(hsp104);Unigene0065100(PTAC2);Unigene0065211(TIF3C1);Unigene0068490(KRP5);Unigene0072952(LPA2);Unigene0074024(Os03g0267300);Unigene0085657(CHLP);Uni…
GO:0051246	regulation of protein metabolic process	21	102	0.349241	1	Unigene0002887(PSAO);Unigene0005868(--);Unigene0006198(TIF3E1);Unigene0009975(--);Unigene0010191(hsp98);Unigene0019884(TROL);Unigene0022492(FKBP20-2);Unigene0026551(hsp104);Unigene0028425(GIP);Unigene0062930(ATP1);Unigene0063201(CYP38);Unigene0063386(hsp104);Unigene0065100(PTAC2);Unigene0065211(TIF3C1);Unigene0068490(KRP5);Unigene0072952(LPA2);Unigene0074024(Os03g0267300);Unigene0085657(CHLP);Uni…
GO:0008652	cellular amino acid biosynthetic process	25	123	0.355504	1	Unigene0002887(PSAO);Unigene0004621(AS);Unigene0008043(SIR);Unigene0017052(--);Unigene0019884(TROL);Unigene0020489(LHCB5);Unigene0021451(PSAK);Unigene0029344(Os03g0291500);Unigene0035338(CFM3);Unigene0036423(STR9);Unigene0036726(TMN6);Unigene0040580(At2g31810);Unigene0047753(LSMT-L);Unigene0048046(PROC1);Unigene0052390(CHLG);Unigene0062929(SKL1);Unigene0062930(ATP1);Unigene0073115(ilvD);Unigene00…
GO:0016143	S-glycoside metabolic process	8	36	0.356211	1	Unigene0008043(SIR);Unigene0010726(--);Unigene0011051(PTAC16);Unigene0021535(pgmA);Unigene0022492(FKBP20-2);Unigene0057881(ISPG);Unigene0069300(ISA2);Unigene0074334(THIC)
GO:0019757	glycosinolate metabolic process	8	36	0.356211	1	Unigene0008043(SIR);Unigene0010726(--);Unigene0011051(PTAC16);Unigene0021535(pgmA);Unigene0022492(FKBP20-2);Unigene0057881(ISPG);Unigene0069300(ISA2);Unigene0074334(THIC)
GO:0016072	rRNA metabolic process	23	113	0.361288	1	Unigene0002887(PSAO);Unigene0003209(DBP2);Unigene0009066(AGPL1);Unigene0011051(PTAC16);Unigene0011131(DIM1B);Unigene0011573(RPL31);Unigene0019884(TROL);Unigene0021385(crp-74);Unigene0022492(FKBP20-2);Unigene0028143(Os01g0184500);Unigene0036437(Os03g0108600);Unigene0039859(nop-1);Unigene0040026(--);Unigene0040028(--);Unigene0052390(CHLG);Unigene0053564(--);Unigene0062930(ATP1);Unigene0063201(CYP38…
GO:0043412	macromolecule modification	249	1307	0.373348	1	Unigene0000135(--);Unigene0000412(--);Unigene0000430(SD25);Unigene0000652(PIX13);Unigene0000667(CARB);Unigene0000719(CRK10);Unigene0001199(CRK6);Unigene0001639(DEGP5);Unigene0001673(At2g26730);Unigene0001754(LECRK41);Unigene0002283(At3g47570);Unigene0002293(LECRK41);Unigene0002387(CHARK);Unigene0002630(CRK41);Unigene0002887(PSAO);Unigene0002907(SAPK4);Unigene0003044(At1g34300);Unigene0003391(CRK2…
GO:0010556	regulation of macromolecule biosynthetic process	41	208	0.379765	1	Unigene0004166(At4g27270);Unigene0005607(--);Unigene0006142(SIGC);Unigene0006198(TIF3E1);Unigene0007673(PTAC10);Unigene0008043(SIR);Unigene0009334(At4g34730);Unigene0010191(hsp98);Unigene0012825(nusG);Unigene0014836(RS2);Unigene0020759(--);Unigene0022492(FKBP20-2);Unigene0026551(hsp104);Unigene0028425(GIP);Unigene0029370(--);Unigene0031285(POLD2);Unigene0033412(RAD17);Unigene0034640(RBR3);Unigene…
GO:0009110	vitamin biosynthetic process	2	7	0.387182	1	Unigene0020087(At2g25830);Unigene0023260(PDX1)
GO:0042364	water-soluble vitamin biosynthetic process	2	7	0.387182	1	Unigene0020087(At2g25830);Unigene0023260(PDX1)
GO:0051259	protein oligomerization	2	7	0.387182	1	Unigene0029819(TTL);Unigene0033805(MGL)
GO:0031326	regulation of cellular biosynthetic process	41	209	0.392755	1	Unigene0004166(At4g27270);Unigene0005607(--);Unigene0006198(TIF3E1);Unigene0007673(PTAC10);Unigene0008043(SIR);Unigene0009334(At4g34730);Unigene0010191(hsp98);Unigene0012825(nusG);Unigene0014836(RS2);Unigene0020759(--);Unigene0022492(FKBP20-2);Unigene0026551(hsp104);Unigene0028425(GIP);Unigene0029370(--);Unigene0031285(POLD2);Unigene0033412(RAD17);Unigene0034640(RBR3);Unigene0040026(--);Unigene00…
GO:0043647	inositol phosphate metabolic process	6	27	0.392759	1	Unigene0010726(--);Unigene0011846(SDX1);Unigene0012207(UGP1);Unigene0012208(fyu1);Unigene0020838(Os05g0428700);Unigene0060111(SSL10)
GO:0006972	hyperosmotic response	3	12	0.395209	1	Unigene0002965(OAT);Unigene0023260(PDX1);Unigene0050097(JMT)
GO:0009966	regulation of signal transduction	3	12	0.395209	1	Unigene0007347(NGR_a02300);Unigene0022657(ABCB1);Unigene0049334(GPA1)
GO:0023051	regulation of signaling	3	12	0.395209	1	Unigene0007347(NGR_a02300);Unigene0022657(ABCB1);Unigene0049334(GPA1)
GO:0043087	regulation of GTPase activity	3	12	0.395209	1	Unigene0083464(ROPGEF7);Unigene0084123(ROPGEF8);Unigene0087482(ROPGEF1)
GO:2000112	regulation of cellular macromolecule biosynthetic process	40	204	0.396027	1	Unigene0004166(At4g27270);Unigene0005607(--);Unigene0006198(TIF3E1);Unigene0007673(PTAC10);Unigene0008043(SIR);Unigene0009334(At4g34730);Unigene0010191(hsp98);Unigene0012825(nusG);Unigene0014836(RS2);Unigene0020759(--);Unigene0022492(FKBP20-2);Unigene0026551(hsp104);Unigene0028425(GIP);Unigene0029370(--);Unigene0031285(POLD2);Unigene0033412(RAD17);Unigene0034640(RBR3);Unigene0040026(--);Unigene00…
GO:0071396	cellular response to lipid	4	17	0.396276	1	Unigene0007347(NGR_a02300);Unigene0029819(TTL);Unigene0049334(GPA1);Unigene0055292(D8)
GO:0071407	cellular response to organic cyclic compound	11	53	0.403831	1	Unigene0004188(AMT2-1);Unigene0005868(--);Unigene0019884(TROL);Unigene0029370(--);Unigene0029819(TTL);Unigene0040026(--);Unigene0040028(--);Unigene0057881(ISPG);Unigene0063201(CYP38);Unigene0066922(ARP4);Unigene0088181(TLP40)
GO:0000096	sulfur amino acid metabolic process	16	79	0.405292	1	Unigene0002887(PSAO);Unigene0008043(SIR);Unigene0017052(--);Unigene0019884(TROL);Unigene0020489(LHCB5);Unigene0021451(PSAK);Unigene0033805(MGL);Unigene0036423(STR9);Unigene0036726(TMN6);Unigene0052390(CHLG);Unigene0062929(SKL1);Unigene0074604(APR1);Unigene0077243(GUN4);Unigene0085657(CHLP);Unigene0086339(GLN2);Unigene0087760(CAB8)
GO:0000097	sulfur amino acid biosynthetic process	15	74	0.409716	1	Unigene0002887(PSAO);Unigene0008043(SIR);Unigene0017052(--);Unigene0019884(TROL);Unigene0020489(LHCB5);Unigene0021451(PSAK);Unigene0036423(STR9);Unigene0036726(TMN6);Unigene0052390(CHLG);Unigene0062929(SKL1);Unigene0074604(APR1);Unigene0077243(GUN4);Unigene0085657(CHLP);Unigene0086339(GLN2);Unigene0087760(CAB8)
GO:0006812	cation transport	46	237	0.414261	1	Unigene0000001(MRS2-B);Unigene0002887(PSAO);Unigene0002936(FER1);Unigene0003791(ACA10);Unigene0004188(AMT2-1);Unigene0006830(atp-2);Unigene0006831(atp-2);Unigene0008563(HAK1);Unigene0015052(--);Unigene0016669(GRMZM2G118515);Unigene0017006(Os12g0562100);Unigene0019268(HMA5);Unigene0019302(--);Unigene0020838(Os05g0428700);Unigene0021224(PSAL);Unigene0021451(PSAK);Unigene0021822(CHX19);Unigene002283…
GO:0010817	regulation of hormone levels	7	33	0.423397	1	Unigene0008043(SIR);Unigene0022657(ABCB1);Unigene0024313(FDH1);Unigene0035338(CFM3);Unigene0062929(SKL1);Unigene0067216(ABCB19);Unigene0085906(NPY1)
GO:0042221	response to chemical	81	423	0.423843	1	Unigene0000304(HSS1);Unigene0000306(HSS1);Unigene0002052(PTGES2);Unigene0003472(CERK1);Unigene0004188(AMT2-1);Unigene0005607(--);Unigene0005868(--);Unigene0007066(SAP17);Unigene0007347(NGR_a02300);Unigene0007475(COR410);Unigene0007556(--);Unigene0008043(SIR);Unigene0009143(IAA16);Unigene0010068(HSP90);Unigene0010191(hsp98);Unigene0011516(glnA);Unigene0012207(UGP1);Unigene0012208(fyu1);Unigene0015…
GO:0009416	response to light stimulus	31	159	0.429174	1	Unigene0000304(HSS1);Unigene0000306(HSS1);Unigene0009066(AGPL1);Unigene0010068(HSP90);Unigene0010191(hsp98);Unigene0011051(PTAC16);Unigene0011516(glnA);Unigene0016903(--);Unigene0019302(--);Unigene0019884(TROL);Unigene0020489(LHCB5);Unigene0021920(LHC);Unigene0022657(ABCB1);Unigene0023260(PDX1);Unigene0026551(hsp104);Unigene0041567(UVR3);Unigene0043267(UVR8);Unigene0049334(GPA1);Unigene0050978(HY…
GO:0006816	calcium ion transport	4	18	0.442148	1	Unigene0003791(ACA10);Unigene0019302(--);Unigene0028976(--);Unigene0064621(HMA1)
GO:0007154	cell communication	68	356	0.443026	1	Unigene0002630(CRK41);Unigene0002907(SAPK4);Unigene0003058(RAB11C);Unigene0003472(CERK1);Unigene0004188(AMT2-1);Unigene0005868(--);Unigene0007066(SAP17);Unigene0007347(NGR_a02300);Unigene0009143(IAA16);Unigene0015052(--);Unigene0019884(TROL);Unigene0019972(At1g11330);Unigene0020629(IAA17);Unigene0020630(IAA17);Unigene0021836(STY46);Unigene0022657(ABCB1);Unigene0026886(RAC4);Unigene0029370(--);Uni…
GO:0006351	transcription, DNA-templated	34	176	0.446258	1	Unigene0004166(At4g27270);Unigene0005607(--);Unigene0007673(PTAC10);Unigene0008043(SIR);Unigene0009334(At4g34730);Unigene0012825(nusG);Unigene0014836(RS2);Unigene0020759(--);Unigene0022492(FKBP20-2);Unigene0029370(--);Unigene0031285(POLD2);Unigene0033412(RAD17);Unigene0034640(RBR3);Unigene0040026(--);Unigene0040028(--);Unigene0050978(HY5);Unigene0052390(CHLG);Unigene0052766(--);Unigene0057881(ISP…
GO:0006544	glycine metabolic process	3	13	0.449692	1	Unigene0019884(TROL);Unigene0057881(ISPG);Unigene0062929(SKL1)
GO:0009636	response to toxic substance	3	13	0.449692	1	Unigene0020787(RpS4);Unigene0036239(rps401);Unigene0036242(RPS4)
GO:0000154	rRNA modification	2	8	0.457894	1	Unigene0040026(--);Unigene0040028(--)
GO:0006457	protein folding	2	8	0.457894	1	Unigene0019568(hsp60);Unigene0035064(CPN60A1)
GO:0006528	asparagine metabolic process	2	8	0.457894	1	Unigene0004621(AS);Unigene0029344(Os03g0291500)
GO:0009798	axis specification	2	8	0.457894	1	Unigene0014836(RS2);Unigene0087284(RS2)
GO:0009943	adaxial/abaxial axis specification	2	8	0.457894	1	Unigene0014836(RS2);Unigene0087284(RS2)
GO:0032269	negative regulation of cellular protein metabolic process	2	8	0.457894	1	Unigene0009975(--);Unigene0068490(KRP5)
GO:0043086	negative regulation of catalytic activity	2	8	0.457894	1	Unigene0009975(--);Unigene0068490(KRP5)
GO:0044092	negative regulation of molecular function	2	8	0.457894	1	Unigene0009975(--);Unigene0068490(KRP5)
GO:0051248	negative regulation of protein metabolic process	2	8	0.457894	1	Unigene0009975(--);Unigene0068490(KRP5)
GO:0072525	pyridine-containing compound biosynthetic process	2	8	0.457894	1	Unigene0001495(Os02g0134400);Unigene0087628(NAPRT1)
GO:0006536	glutamate metabolic process	1	3	0.462618	1	Unigene0086339(GLN2)
GO:0006863	purine nucleobase transport	1	3	0.462618	1	Unigene0039556(AZG1)
GO:0009637	response to blue light	1	3	0.462618	1	Unigene0049334(GPA1)
GO:0009664	plant-type cell wall organization	1	3	0.462618	1	Unigene0006700(QRT3)
GO:0009832	plant-type cell wall biogenesis	1	3	0.462618	1	Unigene0087181(CESA4)
GO:0009891	positive regulation of biosynthetic process	1	3	0.462618	1	Unigene0001312(ERG1)
GO:0009965	leaf morphogenesis	1	3	0.462618	1	Unigene0085388(CYP90B2)
GO:0010016	shoot system morphogenesis	1	3	0.462618	1	Unigene0085388(CYP90B2)
GO:0010208	pollen wall assembly	1	3	0.462618	1	Unigene0006700(QRT3)
GO:0010927	cellular component assembly involved in morphogenesis	1	3	0.462618	1	Unigene0006700(QRT3)
GO:0015865	purine nucleotide transport	1	3	0.462618	1	Unigene0087604(COAC2)
GO:0019682	glyceraldehyde-3-phosphate metabolic process	1	3	0.462618	1	Unigene0025554(RPI2)
GO:0022898	regulation of transmembrane transporter activity	1	3	0.462618	1	Unigene0012086(XB15)
GO:0030198	extracellular matrix organization	1	3	0.462618	1	Unigene0006700(QRT3)
GO:0032409	regulation of transporter activity	1	3	0.462618	1	Unigene0012086(XB15)
GO:0032412	regulation of ion transmembrane transporter activity	1	3	0.462618	1	Unigene0012086(XB15)
GO:0043062	extracellular structure organization	1	3	0.462618	1	Unigene0006700(QRT3)
GO:0043462	regulation of ATPase activity	1	3	0.462618	1	Unigene0024206(--)
GO:0044273	sulfur compound catabolic process	1	3	0.462618	1	Unigene0033805(MGL)
GO:0045786	negative regulation of cell cycle	1	3	0.462618	1	Unigene0077558(At3g61590)
GO:0085029	extracellular matrix assembly	1	3	0.462618	1	Unigene0006700(QRT3)
GO:0016144	S-glycoside biosynthetic process	6	29	0.465125	1	Unigene0008043(SIR);Unigene0010726(--);Unigene0011051(PTAC16);Unigene0021535(pgmA);Unigene0022492(FKBP20-2);Unigene0069300(ISA2)
GO:0019758	glycosinolate biosynthetic process	6	29	0.465125	1	Unigene0008043(SIR);Unigene0010726(--);Unigene0011051(PTAC16);Unigene0021535(pgmA);Unigene0022492(FKBP20-2);Unigene0069300(ISA2)
GO:0000302	response to reactive oxygen species	9	45	0.470844	1	Unigene0000304(HSS1);Unigene0000306(HSS1);Unigene0010068(HSP90);Unigene0010191(hsp98);Unigene0026551(hsp104);Unigene0034237(PAP6);Unigene0049334(GPA1);Unigene0063386(hsp104);Unigene0084679(DNAJB7)
GO:0051336	regulation of hydrolase activity	5	24	0.475028	1	Unigene0009975(--);Unigene0024206(--);Unigene0083464(ROPGEF7);Unigene0084123(ROPGEF8);Unigene0087482(ROPGEF1)
GO:0009642	response to light intensity	11	56	0.481641	1	Unigene0000304(HSS1);Unigene0000306(HSS1);Unigene0010068(HSP90);Unigene0010191(hsp98);Unigene0020489(LHCB5);Unigene0021920(LHC);Unigene0026551(hsp104);Unigene0057881(ISPG);Unigene0063386(hsp104);Unigene0084679(DNAJB7);Unigene0086339(GLN2)
GO:0019637	organophosphate metabolic process	76	403	0.487196	1	Unigene0001495(Os02g0134400);Unigene0001744(PLD1);Unigene0002011(Y1);Unigene0003889(Dguok);Unigene0006830(atp-2);Unigene0006831(atp-2);Unigene0007665(At1g74320);Unigene0008911(HISN2);Unigene0009066(AGPL1);Unigene0009242(LPAT1);Unigene0009243(--);Unigene0010726(--);Unigene0011573(RPL31);Unigene0011846(SDX1);Unigene0012207(UGP1);Unigene0012208(fyu1);Unigene0012825(nusG);Unigene0013799(EVN);Unigene0…
GO:0008152	metabolic process	1321	7060	0.488077	1	Unigene0000013(LOX1.1);Unigene0000014(NIR);Unigene0000091(Os08g0175300);Unigene0000135(--);Unigene0000247(MAO1B);Unigene0000268(B120);Unigene0000304(HSS1);Unigene0000306(HSS1);Unigene0000343(MYB63);Unigene0000398(Rtn4ip1);Unigene0000412(--);Unigene0000430(SD25);Unigene0000432(CYP71C4);Unigene0000436(HOX4);Unigene0000576(AN6010);Unigene0000638(LECRK4);Unigene0000652(PIX13);Unigene0000667(CARB);Uni…
GO:0008202	steroid metabolic process	7	35	0.489281	1	Unigene0003284(ANR);Unigene0006181(--);Unigene0008043(SIR);Unigene0030038(--);Unigene0059574(--);Unigene0068952(3BETAHSD/D1);Unigene0085388(CYP90B2)
GO:0097659	nucleic acid-templated transcription	34	179	0.489755	1	Unigene0004166(At4g27270);Unigene0005607(--);Unigene0007673(PTAC10);Unigene0008043(SIR);Unigene0009334(At4g34730);Unigene0012825(nusG);Unigene0014836(RS2);Unigene0020759(--);Unigene0022492(FKBP20-2);Unigene0029370(--);Unigene0031285(POLD2);Unigene0033412(RAD17);Unigene0034640(RBR3);Unigene0040026(--);Unigene0040028(--);Unigene0050978(HY5);Unigene0052390(CHLG);Unigene0052766(--);Unigene0057881(ISP…
GO:0006605	protein targeting	25	131	0.490224	1	Unigene0001312(ERG1);Unigene0002052(PTGES2);Unigene0003472(CERK1);Unigene0004188(AMT2-1);Unigene0005868(--);Unigene0008163(At1g02150);Unigene0011253(RPL13);Unigene0011628(srpra);Unigene0018717(MIA40);Unigene0019884(TROL);Unigene0048213(FFC);Unigene0050097(JMT);Unigene0057881(ISPG);Unigene0060521(PTAC14);Unigene0063201(CYP38);Unigene0064596(HGO);Unigene0065100(PTAC2);Unigene0065264(SRPRA);Unigene0…
GO:0009639	response to red or far red light	12	62	0.498432	1	Unigene0009066(AGPL1);Unigene0011051(PTAC16);Unigene0016903(--);Unigene0019884(TROL);Unigene0022657(ABCB1);Unigene0053564(--);Unigene0057881(ISPG);Unigene0066922(ARP4);Unigene0074024(Os03g0267300);Unigene0084867(EBP1);Unigene0085342(--);Unigene0086339(GLN2)
GO:0006560	proline metabolic process	3	14	0.502046	1	Unigene0002965(OAT);Unigene0043391(NAGK);Unigene0048046(PROC1)
GO:0009063	cellular amino acid catabolic process	3	14	0.502046	1	Unigene0002965(OAT);Unigene0033805(MGL);Unigene0066694(LYS3)
GO:0009683	indoleacetic acid metabolic process	3	14	0.502046	1	Unigene0008043(SIR);Unigene0024313(FDH1);Unigene0062929(SKL1)
GO:0009812	flavonoid metabolic process	3	14	0.502046	1	Unigene0009882(FAP3);Unigene0015863(CHS1);Unigene0083200(CHS5)
GO:0009850	auxin metabolic process	3	14	0.502046	1	Unigene0008043(SIR);Unigene0024313(FDH1);Unigene0062929(SKL1)
GO:0000902	cell morphogenesis	8	41	0.509671	1	Unigene0006700(QRT3);Unigene0022657(ABCB1);Unigene0028984(E2FB);Unigene0032641(ETG1);Unigene0047954(DCR);Unigene0052016(ENO1);Unigene0066922(ARP4);Unigene0085388(CYP90B2)
GO:0006090	pyruvate metabolic process	38	202	0.512264	1	Unigene0000669(ALDP);Unigene0002011(Y1);Unigene0004495(GPD1);Unigene0008043(SIR);Unigene0008163(At1g02150);Unigene0009242(LPAT1);Unigene0009243(--);Unigene0010068(HSP90);Unigene0010215(HO2);Unigene0010816(ENO1);Unigene0011573(RPL31);Unigene0012825(nusG);Unigene0016747(RPL24);Unigene0018095(DEGP2);Unigene0019884(TROL);Unigene0020452(CYSK);Unigene0021535(pgmA);Unigene0022594(CP33);Unigene0024313(FD…
GO:0015849	organic acid transport	7	36	0.521402	1	Unigene0002140(--);Unigene0004188(AMT2-1);Unigene0035656(ACS7);Unigene0037487(BAT1);Unigene0056614(DTX42);Unigene0058973(AATL1);Unigene0085639(CSTLP2)
GO:0046942	carboxylic acid transport	7	36	0.521402	1	Unigene0002140(--);Unigene0004188(AMT2-1);Unigene0035656(ACS7);Unigene0037487(BAT1);Unigene0056614(DTX42);Unigene0058973(AATL1);Unigene0085639(CSTLP2)
GO:0000272	polysaccharide catabolic process	2	9	0.523603	1	Unigene0026336(XIPI);Unigene0088294(At3g07010)
GO:0006081	cellular aldehyde metabolic process	2	9	0.523603	1	Unigene0024313(FDH1);Unigene0025554(RPI2)
GO:0006541	glutamine metabolic process	2	9	0.523603	1	Unigene0009533(GLN6);Unigene0086339(GLN2)
GO:0009132	nucleoside diphosphate metabolic process	2	9	0.523603	1	Unigene0036487(ndk1);Unigene0036488(ndk1)
GO:0009581	detection of external stimulus	2	9	0.523603	1	Unigene0021535(pgmA);Unigene0072259(PHYA)
GO:0009787	regulation of abscisic acid-activated signaling pathway	2	9	0.523603	1	Unigene0007347(NGR_a02300);Unigene0049334(GPA1)
GO:0009955	adaxial/abaxial pattern specification	2	9	0.523603	1	Unigene0014836(RS2);Unigene0087284(RS2)
GO:0016052	carbohydrate catabolic process	2	9	0.523603	1	Unigene0026336(XIPI);Unigene0088294(At3g07010)
GO:0060918	auxin transport	2	9	0.523603	1	Unigene0022657(ABCB1);Unigene0067216(ABCB19)
GO:1901419	regulation of response to alcohol	2	9	0.523603	1	Unigene0007347(NGR_a02300);Unigene0049334(GPA1)
GO:0050794	regulation of cellular process	134	718	0.526245	1	Unigene0001312(ERG1);Unigene0002630(CRK41);Unigene0002887(PSAO);Unigene0002907(SAPK4);Unigene0003058(RAB11C);Unigene0003472(CERK1);Unigene0004166(At4g27270);Unigene0004188(AMT2-1);Unigene0004855(B'KAPPA);Unigene0004856(B'KAPPA);Unigene0005607(--);Unigene0005868(--);Unigene0006104(CLC-F);Unigene0006198(TIF3E1);Unigene0007066(SAP17);Unigene0007347(NGR_a02300);Unigene0007673(PTAC10);Unigene0008043(S…
GO:0048827	phyllome development	4	20	0.530121	1	Unigene0002936(FER1);Unigene0012086(XB15);Unigene0029675(FER1);Unigene0085388(CYP90B2)
GO:0080090	regulation of primary metabolic process	51	274	0.539699	1	Unigene0002887(PSAO);Unigene0004166(At4g27270);Unigene0005607(--);Unigene0005868(--);Unigene0006198(TIF3E1);Unigene0007673(PTAC10);Unigene0008043(SIR);Unigene0009334(At4g34730);Unigene0009975(--);Unigene0010191(hsp98);Unigene0012825(nusG);Unigene0014836(RS2);Unigene0019884(TROL);Unigene0020759(--);Unigene0022492(FKBP20-2);Unigene0026551(hsp104);Unigene0028425(GIP);Unigene0029370(--);Unigene003128…
GO:0044272	sulfur compound biosynthetic process	20	107	0.540177	1	Unigene0002887(PSAO);Unigene0008043(SIR);Unigene0010726(--);Unigene0011051(PTAC16);Unigene0017052(--);Unigene0019884(TROL);Unigene0020489(LHCB5);Unigene0021451(PSAK);Unigene0021535(pgmA);Unigene0022492(FKBP20-2);Unigene0036423(STR9);Unigene0036726(TMN6);Unigene0052390(CHLG);Unigene0062929(SKL1);Unigene0069300(ISA2);Unigene0074604(APR1);Unigene0077243(GUN4);Unigene0085657(CHLP);Unigene0086339(GLN2…
GO:0009743	response to carbohydrate	12	64	0.546535	1	Unigene0004188(AMT2-1);Unigene0007347(NGR_a02300);Unigene0011516(glnA);Unigene0019884(TROL);Unigene0020489(LHCB5);Unigene0021920(LHC);Unigene0049334(GPA1);Unigene0057881(ISPG);Unigene0064596(HGO);Unigene0066694(LYS3);Unigene0066922(ARP4);Unigene0086339(GLN2)
GO:0019219	regulation of nucleobase-containing compound metabolic process	34	183	0.547038	1	Unigene0004166(At4g27270);Unigene0005607(--);Unigene0007673(PTAC10);Unigene0008043(SIR);Unigene0009334(At4g34730);Unigene0012825(nusG);Unigene0014836(RS2);Unigene0020759(--);Unigene0022492(FKBP20-2);Unigene0029370(--);Unigene0031285(POLD2);Unigene0032641(ETG1);Unigene0033412(RAD17);Unigene0034640(RBR3);Unigene0040026(--);Unigene0040028(--);Unigene0050978(HY5);Unigene0052390(CHLG);Unigene0052766(-…
GO:0006732	coenzyme metabolic process	31	167	0.549833	1	Unigene0001495(Os02g0134400);Unigene0004404(Os01g0360600);Unigene0009066(AGPL1);Unigene0011573(RPL31);Unigene0014294(HMGR);Unigene0014296(HMGR);Unigene0019884(TROL);Unigene0021535(pgmA);Unigene0023260(PDX1);Unigene0024902(PEX11-4);Unigene0026181(OsI_031067);Unigene0027912(ABC4);Unigene0037776(MOCS2);Unigene0042883(At4g27700);Unigene0049393(PANC);Unigene0051529(FLAD1);Unigene0052390(CHLG);Unigene0…
GO:0009411	response to UV	3	15	0.551709	1	Unigene0022657(ABCB1);Unigene0023260(PDX1);Unigene0043267(UVR8)
GO:0015833	peptide transport	3	15	0.551709	1	Unigene0005929(NPF5.10);Unigene0012086(XB15);Unigene0086999(NPF8.1)
GO:0042886	amide transport	3	15	0.551709	1	Unigene0005929(NPF5.10);Unigene0012086(XB15);Unigene0086999(NPF8.1)
GO:0052646	alditol phosphate metabolic process	3	15	0.551709	1	Unigene0021551(Os01g0939600);Unigene0021552(Os01g0801600);Unigene0043321(GPDH)
GO:0032989	cellular component morphogenesis	9	48	0.554837	1	Unigene0006700(QRT3);Unigene0022657(ABCB1);Unigene0028984(E2FB);Unigene0032641(ETG1);Unigene0047954(DCR);Unigene0052016(ENO1);Unigene0055519(--);Unigene0066922(ARP4);Unigene0085388(CYP90B2)
GO:0016310	phosphorylation	18	97	0.555739	1	Unigene0003472(CERK1);Unigene0010842(SOBIR1);Unigene0020452(CYSK);Unigene0027832(AIR3);Unigene0035338(CFM3);Unigene0040363(PFK6);Unigene0043195(FRK1);Unigene0048534(PTI13);Unigene0054475(slr0537);Unigene0059783(PXC3);Unigene0067801(LRK10L-2.7);Unigene0068490(KRP5);Unigene0075935(PTI13);Unigene0079278(SBT5.4);Unigene0083397(PTI13);Unigene0083548(CERK1);Unigene0084233(PTI12);Unigene0086731(At5g5970…
GO:0006468	protein phosphorylation	11	59	0.557136	1	Unigene0003472(CERK1);Unigene0010842(SOBIR1);Unigene0035338(CFM3);Unigene0048534(PTI13);Unigene0059783(PXC3);Unigene0067801(LRK10L-2.7);Unigene0068490(KRP5);Unigene0083397(PTI13);Unigene0083548(CERK1);Unigene0084233(PTI12);Unigene0086731(At5g59700)
GO:0031323	regulation of cellular metabolic process	52	281	0.558318	1	Unigene0002887(PSAO);Unigene0004166(At4g27270);Unigene0005607(--);Unigene0005868(--);Unigene0006198(TIF3E1);Unigene0007673(PTAC10);Unigene0008043(SIR);Unigene0009334(At4g34730);Unigene0009975(--);Unigene0010191(hsp98);Unigene0012825(nusG);Unigene0014836(RS2);Unigene0019884(TROL);Unigene0020759(--);Unigene0022492(FKBP20-2);Unigene0026551(hsp104);Unigene0028425(GIP);Unigene0029370(--);Unigene003128…
GO:0000956	nuclear-transcribed mRNA catabolic process	1	4	0.563128	1	Unigene0003209(DBP2)
GO:0006020	inositol metabolic process	1	4	0.563128	1	Unigene0064862(RINO1)
GO:0006661	phosphatidylinositol biosynthetic process	1	4	0.563128	1	Unigene0074393(IP5P11)
GO:0006826	iron ion transport	1	4	0.563128	1	Unigene0017006(Os12g0562100)
GO:0006928	movement of cell or subcellular component	1	4	0.563128	1	Unigene0066814(FIM3)
GO:0009630	gravitropism	1	4	0.563128	1	Unigene0022657(ABCB1)
GO:0010232	vascular transport	1	4	0.563128	1	Unigene0011846(SDX1)
GO:0010233	phloem transport	1	4	0.563128	1	Unigene0011846(SDX1)
GO:0010498	proteasomal protein catabolic process	1	4	0.563128	1	Unigene0077558(At3g61590)
GO:0010565	regulation of cellular ketone metabolic process	1	4	0.563128	1	Unigene0087181(CESA4)
GO:0043161	proteasome-mediated ubiquitin-dependent protein catabolic process	1	4	0.563128	1	Unigene0077558(At3g61590)
GO:0051093	negative regulation of developmental process	1	4	0.563128	1	Unigene0010842(SOBIR1)
GO:0009887	organ morphogenesis	8	43	0.568071	1	Unigene0014836(RS2);Unigene0019596(PAC);Unigene0052390(CHLG);Unigene0062929(SKL1);Unigene0065100(PTAC2);Unigene0077243(GUN4);Unigene0085388(CYP90B2);Unigene0087284(RS2)
GO:0016246	RNA interference	4	21	0.571458	1	Unigene0029370(--);Unigene0040026(--);Unigene0040028(--);Unigene0066922(ARP4)
GO:0030422	production of siRNA involved in RNA interference	4	21	0.571458	1	Unigene0029370(--);Unigene0040026(--);Unigene0040028(--);Unigene0066922(ARP4)
GO:0034754	cellular hormone metabolic process	4	21	0.571458	1	Unigene0008043(SIR);Unigene0024313(FDH1);Unigene0035338(CFM3);Unigene0062929(SKL1)
GO:0018130	heterocycle biosynthetic process	81	440	0.583382	1	Unigene0001495(Os02g0134400);Unigene0002011(Y1);Unigene0002222(Os10g0502400);Unigene0004166(At4g27270);Unigene0005607(--);Unigene0006142(SIGC);Unigene0006830(atp-2);Unigene0006831(atp-2);Unigene0007299(--);Unigene0007415(RPL15);Unigene0007673(PTAC10);Unigene0008043(SIR);Unigene0009242(LPAT1);Unigene0009243(--);Unigene0009334(At4g34730);Unigene0010215(HO2);Unigene0011051(PTAC16);Unigene0011573(RPL…
GO:0000226	microtubule cytoskeleton organization	2	10	0.583707	1	Unigene0031285(POLD2);Unigene0036726(TMN6)
GO:0009738	abscisic acid-activated signaling pathway	2	10	0.583707	1	Unigene0007347(NGR_a02300);Unigene0049334(GPA1)
GO:0018208	peptidyl-proline modification	2	10	0.583707	1	Unigene0063201(CYP38);Unigene0088181(TLP40)
GO:0071215	cellular response to abscisic acid stimulus	2	10	0.583707	1	Unigene0007347(NGR_a02300);Unigene0049334(GPA1)
GO:0097306	cellular response to alcohol	2	10	0.583707	1	Unigene0007347(NGR_a02300);Unigene0049334(GPA1)
GO:0019438	aromatic compound biosynthetic process	80	437	0.605202	1	Unigene0001495(Os02g0134400);Unigene0002011(Y1);Unigene0002222(Os10g0502400);Unigene0004166(At4g27270);Unigene0005607(--);Unigene0006142(SIGC);Unigene0006830(atp-2);Unigene0006831(atp-2);Unigene0007299(--);Unigene0007415(RPL15);Unigene0007673(PTAC10);Unigene0008043(SIR);Unigene0009242(LPAT1);Unigene0009243(--);Unigene0009334(At4g34730);Unigene0010215(HO2);Unigene0011051(PTAC16);Unigene0011573(RPL…
GO:0042445	hormone metabolic process	4	22	0.610668	1	Unigene0008043(SIR);Unigene0024313(FDH1);Unigene0035338(CFM3);Unigene0062929(SKL1)
GO:0065009	regulation of molecular function	7	39	0.612513	1	Unigene0009975(--);Unigene0012086(XB15);Unigene0024206(--);Unigene0068490(KRP5);Unigene0083464(ROPGEF7);Unigene0084123(ROPGEF8);Unigene0087482(ROPGEF1)
GO:0009314	response to radiation	32	178	0.628736	1	Unigene0000304(HSS1);Unigene0000306(HSS1);Unigene0009066(AGPL1);Unigene0010068(HSP90);Unigene0010191(hsp98);Unigene0011051(PTAC16);Unigene0011516(glnA);Unigene0016903(--);Unigene0019302(--);Unigene0019884(TROL);Unigene0020489(LHCB5);Unigene0021920(LHC);Unigene0022657(ABCB1);Unigene0023260(PDX1);Unigene0026551(hsp104);Unigene0028984(E2FB);Unigene0041567(UVR3);Unigene0043267(UVR8);Unigene0049334(GP…
GO:0034220	ion transmembrane transport	16	90	0.631509	1	Unigene0006104(CLC-F);Unigene0006830(atp-2);Unigene0006831(atp-2);Unigene0008563(HAK1);Unigene0012086(XB15);Unigene0020838(Os05g0428700);Unigene0022836(ATP9);Unigene0022837(ATP9);Unigene0031997(atp-1);Unigene0044566(POR1);Unigene0046949(RR1);Unigene0050451(HAK27);Unigene0069660(HAK7);Unigene0082082(CLC-B);Unigene0084970(Os02g0245800);Unigene0087639(HAK16)
GO:0006551	leucine metabolic process	2	11	0.638003	1	Unigene0008785(IPMS2);Unigene0021577(LEUA)
GO:0046341	CDP-diacylglycerol metabolic process	2	11	0.638003	1	Unigene0009242(LPAT1);Unigene0009243(--)
GO:1901661	quinone metabolic process	2	11	0.638003	1	Unigene0027912(ABC4);Unigene0063534(MENG)
GO:0070838	divalent metal ion transport	7	40	0.640723	1	Unigene0000001(MRS2-B);Unigene0003791(ACA10);Unigene0019302(--);Unigene0028976(--);Unigene0035695(ZIP8);Unigene0064621(HMA1);Unigene0084422(ZIP7)
GO:0072511	divalent inorganic cation transport	7	40	0.640723	1	Unigene0000001(MRS2-B);Unigene0003791(ACA10);Unigene0019302(--);Unigene0028976(--);Unigene0035695(ZIP8);Unigene0064621(HMA1);Unigene0084422(ZIP7)
GO:1901701	cellular response to oxygen-containing compound	10	57	0.641882	1	Unigene0004188(AMT2-1);Unigene0005868(--);Unigene0007347(NGR_a02300);Unigene0019884(TROL);Unigene0049334(GPA1);Unigene0055292(D8);Unigene0057881(ISPG);Unigene0063201(CYP38);Unigene0066922(ARP4);Unigene0088181(TLP40)
GO:0000255	allantoin metabolic process	1	5	0.644848	1	Unigene0029819(TTL)
GO:0001763	morphogenesis of a branching structure	1	5	0.644848	1	Unigene0041057(CCD7)
GO:0006527	arginine catabolic process	1	5	0.644848	1	Unigene0002965(OAT)
GO:0006561	proline biosynthetic process	1	5	0.644848	1	Unigene0048046(PROC1)
GO:0006591	ornithine metabolic process	1	5	0.644848	1	Unigene0002965(OAT)
GO:0006771	riboflavin metabolic process	1	5	0.644848	1	Unigene0086008(RIBA2)
GO:0008614	pyridoxine metabolic process	1	5	0.644848	1	Unigene0023260(PDX1)
GO:0009065	glutamine family amino acid catabolic process	1	5	0.644848	1	Unigene0002965(OAT)
GO:0009629	response to gravity	1	5	0.644848	1	Unigene0022657(ABCB1)
GO:0015766	disaccharide transport	1	5	0.644848	1	Unigene0030096(SUT4)
GO:0015772	oligosaccharide transport	1	5	0.644848	1	Unigene0030096(SUT4)
GO:0016116	carotenoid metabolic process	1	5	0.644848	1	Unigene0011846(SDX1)
GO:0042726	flavin-containing compound metabolic process	1	5	0.644848	1	Unigene0086008(RIBA2)
GO:0042816	vitamin B6 metabolic process	1	5	0.644848	1	Unigene0023260(PDX1)
GO:0043401	steroid hormone mediated signaling pathway	1	5	0.644848	1	Unigene0029819(TTL)
GO:0048366	leaf development	1	5	0.644848	1	Unigene0085388(CYP90B2)
GO:0048545	response to steroid hormone	1	5	0.644848	1	Unigene0029819(TTL)
GO:0071383	cellular response to steroid hormone stimulus	1	5	0.644848	1	Unigene0029819(TTL)
GO:0016441	posttranscriptional gene silencing	4	23	0.64758	1	Unigene0029370(--);Unigene0040026(--);Unigene0040028(--);Unigene0066922(ARP4)
GO:0035194	posttranscriptional gene silencing by RNA	4	23	0.64758	1	Unigene0029370(--);Unigene0040026(--);Unigene0040028(--);Unigene0066922(ARP4)
GO:0050790	regulation of catalytic activity	6	35	0.661016	1	Unigene0009975(--);Unigene0024206(--);Unigene0068490(KRP5);Unigene0083464(ROPGEF7);Unigene0084123(ROPGEF8);Unigene0087482(ROPGEF1)
GO:0006520	cellular amino acid metabolic process	57	318	0.663361	1	Unigene0000952(yrpB);Unigene0002887(PSAO);Unigene0002965(OAT);Unigene0004621(AS);Unigene0004890(BCAT5);Unigene0007448(alaXL);Unigene0007580(TWN2);Unigene0008043(SIR);Unigene0008785(IPMS2);Unigene0008911(HISN2);Unigene0009533(GLN6);Unigene0011516(glnA);Unigene0017052(--);Unigene0019884(TROL);Unigene0020452(CYSK);Unigene0020489(LHCB5);Unigene0021451(PSAK);Unigene0021577(LEUA);Unigene0024313(FDH1);U…
GO:0048468	cell development	7	41	0.667704	1	Unigene0006700(QRT3);Unigene0022657(ABCB1);Unigene0028984(E2FB);Unigene0032641(ETG1);Unigene0047954(DCR);Unigene0052016(ENO1);Unigene0066922(ARP4)
GO:1901362	organic cyclic compound biosynthetic process	84	466	0.667858	1	Unigene0001495(Os02g0134400);Unigene0002011(Y1);Unigene0002222(Os10g0502400);Unigene0004166(At4g27270);Unigene0005607(--);Unigene0006142(SIGC);Unigene0006830(atp-2);Unigene0006831(atp-2);Unigene0007299(--);Unigene0007415(RPL15);Unigene0007673(PTAC10);Unigene0008043(SIR);Unigene0009242(LPAT1);Unigene0009243(--);Unigene0009334(At4g34730);Unigene0010215(HO2);Unigene0011051(PTAC16);Unigene0011573(RPL…
GO:0042180	cellular ketone metabolic process	3	18	0.681478	1	Unigene0027912(ABC4);Unigene0063534(MENG);Unigene0087181(CESA4)
GO:0044711	single-organism biosynthetic process	93	517	0.683025	1	Unigene0000013(LOX1.1);Unigene0001495(Os02g0134400);Unigene0002011(Y1);Unigene0002887(PSAO);Unigene0004621(AS);Unigene0006830(atp-2);Unigene0006831(atp-2);Unigene0007597(OPR2);Unigene0008043(SIR);Unigene0009242(LPAT1);Unigene0009243(--);Unigene0010726(--);Unigene0010987(LOX2.3);Unigene0011051(PTAC16);Unigene0011846(SDX1);Unigene0012207(UGP1);Unigene0012208(fyu1);Unigene0013799(EVN);Unigene0017052…
GO:0034470	ncRNA processing	5	30	0.684989	1	Unigene0011131(DIM1B);Unigene0028143(Os01g0184500);Unigene0035338(CFM3);Unigene0040026(--);Unigene0040028(--)
GO:0006415	translational termination	2	12	0.686562	1	Unigene0088053(ANB1);Unigene0088055(ANB1)
GO:0006449	regulation of translational termination	2	12	0.686562	1	Unigene0088053(ANB1);Unigene0088055(ANB1)
GO:0006568	tryptophan metabolic process	2	12	0.686562	1	Unigene0024313(FDH1);Unigene0062929(SKL1)
GO:0006613	cotranslational protein targeting to membrane	2	12	0.686562	1	Unigene0011628(srpra);Unigene0048213(FFC)
GO:0009737	response to abscisic acid	2	12	0.686562	1	Unigene0007347(NGR_a02300);Unigene0049334(GPA1)
GO:0010087	phloem or xylem histogenesis	2	12	0.686562	1	Unigene0088053(ANB1);Unigene0088055(ANB1)
GO:0016128	phytosteroid metabolic process	2	12	0.686562	1	Unigene0030038(--);Unigene0085388(CYP90B2)
GO:0016129	phytosteroid biosynthetic process	2	12	0.686562	1	Unigene0030038(--);Unigene0085388(CYP90B2)
GO:0097305	response to alcohol	2	12	0.686562	1	Unigene0007347(NGR_a02300);Unigene0049334(GPA1)
GO:0009266	response to temperature stimulus	10	59	0.686644	1	Unigene0000304(HSS1);Unigene0000306(HSS1);Unigene0010191(hsp98);Unigene0020984(RZ1A);Unigene0022657(ABCB1);Unigene0024313(FDH1);Unigene0026551(hsp104);Unigene0045902(--);Unigene0063386(hsp104);Unigene0066922(ARP4)
GO:0007165	signal transduction	52	293	0.68762	1	Unigene0003058(RAB11C);Unigene0003472(CERK1);Unigene0004188(AMT2-1);Unigene0005868(--);Unigene0007066(SAP17);Unigene0007347(NGR_a02300);Unigene0009143(IAA16);Unigene0019884(TROL);Unigene0020629(IAA17);Unigene0020630(IAA17);Unigene0022657(ABCB1);Unigene0026886(RAC4);Unigene0029491(ran);Unigene0029819(TTL);Unigene0031813(spg1);Unigene0031814(--);Unigene0033183(Os11g0515500);Unigene0034738(ARF13);Un…
GO:0042743	hydrogen peroxide metabolic process	7	42	0.693399	1	Unigene0004188(AMT2-1);Unigene0005868(--);Unigene0016946(APX1);Unigene0019884(TROL);Unigene0057881(ISPG);Unigene0063201(CYP38);Unigene0088181(TLP40)
GO:0023052	signaling	52	294	0.697491	1	Unigene0003058(RAB11C);Unigene0003472(CERK1);Unigene0004188(AMT2-1);Unigene0005868(--);Unigene0007066(SAP17);Unigene0007347(NGR_a02300);Unigene0009143(IAA16);Unigene0019884(TROL);Unigene0020629(IAA17);Unigene0020630(IAA17);Unigene0022657(ABCB1);Unigene0026886(RAC4);Unigene0029491(ran);Unigene0029819(TTL);Unigene0031813(spg1);Unigene0031814(--);Unigene0033183(Os11g0515500);Unigene0034738(ARF13);Un…
GO:0044700	single organism signaling	52	294	0.697491	1	Unigene0003058(RAB11C);Unigene0003472(CERK1);Unigene0004188(AMT2-1);Unigene0005868(--);Unigene0007066(SAP17);Unigene0007347(NGR_a02300);Unigene0009143(IAA16);Unigene0019884(TROL);Unigene0020629(IAA17);Unigene0020630(IAA17);Unigene0022657(ABCB1);Unigene0026886(RAC4);Unigene0029491(ran);Unigene0029819(TTL);Unigene0031813(spg1);Unigene0031814(--);Unigene0033183(Os11g0515500);Unigene0034738(ARF13);Un…
GO:0048869	cellular developmental process	16	94	0.702786	1	Unigene0006700(QRT3);Unigene0022657(ABCB1);Unigene0028984(E2FB);Unigene0032641(ETG1);Unigene0038041(--);Unigene0047954(DCR);Unigene0052016(ENO1);Unigene0052390(CHLG);Unigene0055504(GAM1);Unigene0055519(--);Unigene0062929(SKL1);Unigene0065100(PTAC2);Unigene0066922(ARP4);Unigene0077243(GUN4);Unigene0080525(--);Unigene0085388(CYP90B2)
GO:0032787	monocarboxylic acid metabolic process	80	449	0.707141	1	Unigene0000013(LOX1.1);Unigene0000669(ALDP);Unigene0000737(rpc25);Unigene0002011(Y1);Unigene0002965(OAT);Unigene0003472(CERK1);Unigene0004188(AMT2-1);Unigene0004495(GPD1);Unigene0005716(KAS2);Unigene0007597(OPR2);Unigene0008043(SIR);Unigene0008163(At1g02150);Unigene0009242(LPAT1);Unigene0009243(--);Unigene0009882(FAP3);Unigene0010068(HSP90);Unigene0010215(HO2);Unigene0010816(ENO1);Unigene0010987(…
GO:0051171	regulation of nitrogen compound metabolic process	42	240	0.710522	1	Unigene0004166(At4g27270);Unigene0005607(--);Unigene0006198(TIF3E1);Unigene0007673(PTAC10);Unigene0008043(SIR);Unigene0009334(At4g34730);Unigene0010191(hsp98);Unigene0012825(nusG);Unigene0014836(RS2);Unigene0020759(--);Unigene0022492(FKBP20-2);Unigene0026551(hsp104);Unigene0028425(GIP);Unigene0029370(--);Unigene0031285(POLD2);Unigene0032641(ETG1);Unigene0033412(RAD17);Unigene0034640(RBR3);Unigene…
GO:0006772	thiamine metabolic process	1	6	0.71129	1	Unigene0061072(THI1-1)
GO:0006897	endocytosis	1	6	0.71129	1	Unigene0009842(--)
GO:0009084	glutamine family amino acid biosynthetic process	1	6	0.71129	1	Unigene0048046(PROC1)
GO:0009555	pollen development	1	6	0.71129	1	Unigene0006700(QRT3)
GO:0009687	abscisic acid metabolic process	1	6	0.71129	1	Unigene0087181(CESA4)
GO:0009692	ethylene metabolic process	1	6	0.71129	1	Unigene0035656(ACS7)
GO:0009909	regulation of flower development	1	6	0.71129	1	Unigene0010842(SOBIR1)
GO:0010466	negative regulation of peptidase activity	1	6	0.71129	1	Unigene0009975(--)
GO:0015851	nucleobase transport	1	6	0.71129	1	Unigene0039556(AZG1)
GO:0016567	protein ubiquitination	1	6	0.71129	1	Unigene0014041(RpS27A)
GO:0030162	regulation of proteolysis	1	6	0.71129	1	Unigene0009975(--)
GO:0043288	apocarotenoid metabolic process	1	6	0.71129	1	Unigene0087181(CESA4)
GO:0043449	cellular alkene metabolic process	1	6	0.71129	1	Unigene0035656(ACS7)
GO:0043473	pigmentation	1	6	0.71129	1	Unigene0022657(ABCB1)
GO:0043476	pigment accumulation	1	6	0.71129	1	Unigene0022657(ABCB1)
GO:0043478	pigment accumulation in response to UV light	1	6	0.71129	1	Unigene0022657(ABCB1)
GO:0043479	pigment accumulation in tissues in response to UV light	1	6	0.71129	1	Unigene0022657(ABCB1)
GO:0043480	pigment accumulation in tissues	1	6	0.71129	1	Unigene0022657(ABCB1)
GO:0045861	negative regulation of proteolysis	1	6	0.71129	1	Unigene0009975(--)
GO:0048831	regulation of shoot system development	1	6	0.71129	1	Unigene0010842(SOBIR1)
GO:0051181	cofactor transport	1	6	0.71129	1	Unigene0087604(COAC2)
GO:0051346	negative regulation of hydrolase activity	1	6	0.71129	1	Unigene0009975(--)
GO:0052547	regulation of peptidase activity	1	6	0.71129	1	Unigene0009975(--)
GO:1900673	olefin metabolic process	1	6	0.71129	1	Unigene0035656(ACS7)
GO:1902644	tertiary alcohol metabolic process	1	6	0.71129	1	Unigene0087181(CESA4)
GO:2000241	regulation of reproductive process	1	6	0.71129	1	Unigene0010842(SOBIR1)
GO:0048523	negative regulation of cellular process	7	43	0.717769	1	Unigene0009975(--);Unigene0028984(E2FB);Unigene0029370(--);Unigene0031285(POLD2);Unigene0066922(ARP4);Unigene0068490(KRP5);Unigene0077558(At3g61590)
GO:0000375	RNA splicing, via transesterification reactions	3	19	0.71796	1	Unigene0006643(At1g07170);Unigene0035178(--);Unigene0066922(ARP4)
GO:0000377	RNA splicing, via transesterification reactions with bulged adenosine as nucleophile	3	19	0.71796	1	Unigene0006643(At1g07170);Unigene0035178(--);Unigene0066922(ARP4)
GO:0007166	cell surface receptor signaling pathway	3	19	0.71796	1	Unigene0003472(CERK1);Unigene0067801(LRK10L-2.7);Unigene0083548(CERK1)
GO:0007017	microtubule-based process	13	78	0.721812	1	Unigene0007441(KIN14Q);Unigene0007887(KIN7D);Unigene0007888(KIN7D);Unigene0013087(KIN14K);Unigene0020352(At5g10770);Unigene0031285(POLD2);Unigene0036726(TMN6);Unigene0039437(KIN8B);Unigene0053097(KIN12A);Unigene0058852(KIN7H);Unigene0061381(KIN7J);Unigene0068264(KIN5A);Unigene0082639(KIN13B)
GO:1901615	organic hydroxy compound metabolic process	23	135	0.724192	1	Unigene0003472(CERK1);Unigene0004188(AMT2-1);Unigene0010726(--);Unigene0011846(SDX1);Unigene0012207(UGP1);Unigene0012208(fyu1);Unigene0016050(rpsF);Unigene0019884(TROL);Unigene0020838(Os05g0428700);Unigene0023260(PDX1);Unigene0030038(--);Unigene0039709(FDH1);Unigene0057881(ISPG);Unigene0060111(SSL10);Unigene0063201(CYP38);Unigene0064596(HGO);Unigene0064862(RINO1);Unigene0083098(HCC1);Unigene00835…
GO:0001558	regulation of cell growth	2	13	0.729629	1	Unigene0029819(TTL);Unigene0087961(rbx1)
GO:0006470	protein dephosphorylation	2	13	0.729629	1	Unigene0008345(DSP2);Unigene0033505(DSP1)
GO:0006612	protein targeting to membrane	2	13	0.729629	1	Unigene0011628(srpra);Unigene0048213(FFC)
GO:0007186	G-protein coupled receptor signaling pathway	2	13	0.729629	1	Unigene0049334(GPA1);Unigene0074441(DGK5)
GO:0009606	tropism	2	13	0.729629	1	Unigene0022657(ABCB1);Unigene0051275(BAG6)
GO:0071705	nitrogen compound transport	11	67	0.731564	1	Unigene0002931(aac);Unigene0002932(aac);Unigene0004188(AMT2-1);Unigene0005929(NPF5.10);Unigene0012086(XB15);Unigene0039556(AZG1);Unigene0055612(aac);Unigene0085136(ACD11);Unigene0085639(CSTLP2);Unigene0086999(NPF8.1);Unigene0087604(COAC2)
GO:0043648	dicarboxylic acid metabolic process	5	32	0.740754	1	Unigene0025914(Os12g0632700);Unigene0047672(AAE13);Unigene0051100(ME6);Unigene0083203(CM1);Unigene0086339(GLN2)
GO:0019751	polyol metabolic process	7	44	0.740791	1	Unigene0010726(--);Unigene0011846(SDX1);Unigene0012207(UGP1);Unigene0012208(fyu1);Unigene0020838(Os05g0428700);Unigene0060111(SSL10);Unigene0064862(RINO1)
GO:0006790	sulfur compound metabolic process	27	159	0.742463	1	Unigene0001269(GLX2-4);Unigene0002887(PSAO);Unigene0006350(DMAS1);Unigene0008043(SIR);Unigene0010726(--);Unigene0011051(PTAC16);Unigene0017052(--);Unigene0019884(TROL);Unigene0020489(LHCB5);Unigene0021451(PSAK);Unigene0021535(pgmA);Unigene0022492(FKBP20-2);Unigene0033805(MGL);Unigene0035934(MMT1);Unigene0036423(STR9);Unigene0036726(TMN6);Unigene0052390(CHLG);Unigene0057881(ISPG);Unigene0061072(TH…
GO:0048367	shoot system development	9	56	0.744519	1	Unigene0002936(FER1);Unigene0010842(SOBIR1);Unigene0012086(XB15);Unigene0019855(At3g28040);Unigene0022657(ABCB1);Unigene0029675(FER1);Unigene0038041(--);Unigene0055504(GAM1);Unigene0085388(CYP90B2)
GO:0043436	oxoacid metabolic process	152	849	0.747528	1	Unigene0000013(LOX1.1);Unigene0000014(NIR);Unigene0000669(ALDP);Unigene0000737(rpc25);Unigene0000952(yrpB);Unigene0001289(naat-A);Unigene0002011(Y1);Unigene0002887(PSAO);Unigene0002965(OAT);Unigene0003472(CERK1);Unigene0004188(AMT2-1);Unigene0004495(GPD1);Unigene0004621(AS);Unigene0004890(BCAT5);Unigene0005716(KAS2);Unigene0007448(alaXL);Unigene0007580(TWN2);Unigene0007597(OPR2);Unigene0008043(SI…
GO:0055085	transmembrane transport	16	97	0.750468	1	Unigene0006104(CLC-F);Unigene0006830(atp-2);Unigene0006831(atp-2);Unigene0008563(HAK1);Unigene0012086(XB15);Unigene0020838(Os05g0428700);Unigene0022836(ATP9);Unigene0022837(ATP9);Unigene0031997(atp-1);Unigene0044566(POR1);Unigene0046949(RR1);Unigene0050451(HAK27);Unigene0069660(HAK7);Unigene0082082(CLC-B);Unigene0084970(Os02g0245800);Unigene0087639(HAK16)
GO:0008037	cell recognition	3	20	0.751108	1	Unigene0064672(B120);Unigene0085187(SD18);Unigene0087361(CRK10)
GO:0006066	alcohol metabolic process	12	74	0.752738	1	Unigene0010726(--);Unigene0011846(SDX1);Unigene0012207(UGP1);Unigene0012208(fyu1);Unigene0020838(Os05g0428700);Unigene0030038(--);Unigene0039709(FDH1);Unigene0060111(SSL10);Unigene0064862(RINO1);Unigene0085383(NMT2);Unigene0085388(CYP90B2);Unigene0087181(CESA4)
GO:0006082	organic acid metabolic process	152	850	0.752977	1	Unigene0000013(LOX1.1);Unigene0000014(NIR);Unigene0000669(ALDP);Unigene0000737(rpc25);Unigene0000952(yrpB);Unigene0001289(naat-A);Unigene0002011(Y1);Unigene0002887(PSAO);Unigene0002965(OAT);Unigene0003472(CERK1);Unigene0004188(AMT2-1);Unigene0004495(GPD1);Unigene0004621(AS);Unigene0004890(BCAT5);Unigene0005716(KAS2);Unigene0007448(alaXL);Unigene0007580(TWN2);Unigene0007597(OPR2);Unigene0008043(SI…
GO:0071702	organic substance transport	58	334	0.758458	1	Unigene0001312(ERG1);Unigene0002052(PTGES2);Unigene0002140(--);Unigene0002931(aac);Unigene0002932(aac);Unigene0003472(CERK1);Unigene0004188(AMT2-1);Unigene0004783(--);Unigene0005575(ALA1);Unigene0005868(--);Unigene0005929(NPF5.10);Unigene0008163(At1g02150);Unigene0010068(HSP90);Unigene0011253(RPL13);Unigene0011628(srpra);Unigene0012086(XB15);Unigene0014077(Os02g0178400);Unigene0016669(GRMZM2G1185…
GO:0044267	cellular protein metabolic process	286	1581	0.763841	1	Unigene0000135(--);Unigene0000304(HSS1);Unigene0000306(HSS1);Unigene0000412(--);Unigene0000430(SD25);Unigene0000576(AN6010);Unigene0000652(PIX13);Unigene0000667(CARB);Unigene0000719(CRK10);Unigene0000740(hsp90);Unigene0001199(CRK6);Unigene0001235(hsp90);Unigene0001236(MOD-E);Unigene0001257(swo1);Unigene0001583(MOD-E);Unigene0001673(At2g26730);Unigene0001754(LECRK41);Unigene0002283(At3g47570);Unig…
GO:0006563	L-serine metabolic process	1	7	0.765308	1	Unigene0020452(CYSK)
GO:0006749	glutathione metabolic process	1	7	0.765308	1	Unigene0001269(GLX2-4)
GO:0006814	sodium ion transport	1	7	0.765308	1	Unigene0040569(NHX2)
GO:0009690	cytokinin metabolic process	1	7	0.765308	1	Unigene0035338(CFM3)
GO:0010053	root epidermal cell differentiation	1	7	0.765308	1	Unigene0022657(ABCB1)
GO:0042398	cellular modified amino acid biosynthetic process	1	7	0.765308	1	Unigene0066342(DHS)
GO:0048511	rhythmic process	1	7	0.765308	1	Unigene0007185(--)
GO:0090627	plant epidermal cell differentiation	1	7	0.765308	1	Unigene0022657(ABCB1)
GO:0031324	negative regulation of cellular metabolic process	5	33	0.765766	1	Unigene0009975(--);Unigene0029370(--);Unigene0031285(POLD2);Unigene0066922(ARP4);Unigene0068490(KRP5)
GO:0008654	phospholipid biosynthetic process	2	14	0.76756	1	Unigene0013799(EVN);Unigene0074393(IP5P11)
GO:0009147	pyrimidine nucleoside triphosphate metabolic process	2	14	0.76756	1	Unigene0036487(ndk1);Unigene0036488(ndk1)
GO:0009148	pyrimidine nucleoside triphosphate biosynthetic process	2	14	0.76756	1	Unigene0036487(ndk1);Unigene0036488(ndk1)
GO:0009208	pyrimidine ribonucleoside triphosphate metabolic process	2	14	0.76756	1	Unigene0036487(ndk1);Unigene0036488(ndk1)
GO:0009209	pyrimidine ribonucleoside triphosphate biosynthetic process	2	14	0.76756	1	Unigene0036487(ndk1);Unigene0036488(ndk1)
GO:0016311	dephosphorylation	2	14	0.76756	1	Unigene0008345(DSP2);Unigene0033505(DSP1)
GO:0043244	regulation of protein complex disassembly	2	14	0.76756	1	Unigene0088053(ANB1);Unigene0088055(ANB1)
GO:0070271	protein complex biogenesis	28	167	0.769548	1	Unigene0002647(CCDA2);Unigene0002887(PSAO);Unigene0007556(--);Unigene0010726(--);Unigene0011573(RPL31);Unigene0016022(TUBB3);Unigene0019884(TROL);Unigene0021224(PSAL);Unigene0022492(FKBP20-2);Unigene0025648(TUBA3);Unigene0025649(TUBA2);Unigene0027912(ABC4);Unigene0028143(Os01g0184500);Unigene0029819(TTL);Unigene0030863(RPL2);Unigene0031573(Os08g0174900);Unigene0033805(MGL);Unigene0035487(PRFB3);U…
GO:0044723	single-organism carbohydrate metabolic process	34	201	0.770023	1	Unigene0006228(TPS6);Unigene0006229(TPS11);Unigene0008291(UGE-1);Unigene0010068(HSP90);Unigene0010719(--);Unigene0016615(GALM);Unigene0017892(GALM);Unigene0021535(pgmA);Unigene0022936(TPS9);Unigene0023260(PDX1);Unigene0023346(CSLA1);Unigene0025087(TPS9);Unigene0027247(acnA);Unigene0027283(UEL-1);Unigene0030096(SUT4);Unigene0033881(Galm);Unigene0041076(FUT1);Unigene0042726(DGP3);Unigene0043195(FRK…
GO:0031050	dsRNA fragmentation	4	27	0.770996	1	Unigene0029370(--);Unigene0040026(--);Unigene0040028(--);Unigene0066922(ARP4)
GO:0043331	response to dsRNA	4	27	0.770996	1	Unigene0029370(--);Unigene0040026(--);Unigene0040028(--);Unigene0066922(ARP4)
GO:0070918	production of small RNA involved in gene silencing by RNA	4	27	0.770996	1	Unigene0029370(--);Unigene0040026(--);Unigene0040028(--);Unigene0066922(ARP4)
GO:0071359	cellular response to dsRNA	4	27	0.770996	1	Unigene0029370(--);Unigene0040026(--);Unigene0040028(--);Unigene0066922(ARP4)
GO:1901699	cellular response to nitrogen compound	4	27	0.770996	1	Unigene0029370(--);Unigene0040026(--);Unigene0040028(--);Unigene0066922(ARP4)
GO:0010608	posttranscriptional regulation of gene expression	14	87	0.774141	1	Unigene0006198(TIF3E1);Unigene0010191(hsp98);Unigene0026551(hsp104);Unigene0028425(GIP);Unigene0029370(--);Unigene0035487(PRFB3);Unigene0040026(--);Unigene0040028(--);Unigene0057881(ISPG);Unigene0063386(hsp104);Unigene0065211(TIF3C1);Unigene0066922(ARP4);Unigene0088053(ANB1);Unigene0088055(ANB1)
GO:0070646	protein modification by small protein removal	3	21	0.781049	1	Unigene0030437(AMSH2);Unigene0084867(EBP1);Unigene0085342(--)
GO:0090567	reproductive shoot system development	6	40	0.784898	1	Unigene0002936(FER1);Unigene0010842(SOBIR1);Unigene0022657(ABCB1);Unigene0029675(FER1);Unigene0038041(--);Unigene0055504(GAM1)
GO:0015931	nucleobase-containing compound transport	5	34	0.788902	1	Unigene0002931(aac);Unigene0002932(aac);Unigene0055612(aac);Unigene0085639(CSTLP2);Unigene0087604(COAC2)
GO:1901700	response to oxygen-containing compound	25	152	0.792715	1	Unigene0000304(HSS1);Unigene0000306(HSS1);Unigene0004188(AMT2-1);Unigene0005868(--);Unigene0007347(NGR_a02300);Unigene0010068(HSP90);Unigene0010191(hsp98);Unigene0011516(glnA);Unigene0019884(TROL);Unigene0020489(LHCB5);Unigene0021920(LHC);Unigene0026551(hsp104);Unigene0034237(PAP6);Unigene0049334(GPA1);Unigene0050978(HY5);Unigene0055292(D8);Unigene0057881(ISPG);Unigene0063201(CYP38);Unigene006338…
GO:0006886	intracellular protein transport	26	158	0.79559	1	Unigene0001312(ERG1);Unigene0002052(PTGES2);Unigene0003472(CERK1);Unigene0004188(AMT2-1);Unigene0005868(--);Unigene0008163(At1g02150);Unigene0011253(RPL13);Unigene0011628(srpra);Unigene0018717(MIA40);Unigene0019884(TROL);Unigene0048213(FFC);Unigene0050097(JMT);Unigene0057881(ISPG);Unigene0060521(PTAC14);Unigene0063201(CYP38);Unigene0064596(HGO);Unigene0065100(PTAC2);Unigene0065264(SRPRA);Unigene0…
GO:0006575	cellular modified amino acid metabolic process	4	28	0.79589	1	Unigene0001269(GLX2-4);Unigene0018624(--);Unigene0060940(GDH2);Unigene0066342(DHS)
GO:0030154	cell differentiation	8	53	0.799961	1	Unigene0006700(QRT3);Unigene0022657(ABCB1);Unigene0028984(E2FB);Unigene0032641(ETG1);Unigene0047954(DCR);Unigene0052016(ENO1);Unigene0066922(ARP4);Unigene0080525(--)
GO:0032535	regulation of cellular component size	2	15	0.800768	1	Unigene0022657(ABCB1);Unigene0024902(PEX11-4)
GO:0090066	regulation of anatomical structure size	2	15	0.800768	1	Unigene0022657(ABCB1);Unigene0024902(PEX11-4)
GO:0006144	purine nucleobase metabolic process	1	8	0.809224	1	Unigene0031031(PUR2)
GO:0006555	methionine metabolic process	1	8	0.809224	1	Unigene0033805(MGL)
GO:0007602	phototransduction	1	8	0.809224	1	Unigene0072259(PHYA)
GO:0009582	detection of abiotic stimulus	1	8	0.809224	1	Unigene0072259(PHYA)
GO:0009583	detection of light stimulus	1	8	0.809224	1	Unigene0072259(PHYA)
GO:0010015	root morphogenesis	1	8	0.809224	1	Unigene0022657(ABCB1)
GO:0015893	drug transport	1	8	0.809224	1	Unigene0056614(DTX42)
GO:0015977	carbon fixation	1	8	0.809224	1	Unigene0074024(Os03g0267300)
GO:0042493	response to drug	1	8	0.809224	1	Unigene0056614(DTX42)
GO:0042546	cell wall biogenesis	1	8	0.809224	1	Unigene0087181(CESA4)
GO:0042723	thiamine-containing compound metabolic process	1	8	0.809224	1	Unigene0061072(THI1-1)
GO:0048731	system development	19	119	0.81135	1	Unigene0002877(XTH23);Unigene0002936(FER1);Unigene0010842(SOBIR1);Unigene0012086(XB15);Unigene0014836(RS2);Unigene0019596(PAC);Unigene0019855(At3g28040);Unigene0022657(ABCB1);Unigene0029675(FER1);Unigene0034793(CYP711A1);Unigene0038041(--);Unigene0052390(CHLG);Unigene0055504(GAM1);Unigene0062929(SKL1);Unigene0065100(PTAC2);Unigene0068645(CYP711A1);Unigene0077243(GUN4);Unigene0085388(CYP90B2);Unig…
GO:0019538	protein metabolic process	337	1872	0.817095	1	Unigene0000135(--);Unigene0000304(HSS1);Unigene0000306(HSS1);Unigene0000412(--);Unigene0000430(SD25);Unigene0000576(AN6010);Unigene0000652(PIX13);Unigene0000667(CARB);Unigene0000719(CRK10);Unigene0000740(hsp90);Unigene0000818(RBL1);Unigene0001199(CRK6);Unigene0001235(hsp90);Unigene0001236(MOD-E);Unigene0001257(swo1);Unigene0001583(MOD-E);Unigene0001639(DEGP5);Unigene0001673(At2g26730);Unigene0001…
GO:0031047	gene silencing by RNA	4	29	0.818554	1	Unigene0029370(--);Unigene0040026(--);Unigene0040028(--);Unigene0066922(ARP4)
GO:0043623	cellular protein complex assembly	23	143	0.819425	1	Unigene0002647(CCDA2);Unigene0002887(PSAO);Unigene0010726(--);Unigene0011573(RPL31);Unigene0016022(TUBB3);Unigene0019884(TROL);Unigene0021224(PSAL);Unigene0022492(FKBP20-2);Unigene0025648(TUBA3);Unigene0025649(TUBA2);Unigene0027912(ABC4);Unigene0030863(RPL2);Unigene0035487(PRFB3);Unigene0053564(--);Unigene0062930(ATP1);Unigene0063201(CYP38);Unigene0065100(PTAC2);Unigene0072952(LPA2);Unigene007402…
GO:0006754	ATP biosynthetic process	7	48	0.819486	1	Unigene0006830(atp-2);Unigene0006831(atp-2);Unigene0022836(ATP9);Unigene0022837(ATP9);Unigene0031976(atpI);Unigene0031997(atp-1);Unigene0039209(AtMg00640)
GO:0009145	purine nucleoside triphosphate biosynthetic process	7	48	0.819486	1	Unigene0006830(atp-2);Unigene0006831(atp-2);Unigene0022836(ATP9);Unigene0022837(ATP9);Unigene0031976(atpI);Unigene0031997(atp-1);Unigene0039209(AtMg00640)
GO:0009206	purine ribonucleoside triphosphate biosynthetic process	7	48	0.819486	1	Unigene0006830(atp-2);Unigene0006831(atp-2);Unigene0022836(ATP9);Unigene0022837(ATP9);Unigene0031976(atpI);Unigene0031997(atp-1);Unigene0039209(AtMg00640)
GO:0048856	anatomical structure development	43	258	0.823403	1	Unigene0001449(--);Unigene0002877(XTH23);Unigene0002936(FER1);Unigene0006700(QRT3);Unigene0010068(HSP90);Unigene0010842(SOBIR1);Unigene0011051(PTAC16);Unigene0012086(XB15);Unigene0014836(RS2);Unigene0018095(DEGP2);Unigene0019596(PAC);Unigene0019855(At3g28040);Unigene0022657(ABCB1);Unigene0027912(ABC4);Unigene0028984(E2FB);Unigene0029675(FER1);Unigene0032641(ETG1);Unigene0034793(CYP711A1);Unigene0…
GO:0048519	negative regulation of biological process	20	126	0.824233	1	Unigene0006461(PMEI9);Unigene0009975(--);Unigene0010842(SOBIR1);Unigene0026468(rraA);Unigene0028984(E2FB);Unigene0029370(--);Unigene0031285(POLD2);Unigene0032641(ETG1);Unigene0040026(--);Unigene0040028(--);Unigene0048386(DCL3B);Unigene0049334(GPA1);Unigene0054113(--);Unigene0054690(--);Unigene0056787(--);Unigene0061173(PECS-1.1);Unigene0061175(PME44);Unigene0066922(ARP4);Unigene0068490(KRP5);Unig…
GO:0006664	glycolipid metabolic process	2	16	0.829692	1	Unigene0050412(Os06g0160700);Unigene0075167(MGD2)
GO:0019220	regulation of phosphate metabolic process	2	16	0.829692	1	Unigene0056787(--);Unigene0068490(KRP5)
GO:0019321	pentose metabolic process	2	16	0.829692	1	Unigene0043195(FRK1);Unigene0054475(slr0537)
GO:0051174	regulation of phosphorus metabolic process	2	16	0.829692	1	Unigene0056787(--);Unigene0068490(KRP5)
GO:1903509	liposaccharide metabolic process	2	16	0.829692	1	Unigene0050412(Os06g0160700);Unigene0075167(MGD2)
GO:0009066	aspartate family amino acid metabolic process	5	36	0.829777	1	Unigene0004621(AS);Unigene0029344(Os03g0291500);Unigene0033805(MGL);Unigene0048046(PROC1);Unigene0066694(LYS3)
GO:0048646	anatomical structure formation involved in morphogenesis	3	23	0.832007	1	Unigene0006700(QRT3);Unigene0014836(RS2);Unigene0087284(RS2)
GO:0072593	reactive oxygen species metabolic process	8	55	0.832607	1	Unigene0004188(AMT2-1);Unigene0005868(--);Unigene0013950(Os06g0143000);Unigene0016946(APX1);Unigene0019884(TROL);Unigene0057881(ISPG);Unigene0063201(CYP38);Unigene0088181(TLP40)
GO:0035556	intracellular signal transduction	19	121	0.833331	1	Unigene0003058(RAB11C);Unigene0004188(AMT2-1);Unigene0019884(TROL);Unigene0026886(RAC4);Unigene0029491(ran);Unigene0031813(spg1);Unigene0031814(--);Unigene0036179(RAC6);Unigene0037535(YPTM2);Unigene0044259(RABC2A);Unigene0048316(RIC2);Unigene0049334(GPA1);Unigene0057881(ISPG);Unigene0059894(ARF);Unigene0072259(PHYA);Unigene0076480(RABA1F);Unigene0076481(RABA3);Unigene0077417(RABF2B);Unigene008749…
GO:1901605	alpha-amino acid metabolic process	26	162	0.83491	1	Unigene0002965(OAT);Unigene0004621(AS);Unigene0008785(IPMS2);Unigene0009533(GLN6);Unigene0011516(glnA);Unigene0019884(TROL);Unigene0020452(CYSK);Unigene0021577(LEUA);Unigene0024313(FDH1);Unigene0029344(Os03g0291500);Unigene0031499(PAL1);Unigene0033805(MGL);Unigene0034316(PAL);Unigene0034317(PAL);Unigene0035656(ACS7);Unigene0039805(GAD2);Unigene0043391(NAGK);Unigene0048046(PROC1);Unigene0049334(GP…
GO:0009069	serine family amino acid metabolic process	4	30	0.839103	1	Unigene0019884(TROL);Unigene0020452(CYSK);Unigene0057881(ISPG);Unigene0062929(SKL1)
GO:0009451	RNA modification	14	92	0.840326	1	Unigene0001639(DEGP5);Unigene0003997(--);Unigene0011959(RPS2A);Unigene0017666(RPS1);Unigene0021385(crp-74);Unigene0024161(RPS6);Unigene0027912(ABC4);Unigene0035487(PRFB3);Unigene0039859(nop-1);Unigene0040026(--);Unigene0040028(--);Unigene0059318(RPS13);Unigene0066708(rps20);Unigene0085342(--)
GO:0015980	energy derivation by oxidation of organic compounds	6	43	0.840746	1	Unigene0019921(sdh1);Unigene0054911(SBE1);Unigene0055925(AGPS2);Unigene0060941(AGPS1);Unigene0062857(SDH2);Unigene0081948(COX3)
GO:0009892	negative regulation of metabolic process	17	110	0.841794	1	Unigene0006461(PMEI9);Unigene0009975(--);Unigene0026468(rraA);Unigene0029370(--);Unigene0031285(POLD2);Unigene0032641(ETG1);Unigene0040026(--);Unigene0040028(--);Unigene0048386(DCL3B);Unigene0049334(GPA1);Unigene0054113(--);Unigene0054690(--);Unigene0056787(--);Unigene0061173(PECS-1.1);Unigene0061175(PME44);Unigene0066922(ARP4);Unigene0068490(KRP5)
GO:0009201	ribonucleoside triphosphate biosynthetic process	9	62	0.84453	1	Unigene0006830(atp-2);Unigene0006831(atp-2);Unigene0022836(ATP9);Unigene0022837(ATP9);Unigene0031976(atpI);Unigene0031997(atp-1);Unigene0036487(ndk1);Unigene0036488(ndk1);Unigene0039209(AtMg00640)
GO:0006402	mRNA catabolic process	1	9	0.844927	1	Unigene0003209(DBP2)
GO:0006553	lysine metabolic process	1	9	0.844927	1	Unigene0066694(LYS3)
GO:0006566	threonine metabolic process	1	9	0.844927	1	Unigene0048046(PROC1)
GO:0006865	amino acid transport	1	9	0.844927	1	Unigene0004188(AMT2-1)
GO:0009247	glycolipid biosynthetic process	1	9	0.844927	1	Unigene0050412(Os06g0160700)
GO:0022610	biological adhesion	1	9	0.844927	1	Unigene0022657(ABCB1)
GO:0045017	glycerolipid biosynthetic process	1	9	0.844927	1	Unigene0074393(IP5P11)
GO:0046474	glycerophospholipid biosynthetic process	1	9	0.844927	1	Unigene0074393(IP5P11)
GO:1902582	single-organism intracellular transport	27	169	0.845448	1	Unigene0001312(ERG1);Unigene0002052(PTGES2);Unigene0003472(CERK1);Unigene0004188(AMT2-1);Unigene0005868(--);Unigene0008163(At1g02150);Unigene0011253(RPL13);Unigene0011628(srpra);Unigene0018717(MIA40);Unigene0019884(TROL);Unigene0035586(--);Unigene0048213(FFC);Unigene0050097(JMT);Unigene0057881(ISPG);Unigene0060521(PTAC14);Unigene0063201(CYP38);Unigene0063324(VPS32.1);Unigene0064596(HGO);Unigene00…
GO:0006417	regulation of translation	8	56	0.847288	1	Unigene0006198(TIF3E1);Unigene0010191(hsp98);Unigene0026551(hsp104);Unigene0028425(GIP);Unigene0063386(hsp104);Unigene0065211(TIF3C1);Unigene0088053(ANB1);Unigene0088055(ANB1)
GO:0034248	regulation of cellular amide metabolic process	8	56	0.847288	1	Unigene0006198(TIF3E1);Unigene0010191(hsp98);Unigene0026551(hsp104);Unigene0028425(GIP);Unigene0063386(hsp104);Unigene0065211(TIF3C1);Unigene0088053(ANB1);Unigene0088055(ANB1)
GO:0009144	purine nucleoside triphosphate metabolic process	7	50	0.85116	1	Unigene0006830(atp-2);Unigene0006831(atp-2);Unigene0022836(ATP9);Unigene0022837(ATP9);Unigene0031976(atpI);Unigene0031997(atp-1);Unigene0039209(AtMg00640)
GO:0009205	purine ribonucleoside triphosphate metabolic process	7	50	0.85116	1	Unigene0006830(atp-2);Unigene0006831(atp-2);Unigene0022836(ATP9);Unigene0022837(ATP9);Unigene0031976(atpI);Unigene0031997(atp-1);Unigene0039209(AtMg00640)
GO:0046034	ATP metabolic process	7	50	0.85116	1	Unigene0006830(atp-2);Unigene0006831(atp-2);Unigene0022836(ATP9);Unigene0022837(ATP9);Unigene0031976(atpI);Unigene0031997(atp-1);Unigene0039209(AtMg00640)
GO:0006461	protein complex assembly	26	164	0.852376	1	Unigene0002647(CCDA2);Unigene0002887(PSAO);Unigene0007556(--);Unigene0010726(--);Unigene0011573(RPL31);Unigene0016022(TUBB3);Unigene0019884(TROL);Unigene0021224(PSAL);Unigene0022492(FKBP20-2);Unigene0025648(TUBA3);Unigene0025649(TUBA2);Unigene0027912(ABC4);Unigene0029819(TTL);Unigene0030863(RPL2);Unigene0033805(MGL);Unigene0035487(PRFB3);Unigene0053564(--);Unigene0062930(ATP1);Unigene0063201(CYP3…
GO:0006342	chromatin silencing	3	24	0.853424	1	Unigene0029370(--);Unigene0031285(POLD2);Unigene0066922(ARP4)
GO:0006694	steroid biosynthetic process	3	24	0.853424	1	Unigene0008043(SIR);Unigene0030038(--);Unigene0085388(CYP90B2)
GO:0022411	cellular component disassembly	3	24	0.853424	1	Unigene0035487(PRFB3);Unigene0088053(ANB1);Unigene0088055(ANB1)
GO:0032984	macromolecular complex disassembly	3	24	0.853424	1	Unigene0035487(PRFB3);Unigene0088053(ANB1);Unigene0088055(ANB1)
GO:0043241	protein complex disassembly	3	24	0.853424	1	Unigene0035487(PRFB3);Unigene0088053(ANB1);Unigene0088055(ANB1)
GO:0043624	cellular protein complex disassembly	3	24	0.853424	1	Unigene0035487(PRFB3);Unigene0088053(ANB1);Unigene0088055(ANB1)
GO:0045814	negative regulation of gene expression, epigenetic	3	24	0.853424	1	Unigene0029370(--);Unigene0031285(POLD2);Unigene0066922(ARP4)
GO:0045892	negative regulation of transcription, DNA-templated	3	24	0.853424	1	Unigene0029370(--);Unigene0031285(POLD2);Unigene0066922(ARP4)
GO:1903507	negative regulation of nucleic acid-templated transcription	3	24	0.853424	1	Unigene0029370(--);Unigene0031285(POLD2);Unigene0066922(ARP4)
GO:2000113	negative regulation of cellular macromolecule biosynthetic process	3	24	0.853424	1	Unigene0029370(--);Unigene0031285(POLD2);Unigene0066922(ARP4)
GO:0009933	meristem structural organization	2	17	0.854772	1	Unigene0010068(HSP90);Unigene0066922(ARP4)
GO:0022622	root system development	2	17	0.854772	1	Unigene0002877(XTH23);Unigene0022657(ABCB1)
GO:0048364	root development	2	17	0.854772	1	Unigene0002877(XTH23);Unigene0022657(ABCB1)
GO:0048532	anatomical structure arrangement	2	17	0.854772	1	Unigene0010068(HSP90);Unigene0066922(ARP4)
GO:0006766	vitamin metabolic process	4	31	0.857661	1	Unigene0020087(At2g25830);Unigene0023260(PDX1);Unigene0061072(THI1-1);Unigene0086008(RIBA2)
GO:0006767	water-soluble vitamin metabolic process	4	31	0.857661	1	Unigene0020087(At2g25830);Unigene0023260(PDX1);Unigene0061072(THI1-1);Unigene0086008(RIBA2)
GO:0009142	nucleoside triphosphate biosynthetic process	9	63	0.857736	1	Unigene0006830(atp-2);Unigene0006831(atp-2);Unigene0022836(ATP9);Unigene0022837(ATP9);Unigene0031976(atpI);Unigene0031997(atp-1);Unigene0036487(ndk1);Unigene0036488(ndk1);Unigene0039209(AtMg00640)
GO:0034660	ncRNA metabolic process	35	217	0.858619	1	Unigene0002887(PSAO);Unigene0003209(DBP2);Unigene0003565(DUS2);Unigene0007245(--);Unigene0007448(alaXL);Unigene0007580(TWN2);Unigene0008163(At1g02150);Unigene0009066(AGPL1);Unigene0011051(PTAC16);Unigene0011131(DIM1B);Unigene0011573(RPL31);Unigene0019884(TROL);Unigene0021385(crp-74);Unigene0022492(FKBP20-2);Unigene0028143(Os01g0184500);Unigene0028973(At2g33840);Unigene0035338(CFM3);Unigene0036437…
GO:0019752	carboxylic acid metabolic process	144	829	0.859669	1	Unigene0000013(LOX1.1);Unigene0000669(ALDP);Unigene0000737(rpc25);Unigene0000952(yrpB);Unigene0001289(naat-A);Unigene0002011(Y1);Unigene0002887(PSAO);Unigene0002965(OAT);Unigene0003472(CERK1);Unigene0004188(AMT2-1);Unigene0004495(GPD1);Unigene0004621(AS);Unigene0004890(BCAT5);Unigene0005716(KAS2);Unigene0007448(alaXL);Unigene0007580(TWN2);Unigene0007597(OPR2);Unigene0008043(SIR);Unigene0008163(At…
GO:0006101	citrate metabolic process	9	64	0.870029	1	Unigene0013690(At5g14590);Unigene0019921(sdh1);Unigene0025914(Os12g0632700);Unigene0046251(PPC16);Unigene0047321(acoA);Unigene0056939(acoA);Unigene0062391(RPS14);Unigene0062857(SDH2);Unigene0068057(acoA)
GO:0009199	ribonucleoside triphosphate metabolic process	9	64	0.870029	1	Unigene0006830(atp-2);Unigene0006831(atp-2);Unigene0022836(ATP9);Unigene0022837(ATP9);Unigene0031976(atpI);Unigene0031997(atp-1);Unigene0036487(ndk1);Unigene0036488(ndk1);Unigene0039209(AtMg00640)
GO:0072350	tricarboxylic acid metabolic process	9	64	0.870029	1	Unigene0013690(At5g14590);Unigene0019921(sdh1);Unigene0025914(Os12g0632700);Unigene0046251(PPC16);Unigene0047321(acoA);Unigene0056939(acoA);Unigene0062391(RPS14);Unigene0062857(SDH2);Unigene0068057(acoA)
GO:0009890	negative regulation of biosynthetic process	3	25	0.872415	1	Unigene0029370(--);Unigene0031285(POLD2);Unigene0066922(ARP4)
GO:0010558	negative regulation of macromolecule biosynthetic process	3	25	0.872415	1	Unigene0029370(--);Unigene0031285(POLD2);Unigene0066922(ARP4)
GO:0031327	negative regulation of cellular biosynthetic process	3	25	0.872415	1	Unigene0029370(--);Unigene0031285(POLD2);Unigene0066922(ARP4)
GO:0045934	negative regulation of nucleobase-containing compound metabolic process	3	25	0.872415	1	Unigene0029370(--);Unigene0031285(POLD2);Unigene0066922(ARP4)
GO:0048509	regulation of meristem development	3	25	0.872415	1	Unigene0010068(HSP90);Unigene0018095(DEGP2);Unigene0058973(AATL1)
GO:0051172	negative regulation of nitrogen compound metabolic process	3	25	0.872415	1	Unigene0029370(--);Unigene0031285(POLD2);Unigene0066922(ARP4)
GO:0051253	negative regulation of RNA metabolic process	3	25	0.872415	1	Unigene0029370(--);Unigene0031285(POLD2);Unigene0066922(ARP4)
GO:1902679	negative regulation of RNA biosynthetic process	3	25	0.872415	1	Unigene0029370(--);Unigene0031285(POLD2);Unigene0066922(ARP4)
GO:0048513	animal organ development	8	58	0.873559	1	Unigene0014836(RS2);Unigene0019596(PAC);Unigene0052390(CHLG);Unigene0062929(SKL1);Unigene0065100(PTAC2);Unigene0077243(GUN4);Unigene0085388(CYP90B2);Unigene0087284(RS2)
GO:0006900	membrane budding	1	10	0.873951	1	Unigene0065150(--)
GO:0006901	vesicle coating	1	10	0.873951	1	Unigene0065150(--)
GO:0006997	nucleus organization	1	10	0.873951	1	Unigene0085342(--)
GO:0016050	vesicle organization	1	10	0.873951	1	Unigene0065150(--)
GO:0043549	regulation of kinase activity	1	10	0.873951	1	Unigene0068490(KRP5)
GO:0045859	regulation of protein kinase activity	1	10	0.873951	1	Unigene0068490(KRP5)
GO:0046467	membrane lipid biosynthetic process	1	10	0.873951	1	Unigene0050412(Os06g0160700)
GO:0051338	regulation of transferase activity	1	10	0.873951	1	Unigene0068490(KRP5)
GO:0055067	monovalent inorganic cation homeostasis	1	10	0.873951	1	Unigene0040569(NHX2)
GO:0034613	cellular protein localization	26	167	0.875936	1	Unigene0001312(ERG1);Unigene0002052(PTGES2);Unigene0003472(CERK1);Unigene0004188(AMT2-1);Unigene0005868(--);Unigene0008163(At1g02150);Unigene0011253(RPL13);Unigene0011628(srpra);Unigene0018717(MIA40);Unigene0019884(TROL);Unigene0048213(FFC);Unigene0050097(JMT);Unigene0057881(ISPG);Unigene0060521(PTAC14);Unigene0063201(CYP38);Unigene0064596(HGO);Unigene0065100(PTAC2);Unigene0065264(SRPRA);Unigene0…
GO:0070727	cellular macromolecule localization	26	167	0.875936	1	Unigene0001312(ERG1);Unigene0002052(PTGES2);Unigene0003472(CERK1);Unigene0004188(AMT2-1);Unigene0005868(--);Unigene0008163(At1g02150);Unigene0011253(RPL13);Unigene0011628(srpra);Unigene0018717(MIA40);Unigene0019884(TROL);Unigene0048213(FFC);Unigene0050097(JMT);Unigene0057881(ISPG);Unigene0060521(PTAC14);Unigene0063201(CYP38);Unigene0064596(HGO);Unigene0065100(PTAC2);Unigene0065264(SRPRA);Unigene0…
GO:0009081	branched-chain amino acid metabolic process	2	18	0.876434	1	Unigene0008785(IPMS2);Unigene0021577(LEUA)
GO:0072657	protein localization to membrane	2	18	0.876434	1	Unigene0011628(srpra);Unigene0048213(FFC)
GO:0090150	establishment of protein localization to membrane	2	18	0.876434	1	Unigene0011628(srpra);Unigene0048213(FFC)
GO:0009628	response to abiotic stimulus	46	284	0.881553	1	Unigene0000304(HSS1);Unigene0000306(HSS1);Unigene0002965(OAT);Unigene0008043(SIR);Unigene0009066(AGPL1);Unigene0010068(HSP90);Unigene0010191(hsp98);Unigene0011051(PTAC16);Unigene0011516(glnA);Unigene0011846(SDX1);Unigene0012207(UGP1);Unigene0012208(fyu1);Unigene0016903(--);Unigene0019302(--);Unigene0019884(TROL);Unigene0020489(LHCB5);Unigene0020984(RZ1A);Unigene0021920(LHC);Unigene0022657(ABCB1);…
GO:0016071	mRNA metabolic process	3	26	0.889195	1	Unigene0003209(DBP2);Unigene0019596(PAC);Unigene0031573(Os08g0174900)
GO:0044786	cell cycle DNA replication	3	26	0.889195	1	Unigene0028984(E2FB);Unigene0032641(ETG1);Unigene0087961(rbx1)
GO:0042451	purine nucleoside biosynthetic process	7	53	0.890086	1	Unigene0006830(atp-2);Unigene0006831(atp-2);Unigene0022836(ATP9);Unigene0022837(ATP9);Unigene0031976(atpI);Unigene0031997(atp-1);Unigene0039209(AtMg00640)
GO:0046129	purine ribonucleoside biosynthetic process	7	53	0.890086	1	Unigene0006830(atp-2);Unigene0006831(atp-2);Unigene0022836(ATP9);Unigene0022837(ATP9);Unigene0031976(atpI);Unigene0031997(atp-1);Unigene0039209(AtMg00640)
GO:0009141	nucleoside triphosphate metabolic process	9	66	0.892029	1	Unigene0006830(atp-2);Unigene0006831(atp-2);Unigene0022836(ATP9);Unigene0022837(ATP9);Unigene0031976(atpI);Unigene0031997(atp-1);Unigene0036487(ndk1);Unigene0036488(ndk1);Unigene0039209(AtMg00640)
GO:0040029	regulation of gene expression, epigenetic	5	40	0.892184	1	Unigene0029370(--);Unigene0031285(POLD2);Unigene0040026(--);Unigene0040028(--);Unigene0066922(ARP4)
GO:0000338	protein deneddylation	2	19	0.895078	1	Unigene0084867(EBP1);Unigene0085342(--)
GO:0006810	transport	149	867	0.895084	1	Unigene0000001(MRS2-B);Unigene0001312(ERG1);Unigene0001372(PHT1-4);Unigene0002052(PTGES2);Unigene0002140(--);Unigene0002887(PSAO);Unigene0002931(aac);Unigene0002932(aac);Unigene0002936(FER1);Unigene0003081(At1g19450);Unigene0003472(CERK1);Unigene0003791(ACA10);Unigene0003934(--);Unigene0004057(SULTR3;2);Unigene0004188(AMT2-1);Unigene0004783(--);Unigene0005575(ALA1);Unigene0005868(--);Unigene00059…
GO:0009059	macromolecule biosynthetic process	153	890	0.89743	1	Unigene0000091(Os08g0175300);Unigene0000343(MYB63);Unigene0000436(HOX4);Unigene0000737(rpc25);Unigene0002158(TEF1);Unigene0002436(NAC067);Unigene0004130(ZHD1);Unigene0004166(At4g27270);Unigene0004731(--);Unigene0005607(--);Unigene0005660(UNG);Unigene0006142(SIGC);Unigene0006198(TIF3E1);Unigene0006691(TEF1);Unigene0007299(--);Unigene0007415(RPL15);Unigene0007448(alaXL);Unigene0007580(TWN2);Unigene…
GO:0006397	mRNA processing	1	11	0.897546	1	Unigene0019596(PAC)
GO:0006401	RNA catabolic process	1	11	0.897546	1	Unigene0003209(DBP2)
GO:0030258	lipid modification	1	11	0.897546	1	Unigene0075167(MGD2)
GO:0007031	peroxisome organization	4	34	0.902733	1	Unigene0024902(PEX11-4);Unigene0064596(HGO);Unigene0065264(SRPRA);Unigene0086344(ARC5)
GO:0034622	cellular macromolecular complex assembly	24	160	0.908328	1	Unigene0002647(CCDA2);Unigene0002887(PSAO);Unigene0010726(--);Unigene0011573(RPL31);Unigene0016022(TUBB3);Unigene0019884(TROL);Unigene0021224(PSAL);Unigene0022492(FKBP20-2);Unigene0025648(TUBA3);Unigene0025649(TUBA2);Unigene0027912(ABC4);Unigene0030863(RPL2);Unigene0035487(PRFB3);Unigene0053564(--);Unigene0062930(ATP1);Unigene0063201(CYP38);Unigene0065100(PTAC2);Unigene0072952(LPA2);Unigene007402…
GO:0000003	reproduction	37	237	0.908875	1	Unigene0000076(EXPB3);Unigene0002936(FER1);Unigene0008153(--);Unigene0009242(LPAT1);Unigene0009243(--);Unigene0009334(At4g34730);Unigene0009672(EXPB4);Unigene0009674(EXPB3);Unigene0009675(EXPB3);Unigene0010842(SOBIR1);Unigene0016855(EXPB4);Unigene0022594(CP33);Unigene0022657(ABCB1);Unigene0025558(EXPB12);Unigene0028324(RRP41L);Unigene0029675(FER1);Unigene0031285(POLD2);Unigene0031573(Os08g0174900…
GO:0003002	regionalization	2	20	0.911075	1	Unigene0014836(RS2);Unigene0087284(RS2)
GO:0006448	regulation of translational elongation	2	20	0.911075	1	Unigene0088053(ANB1);Unigene0088055(ANB1)
GO:0006511	ubiquitin-dependent protein catabolic process	2	20	0.911075	1	Unigene0077558(At3g61590);Unigene0087961(rbx1)
GO:0006643	membrane lipid metabolic process	2	20	0.911075	1	Unigene0050412(Os06g0160700);Unigene0075167(MGD2)
GO:0009100	glycoprotein metabolic process	2	20	0.911075	1	Unigene0010719(--);Unigene0023844(FUC1)
GO:0009648	photoperiodism	2	20	0.911075	1	Unigene0051275(BAG6);Unigene0066922(ARP4)
GO:0009791	post-embryonic development	24	161	0.914151	1	Unigene0002936(FER1);Unigene0010842(SOBIR1);Unigene0011051(PTAC16);Unigene0019855(At3g28040);Unigene0022657(ABCB1);Unigene0024313(FDH1);Unigene0027912(ABC4);Unigene0028324(RRP41L);Unigene0029675(FER1);Unigene0031285(POLD2);Unigene0033230(--);Unigene0036423(STR9);Unigene0036437(Os03g0108600);Unigene0038041(--);Unigene0042018(At1g33811);Unigene0050978(HY5);Unigene0052935(cyp41);Unigene0055504(GAM1)…
GO:0008380	RNA splicing	4	35	0.91467	1	Unigene0006643(At1g07170);Unigene0035178(--);Unigene0036726(TMN6);Unigene0066922(ARP4)
GO:0070085	glycosylation	4	35	0.91467	1	Unigene0010719(--);Unigene0023346(CSLA1);Unigene0041076(FUT1);Unigene0069586(FUT11)
GO:0034654	nucleobase-containing compound biosynthetic process	60	372	0.916071	1	Unigene0001495(Os02g0134400);Unigene0004166(At4g27270);Unigene0005607(--);Unigene0006142(SIGC);Unigene0006830(atp-2);Unigene0006831(atp-2);Unigene0007299(--);Unigene0007415(RPL15);Unigene0007673(PTAC10);Unigene0008043(SIR);Unigene0009334(At4g34730);Unigene0012825(nusG);Unigene0014836(RS2);Unigene0018980(PP2A10);Unigene0020759(--);Unigene0022492(FKBP20-2);Unigene0022836(ATP9);Unigene0022837(ATP9);…
GO:0000160	phosphorelay signal transduction system	1	12	0.916727	1	Unigene0049334(GPA1)
GO:0006801	superoxide metabolic process	1	12	0.916727	1	Unigene0013950(Os06g0143000)
GO:0006839	mitochondrial transport	1	12	0.916727	1	Unigene0035586(--)
GO:0009799	specification of symmetry	1	12	0.916727	1	Unigene0066922(ARP4)
GO:0051640	organelle localization	1	12	0.916727	1	Unigene0066814(FIM3)
GO:0007389	pattern specification process	3	28	0.916939	1	Unigene0014836(RS2);Unigene0066922(ARP4);Unigene0087284(RS2)
GO:0022904	respiratory electron transport chain	3	28	0.916939	1	Unigene0019921(sdh1);Unigene0062857(SDH2);Unigene0081948(COX3)
GO:0042430	indole-containing compound metabolic process	3	28	0.916939	1	Unigene0008043(SIR);Unigene0024313(FDH1);Unigene0062929(SKL1)
GO:0022607	cellular component assembly	30	198	0.920179	1	Unigene0002647(CCDA2);Unigene0002887(PSAO);Unigene0006700(QRT3);Unigene0007556(--);Unigene0010726(--);Unigene0011573(RPL31);Unigene0016022(TUBB3);Unigene0019884(TROL);Unigene0021224(PSAL);Unigene0022492(FKBP20-2);Unigene0025648(TUBA3);Unigene0025649(TUBA2);Unigene0027912(ABC4);Unigene0029819(TTL);Unigene0030863(RPL2);Unigene0033805(MGL);Unigene0035487(PRFB3);Unigene0053564(--);Unigene0062930(ATP1…
GO:0009152	purine ribonucleotide biosynthetic process	11	82	0.920367	1	Unigene0006830(atp-2);Unigene0006831(atp-2);Unigene0022836(ATP9);Unigene0022837(ATP9);Unigene0031976(atpI);Unigene0031997(atp-1);Unigene0036487(ndk1);Unigene0036488(ndk1);Unigene0039209(AtMg00640);Unigene0042088(At1g16350);Unigene0051817(PMA3)
GO:0006525	arginine metabolic process	2	21	0.924762	1	Unigene0002965(OAT);Unigene0043391(NAGK)
GO:0006586	indolalkylamine metabolic process	2	21	0.924762	1	Unigene0024313(FDH1);Unigene0062929(SKL1)
GO:0009067	aspartate family amino acid biosynthetic process	2	21	0.924762	1	Unigene0004621(AS);Unigene0029344(Os03g0291500)
GO:0006164	purine nucleotide biosynthetic process	12	89	0.924859	1	Unigene0006830(atp-2);Unigene0006831(atp-2);Unigene0022836(ATP9);Unigene0022837(ATP9);Unigene0031976(atpI);Unigene0031997(atp-1);Unigene0036487(ndk1);Unigene0036488(ndk1);Unigene0039209(AtMg00640);Unigene0042088(At1g16350);Unigene0045764(AFUA_2G03610);Unigene0051817(PMA3)
GO:0009064	glutamine family amino acid metabolic process	6	50	0.926236	1	Unigene0002965(OAT);Unigene0009533(GLN6);Unigene0039805(GAD2);Unigene0043391(NAGK);Unigene0048046(PROC1);Unigene0086339(GLN2)
GO:0018205	peptidyl-lysine modification	9	70	0.926801	1	Unigene0029370(--);Unigene0031285(POLD2);Unigene0032641(ETG1);Unigene0033230(--);Unigene0047753(LSMT-L);Unigene0066922(ARP4);Unigene0087961(rbx1);Unigene0088053(ANB1);Unigene0088055(ANB1)
GO:0051716	cellular response to stimulus	80	490	0.927662	1	Unigene0000304(HSS1);Unigene0000306(HSS1);Unigene0002931(aac);Unigene0002932(aac);Unigene0002965(OAT);Unigene0003058(RAB11C);Unigene0003472(CERK1);Unigene0004188(AMT2-1);Unigene0005660(UNG);Unigene0005868(--);Unigene0007066(SAP17);Unigene0007347(NGR_a02300);Unigene0009143(IAA16);Unigene0010068(HSP90);Unigene0010191(hsp98);Unigene0015052(--);Unigene0018289(--);Unigene0019884(TROL);Unigene0020629(I…
GO:1901659	glycosyl compound biosynthetic process	13	96	0.929143	1	Unigene0006830(atp-2);Unigene0006831(atp-2);Unigene0008043(SIR);Unigene0010726(--);Unigene0011051(PTAC16);Unigene0021535(pgmA);Unigene0022492(FKBP20-2);Unigene0022836(ATP9);Unigene0022837(ATP9);Unigene0031976(atpI);Unigene0031997(atp-1);Unigene0039209(AtMg00640);Unigene0069300(ISA2)
GO:0065003	macromolecular complex assembly	27	182	0.929359	1	Unigene0002647(CCDA2);Unigene0002887(PSAO);Unigene0007556(--);Unigene0010726(--);Unigene0011573(RPL31);Unigene0016022(TUBB3);Unigene0019884(TROL);Unigene0021224(PSAL);Unigene0022492(FKBP20-2);Unigene0025648(TUBA3);Unigene0025649(TUBA2);Unigene0027912(ABC4);Unigene0029819(TTL);Unigene0030863(RPL2);Unigene0033805(MGL);Unigene0035487(PRFB3);Unigene0053564(--);Unigene0062930(ATP1);Unigene0063201(CYP3…
GO:0007275	multicellular organism development	47	301	0.931958	1	Unigene0002877(XTH23);Unigene0002936(FER1);Unigene0006700(QRT3);Unigene0008153(--);Unigene0010068(HSP90);Unigene0010842(SOBIR1);Unigene0011051(PTAC16);Unigene0012086(XB15);Unigene0012207(UGP1);Unigene0012208(fyu1);Unigene0014836(RS2);Unigene0018095(DEGP2);Unigene0019596(PAC);Unigene0019855(At3g28040);Unigene0022256(LBD4);Unigene0022657(ABCB1);Unigene0024313(FDH1);Unigene0027912(ABC4);Unigene00283…
GO:0001932	regulation of protein phosphorylation	1	13	0.932318	1	Unigene0068490(KRP5)
GO:0006352	DNA-templated transcription, initiation	1	13	0.932318	1	Unigene0087464(--)
GO:0042325	regulation of phosphorylation	1	13	0.932318	1	Unigene0068490(KRP5)
GO:0007010	cytoskeleton organization	5	44	0.933775	1	Unigene0022657(ABCB1);Unigene0027247(acnA);Unigene0031285(POLD2);Unigene0036570(ADF10);Unigene0036726(TMN6)
GO:0009409	response to cold	4	37	0.93469	1	Unigene0020984(RZ1A);Unigene0022657(ABCB1);Unigene0045902(--);Unigene0066922(ARP4)
GO:0009127	purine nucleoside monophosphate biosynthetic process	7	58	0.935864	1	Unigene0006830(atp-2);Unigene0006831(atp-2);Unigene0022836(ATP9);Unigene0022837(ATP9);Unigene0031976(atpI);Unigene0031997(atp-1);Unigene0039209(AtMg00640)
GO:0009168	purine ribonucleoside monophosphate biosynthetic process	7	58	0.935864	1	Unigene0006830(atp-2);Unigene0006831(atp-2);Unigene0022836(ATP9);Unigene0022837(ATP9);Unigene0031976(atpI);Unigene0031997(atp-1);Unigene0039209(AtMg00640)
GO:0044707	single-multicellular organism process	54	343	0.935924	1	Unigene0002877(XTH23);Unigene0002936(FER1);Unigene0006156(TS2);Unigene0006700(QRT3);Unigene0008153(--);Unigene0009242(LPAT1);Unigene0009243(--);Unigene0010068(HSP90);Unigene0010842(SOBIR1);Unigene0011051(PTAC16);Unigene0011846(SDX1);Unigene0012086(XB15);Unigene0012207(UGP1);Unigene0012208(fyu1);Unigene0014836(RS2);Unigene0018095(DEGP2);Unigene0019596(PAC);Unigene0019855(At3g28040);Unigene0022256(…
GO:1901564	organonitrogen compound metabolic process	137	816	0.936658	1	Unigene0000952(yrpB);Unigene0001269(GLX2-4);Unigene0001495(Os02g0134400);Unigene0002011(Y1);Unigene0002222(Os10g0502400);Unigene0002887(PSAO);Unigene0002965(OAT);Unigene0004621(AS);Unigene0004890(BCAT5);Unigene0006198(TIF3E1);Unigene0006278(CPX);Unigene0006380(--);Unigene0006830(atp-2);Unigene0006831(atp-2);Unigene0007448(alaXL);Unigene0007580(TWN2);Unigene0008043(SIR);Unigene0008183(PPOX1);Unige…
GO:0006163	purine nucleotide metabolic process	14	104	0.938721	1	Unigene0006830(atp-2);Unigene0006831(atp-2);Unigene0022836(ATP9);Unigene0022837(ATP9);Unigene0031976(atpI);Unigene0031997(atp-1);Unigene0036487(ndk1);Unigene0036488(ndk1);Unigene0039209(AtMg00640);Unigene0039859(nop-1);Unigene0042088(At1g16350);Unigene0045764(AFUA_2G03610);Unigene0051817(PMA3);Unigene0084867(EBP1)
GO:0032501	multicellular organismal process	54	344	0.939046	1	Unigene0002877(XTH23);Unigene0002936(FER1);Unigene0006156(TS2);Unigene0006700(QRT3);Unigene0008153(--);Unigene0009242(LPAT1);Unigene0009243(--);Unigene0010068(HSP90);Unigene0010842(SOBIR1);Unigene0011051(PTAC16);Unigene0011846(SDX1);Unigene0012086(XB15);Unigene0012207(UGP1);Unigene0012208(fyu1);Unigene0014836(RS2);Unigene0018095(DEGP2);Unigene0019596(PAC);Unigene0019855(At3g28040);Unigene0022256(…
GO:0051234	establishment of localization	182	1070	0.941172	1	Unigene0000001(MRS2-B);Unigene0001312(ERG1);Unigene0001372(PHT1-4);Unigene0002052(PTGES2);Unigene0002140(--);Unigene0002832(AAT1);Unigene0002887(PSAO);Unigene0002931(aac);Unigene0002932(aac);Unigene0002936(FER1);Unigene0003081(At1g19450);Unigene0003472(CERK1);Unigene0003791(ACA10);Unigene0003934(--);Unigene0004057(SULTR3;2);Unigene0004144(Slc37a2);Unigene0004188(AMT2-1);Unigene0004783(--);Unigene…
GO:0099402	plant organ development	6	52	0.941699	1	Unigene0002877(XTH23);Unigene0002936(FER1);Unigene0012086(XB15);Unigene0022657(ABCB1);Unigene0029675(FER1);Unigene0085388(CYP90B2)
GO:1901576	organic substance biosynthetic process	239	1387	0.942253	1	Unigene0000013(LOX1.1);Unigene0000091(Os08g0175300);Unigene0000343(MYB63);Unigene0000436(HOX4);Unigene0000737(rpc25);Unigene0001495(Os02g0134400);Unigene0002011(Y1);Unigene0002158(TEF1);Unigene0002222(Os10g0502400);Unigene0002436(NAC067);Unigene0002887(PSAO);Unigene0004130(ZHD1);Unigene0004166(At4g27270);Unigene0004621(AS);Unigene0004731(--);Unigene0005607(--);Unigene0005660(UNG);Unigene0006142(S…
GO:1901135	carbohydrate derivative metabolic process	35	234	0.945294	1	Unigene0006380(--);Unigene0006830(atp-2);Unigene0006831(atp-2);Unigene0008043(SIR);Unigene0010537(Cht8);Unigene0010539(Cht12);Unigene0010719(--);Unigene0010726(--);Unigene0011051(PTAC16);Unigene0014264(CHIT3);Unigene0015077(Cht6);Unigene0021535(pgmA);Unigene0021551(Os01g0939600);Unigene0021552(Os01g0801600);Unigene0022492(FKBP20-2);Unigene0022836(ATP9);Unigene0022837(ATP9);Unigene0023770(CTL1);Un…
GO:0018193	peptidyl-amino acid modification	11	86	0.945319	1	Unigene0029370(--);Unigene0031285(POLD2);Unigene0032641(ETG1);Unigene0033230(--);Unigene0047753(LSMT-L);Unigene0063201(CYP38);Unigene0066922(ARP4);Unigene0087961(rbx1);Unigene0088053(ANB1);Unigene0088055(ANB1);Unigene0088181(TLP40)
GO:0044249	cellular biosynthetic process	244	1417	0.945899	1	Unigene0000013(LOX1.1);Unigene0000091(Os08g0175300);Unigene0000343(MYB63);Unigene0000436(HOX4);Unigene0000737(rpc25);Unigene0001495(Os02g0134400);Unigene0002011(Y1);Unigene0002158(TEF1);Unigene0002222(Os10g0502400);Unigene0002436(NAC067);Unigene0002887(PSAO);Unigene0004130(ZHD1);Unigene0004166(At4g27270);Unigene0004404(Os01g0360600);Unigene0004621(AS);Unigene0004731(--);Unigene0005607(--);Unigene…
GO:0006414	translational elongation	2	23	0.946389	1	Unigene0088053(ANB1);Unigene0088055(ANB1)
GO:0008283	cell proliferation	2	23	0.946389	1	Unigene0049334(GPA1);Unigene0082697(--)
GO:0034728	nucleosome organization	2	23	0.946389	1	Unigene0004377(H1-II);Unigene0023160(SlH4)
GO:0043248	proteasome assembly	2	23	0.946389	1	Unigene0030863(RPL2);Unigene0087961(rbx1)
GO:0006261	DNA-dependent DNA replication	3	31	0.94683	1	Unigene0028984(E2FB);Unigene0032641(ETG1);Unigene0087961(rbx1)
GO:0043038	amino acid activation	6	53	0.948288	1	Unigene0007448(alaXL);Unigene0007580(TWN2);Unigene0028973(At2g33840);Unigene0037371(EMB1027);Unigene0044754(Os06g0508700);Unigene0065140(At1g28350)
GO:0043039	tRNA aminoacylation	6	53	0.948288	1	Unigene0007448(alaXL);Unigene0007580(TWN2);Unigene0028973(At2g33840);Unigene0037371(EMB1027);Unigene0044754(Os06g0508700);Unigene0065140(At1g28350)
GO:0048229	gametophyte development	5	46	0.948621	1	Unigene0006700(QRT3);Unigene0008153(--);Unigene0012207(UGP1);Unigene0012208(fyu1);Unigene0032641(ETG1)
GO:0009126	purine nucleoside monophosphate metabolic process	7	60	0.948844	1	Unigene0006830(atp-2);Unigene0006831(atp-2);Unigene0022836(ATP9);Unigene0022837(ATP9);Unigene0031976(atpI);Unigene0031997(atp-1);Unigene0039209(AtMg00640)
GO:0009167	purine ribonucleoside monophosphate metabolic process	7	60	0.948844	1	Unigene0006830(atp-2);Unigene0006831(atp-2);Unigene0022836(ATP9);Unigene0022837(ATP9);Unigene0031976(atpI);Unigene0031997(atp-1);Unigene0039209(AtMg00640)
GO:0033554	cellular response to stress	26	181	0.949792	1	Unigene0000304(HSS1);Unigene0000306(HSS1);Unigene0002931(aac);Unigene0002932(aac);Unigene0002965(OAT);Unigene0004188(AMT2-1);Unigene0005660(UNG);Unigene0007347(NGR_a02300);Unigene0010068(HSP90);Unigene0010191(hsp98);Unigene0015052(--);Unigene0018289(--);Unigene0026551(hsp104);Unigene0028984(E2FB);Unigene0032641(ETG1);Unigene0032897(CPA1);Unigene0033412(RAD17);Unigene0033548(PAH1);Unigene0041567(U…
GO:0044282	small molecule catabolic process	8	67	0.94997	1	Unigene0002965(OAT);Unigene0029819(TTL);Unigene0033805(MGL);Unigene0047672(AAE13);Unigene0062314(--);Unigene0064596(HGO);Unigene0065264(SRPRA);Unigene0066694(LYS3)
GO:0006418	tRNA aminoacylation for protein translation	4	39	0.950352	1	Unigene0007448(alaXL);Unigene0007580(TWN2);Unigene0037371(EMB1027);Unigene0044754(Os06g0508700)
GO:1901657	glycosyl compound metabolic process	15	113	0.95131	1	Unigene0006830(atp-2);Unigene0006831(atp-2);Unigene0008043(SIR);Unigene0010726(--);Unigene0011051(PTAC16);Unigene0021535(pgmA);Unigene0022492(FKBP20-2);Unigene0022836(ATP9);Unigene0022837(ATP9);Unigene0031976(atpI);Unigene0031997(atp-1);Unigene0039209(AtMg00640);Unigene0057881(ISPG);Unigene0069300(ISA2);Unigene0074334(THIC)
GO:0006970	response to osmotic stress	9	74	0.951458	1	Unigene0002965(OAT);Unigene0008043(SIR);Unigene0010068(HSP90);Unigene0012207(UGP1);Unigene0012208(fyu1);Unigene0023260(PDX1);Unigene0040569(NHX2);Unigene0050097(JMT);Unigene0086339(GLN2)
GO:0009058	biosynthetic process	257	1494	0.9531	1	Unigene0000013(LOX1.1);Unigene0000091(Os08g0175300);Unigene0000343(MYB63);Unigene0000436(HOX4);Unigene0000737(rpc25);Unigene0001312(ERG1);Unigene0001495(Os02g0134400);Unigene0002011(Y1);Unigene0002158(TEF1);Unigene0002222(Os10g0502400);Unigene0002436(NAC067);Unigene0002887(PSAO);Unigene0004130(ZHD1);Unigene0004166(At4g27270);Unigene0004404(Os01g0360600);Unigene0004621(AS);Unigene0004731(--);Unige…
GO:0090501	RNA phosphodiester bond hydrolysis	3	32	0.954327	1	Unigene0006922(--);Unigene0007171(Os06g0358800);Unigene0048386(DCL3B)
GO:1901607	alpha-amino acid biosynthetic process	3	32	0.954327	1	Unigene0004621(AS);Unigene0029344(Os03g0291500);Unigene0048046(PROC1)
GO:0015031	protein transport	35	237	0.954584	1	Unigene0001312(ERG1);Unigene0002052(PTGES2);Unigene0003472(CERK1);Unigene0004188(AMT2-1);Unigene0004783(--);Unigene0005868(--);Unigene0008163(At1g02150);Unigene0010068(HSP90);Unigene0011253(RPL13);Unigene0011628(srpra);Unigene0014077(Os02g0178400);Unigene0018717(MIA40);Unigene0019884(TROL);Unigene0029491(ran);Unigene0037535(YPTM2);Unigene0048213(FFC);Unigene0050097(JMT);Unigene0057881(ISPG);Unige…
GO:0040008	regulation of growth	2	24	0.954841	1	Unigene0029819(TTL);Unigene0087961(rbx1)
GO:0071824	protein-DNA complex subunit organization	2	24	0.954841	1	Unigene0004377(H1-II);Unigene0023160(SlH4)
GO:1902600	hydrogen ion transmembrane transport	5	47	0.95485	1	Unigene0006830(atp-2);Unigene0006831(atp-2);Unigene0022836(ATP9);Unigene0022837(ATP9);Unigene0031997(atp-1)
GO:0009150	purine ribonucleotide metabolic process	11	88	0.955014	1	Unigene0006830(atp-2);Unigene0006831(atp-2);Unigene0022836(ATP9);Unigene0022837(ATP9);Unigene0031976(atpI);Unigene0031997(atp-1);Unigene0036487(ndk1);Unigene0036488(ndk1);Unigene0039209(AtMg00640);Unigene0042088(At1g16350);Unigene0051817(PMA3)
GO:0006595	polyamine metabolic process	1	15	0.955293	1	Unigene0060940(GDH2)
GO:0008154	actin polymerization or depolymerization	1	15	0.955293	1	Unigene0036570(ADF10)
GO:0072522	purine-containing compound biosynthetic process	12	95	0.956924	1	Unigene0006830(atp-2);Unigene0006831(atp-2);Unigene0022836(ATP9);Unigene0022837(ATP9);Unigene0031976(atpI);Unigene0031997(atp-1);Unigene0036487(ndk1);Unigene0036488(ndk1);Unigene0039209(AtMg00640);Unigene0042088(At1g16350);Unigene0045764(AFUA_2G03610);Unigene0051817(PMA3)
GO:0032502	developmental process	76	479	0.957134	1	Unigene0001449(--);Unigene0002877(XTH23);Unigene0002936(FER1);Unigene0002965(OAT);Unigene0006700(QRT3);Unigene0008153(--);Unigene0009242(LPAT1);Unigene0009243(--);Unigene0009334(At4g34730);Unigene0010068(HSP90);Unigene0010842(SOBIR1);Unigene0011051(PTAC16);Unigene0012086(XB15);Unigene0012207(UGP1);Unigene0012208(fyu1);Unigene0014836(RS2);Unigene0018095(DEGP2);Unigene0019596(PAC);Unigene0019855(At…
GO:0034645	cellular macromolecule biosynthetic process	142	856	0.958109	1	Unigene0000091(Os08g0175300);Unigene0000343(MYB63);Unigene0000436(HOX4);Unigene0000737(rpc25);Unigene0002158(TEF1);Unigene0002436(NAC067);Unigene0004130(ZHD1);Unigene0004166(At4g27270);Unigene0004731(--);Unigene0005607(--);Unigene0005660(UNG);Unigene0006142(SIGC);Unigene0006198(TIF3E1);Unigene0006691(TEF1);Unigene0007448(alaXL);Unigene0007580(TWN2);Unigene0007673(PTAC10);Unigene0008043(SIR);Unige…
GO:0016054	organic acid catabolic process	7	62	0.959425	1	Unigene0002965(OAT);Unigene0033805(MGL);Unigene0047672(AAE13);Unigene0062314(--);Unigene0064596(HGO);Unigene0065264(SRPRA);Unigene0066694(LYS3)
GO:0046395	carboxylic acid catabolic process	7	62	0.959425	1	Unigene0002965(OAT);Unigene0033805(MGL);Unigene0047672(AAE13);Unigene0062314(--);Unigene0064596(HGO);Unigene0065264(SRPRA);Unigene0066694(LYS3)
GO:0000280	nuclear division	6	55	0.959493	1	Unigene0022539(--);Unigene0026514(--);Unigene0032279(GALT4);Unigene0032641(ETG1);Unigene0033412(RAD17);Unigene0044829(APC11)
GO:0051128	regulation of cellular component organization	6	55	0.959493	1	Unigene0029819(TTL);Unigene0033412(RAD17);Unigene0066922(ARP4);Unigene0087961(rbx1);Unigene0088053(ANB1);Unigene0088055(ANB1)
GO:0006498	N-terminal protein lipidation	3	33	0.960825	1	Unigene0010068(HSP90);Unigene0029819(TTL);Unigene0075389(At5g09550)
GO:0031365	N-terminal protein amino acid modification	3	33	0.960825	1	Unigene0010068(HSP90);Unigene0029819(TTL);Unigene0075389(At5g09550)
GO:0090305	nucleic acid phosphodiester bond hydrolysis	3	33	0.960825	1	Unigene0006922(--);Unigene0007171(Os06g0358800);Unigene0048386(DCL3B)
GO:0051179	localization	193	1145	0.961669	1	Unigene0000001(MRS2-B);Unigene0001312(ERG1);Unigene0001372(PHT1-4);Unigene0002052(PTGES2);Unigene0002140(--);Unigene0002832(AAT1);Unigene0002887(PSAO);Unigene0002931(aac);Unigene0002932(aac);Unigene0002936(FER1);Unigene0003058(RAB11C);Unigene0003081(At1g19450);Unigene0003472(CERK1);Unigene0003791(ACA10);Unigene0003934(--);Unigene0004057(SULTR3;2);Unigene0004144(Slc37a2);Unigene0004188(AMT2-1);Uni…
GO:0003006	developmental process involved in reproduction	27	191	0.961827	1	Unigene0002936(FER1);Unigene0008153(--);Unigene0009242(LPAT1);Unigene0009243(--);Unigene0009334(At4g34730);Unigene0010842(SOBIR1);Unigene0022594(CP33);Unigene0022657(ABCB1);Unigene0028324(RRP41L);Unigene0029675(FER1);Unigene0031285(POLD2);Unigene0031573(Os08g0174900);Unigene0035338(CFM3);Unigene0036437(Os03g0108600);Unigene0038041(--);Unigene0040026(--);Unigene0040028(--);Unigene0043979(PPR5);Uni…
GO:0007015	actin filament organization	2	25	0.962008	1	Unigene0022657(ABCB1);Unigene0036570(ADF10)
GO:0044281	small molecule metabolic process	210	1241	0.962964	1	Unigene0000013(LOX1.1);Unigene0000014(NIR);Unigene0000669(ALDP);Unigene0000737(rpc25);Unigene0000952(yrpB);Unigene0001289(naat-A);Unigene0001495(Os02g0134400);Unigene0002011(Y1);Unigene0002887(PSAO);Unigene0002965(OAT);Unigene0003472(CERK1);Unigene0003889(Dguok);Unigene0004188(AMT2-1);Unigene0004495(GPD1);Unigene0004621(AS);Unigene0004890(BCAT5);Unigene0005716(KAS2);Unigene0006830(atp-2);Unigene0…
GO:0009225	nucleotide-sugar metabolic process	1	16	0.963667	1	Unigene0074614(MUR1)
GO:0022618	ribonucleoprotein complex assembly	1	16	0.963667	1	Unigene0086991(179B)
GO:0071826	ribonucleoprotein complex subunit organization	1	16	0.963667	1	Unigene0086991(179B)
GO:0090558	plant epidermis development	1	16	0.963667	1	Unigene0022657(ABCB1)
GO:0042278	purine nucleoside metabolic process	7	63	0.963937	1	Unigene0006830(atp-2);Unigene0006831(atp-2);Unigene0022836(ATP9);Unigene0022837(ATP9);Unigene0031976(atpI);Unigene0031997(atp-1);Unigene0039209(AtMg00640)
GO:0046128	purine ribonucleoside metabolic process	7	63	0.963937	1	Unigene0006830(atp-2);Unigene0006831(atp-2);Unigene0022836(ATP9);Unigene0022837(ATP9);Unigene0031976(atpI);Unigene0031997(atp-1);Unigene0039209(AtMg00640)
GO:0018022	peptidyl-lysine methylation	6	56	0.964225	1	Unigene0029370(--);Unigene0031285(POLD2);Unigene0032641(ETG1);Unigene0033230(--);Unigene0047753(LSMT-L);Unigene0066922(ARP4)
GO:0070647	protein modification by small protein conjugation or removal	14	110	0.964233	1	Unigene0000412(--);Unigene0008651(PUB33);Unigene0012680(PUB23);Unigene0014041(RpS27A);Unigene0029178(PUB27);Unigene0030437(AMSH2);Unigene0044829(APC11);Unigene0056505(PUB21);Unigene0062179(SPL11);Unigene0066922(ARP4);Unigene0083535(PUB33);Unigene0084867(EBP1);Unigene0085342(--);Unigene0087961(rbx1)
GO:0044085	cellular component biogenesis	40	271	0.964519	1	Unigene0002647(CCDA2);Unigene0002887(PSAO);Unigene0003209(DBP2);Unigene0006700(QRT3);Unigene0007556(--);Unigene0010726(--);Unigene0011131(DIM1B);Unigene0011573(RPL31);Unigene0016022(TUBB3);Unigene0019884(TROL);Unigene0021224(PSAL);Unigene0022492(FKBP20-2);Unigene0025648(TUBA3);Unigene0025649(TUBA2);Unigene0027912(ABC4);Unigene0028143(Os01g0184500);Unigene0029819(TTL);Unigene0030863(RPL2);Unigene0…
GO:0006753	nucleoside phosphate metabolic process	43	289	0.964568	1	Unigene0001495(Os02g0134400);Unigene0003889(Dguok);Unigene0006830(atp-2);Unigene0006831(atp-2);Unigene0008911(HISN2);Unigene0009066(AGPL1);Unigene0011573(RPL31);Unigene0019884(TROL);Unigene0021535(pgmA);Unigene0022836(ATP9);Unigene0022837(ATP9);Unigene0023260(PDX1);Unigene0024902(PEX11-4);Unigene0026181(OsI_031067);Unigene0026377(RHM3);Unigene0031976(atpI);Unigene0031997(atp-1);Unigene0035105(Os0…
GO:0044763	single-organism cellular process	487	2767	0.96641	1	Unigene0000001(MRS2-B);Unigene0000013(LOX1.1);Unigene0000014(NIR);Unigene0000669(ALDP);Unigene0000737(rpc25);Unigene0000952(yrpB);Unigene0001289(naat-A);Unigene0001312(ERG1);Unigene0001372(PHT1-4);Unigene0001495(Os02g0134400);Unigene0001744(PLD1);Unigene0002011(Y1);Unigene0002052(PTGES2);Unigene0002140(--);Unigene0002630(CRK41);Unigene0002887(PSAO);Unigene0002907(SAPK4);Unigene0002931(aac);Unigen…
GO:0016043	cellular component organization	134	817	0.966797	1	Unigene0001426(--);Unigene0001810(CSLF3);Unigene0002271(CSLD2);Unigene0002412(GSVIVT00026920001);Unigene0002588(CESA1);Unigene0002647(CCDA2);Unigene0002877(XTH23);Unigene0002887(PSAO);Unigene0002965(OAT);Unigene0004377(H1-II);Unigene0005542(RIN1);Unigene0006700(QRT3);Unigene0007556(--);Unigene0008043(SIR);Unigene0008163(At1g02150);Unigene0008379(RIN1);Unigene0009066(AGPL1);Unigene0009242(LPAT1);U…
GO:0045184	establishment of protein localization	35	242	0.967086	1	Unigene0001312(ERG1);Unigene0002052(PTGES2);Unigene0003472(CERK1);Unigene0004188(AMT2-1);Unigene0004783(--);Unigene0005868(--);Unigene0008163(At1g02150);Unigene0010068(HSP90);Unigene0011253(RPL13);Unigene0011628(srpra);Unigene0014077(Os02g0178400);Unigene0018717(MIA40);Unigene0019884(TROL);Unigene0029491(ran);Unigene0037535(YPTM2);Unigene0048213(FFC);Unigene0050097(JMT);Unigene0057881(ISPG);Unige…
GO:0044271	cellular nitrogen compound biosynthetic process	93	583	0.967149	1	Unigene0001495(Os02g0134400);Unigene0002011(Y1);Unigene0002222(Os10g0502400);Unigene0004166(At4g27270);Unigene0004621(AS);Unigene0005607(--);Unigene0006142(SIGC);Unigene0006198(TIF3E1);Unigene0006830(atp-2);Unigene0006831(atp-2);Unigene0007299(--);Unigene0007415(RPL15);Unigene0007448(alaXL);Unigene0007580(TWN2);Unigene0007673(PTAC10);Unigene0008043(SIR);Unigene0009242(LPAT1);Unigene0009243(--);Un…
GO:0071822	protein complex subunit organization	32	224	0.967658	1	Unigene0002647(CCDA2);Unigene0002887(PSAO);Unigene0004377(H1-II);Unigene0007556(--);Unigene0010726(--);Unigene0011573(RPL31);Unigene0016022(TUBB3);Unigene0019884(TROL);Unigene0021224(PSAL);Unigene0022492(FKBP20-2);Unigene0022657(ABCB1);Unigene0023160(SlH4);Unigene0025648(TUBA3);Unigene0025649(TUBA2);Unigene0027912(ABC4);Unigene0029819(TTL);Unigene0030863(RPL2);Unigene0033805(MGL);Unigene0035487(P…
GO:0015672	monovalent inorganic cation transport	12	98	0.967869	1	Unigene0004188(AMT2-1);Unigene0006830(atp-2);Unigene0006831(atp-2);Unigene0021822(CHX19);Unigene0022836(ATP9);Unigene0022837(ATP9);Unigene0031997(atp-1);Unigene0033020(cemA);Unigene0040569(NHX2);Unigene0081948(COX3);Unigene0085136(ACD11);Unigene0086119(KEA3)
GO:0009908	flower development	2	26	0.968076	1	Unigene0010842(SOBIR1);Unigene0022657(ABCB1)
GO:0016049	cell growth	2	26	0.968076	1	Unigene0029819(TTL);Unigene0087961(rbx1)
GO:0048608	reproductive structure development	6	57	0.968446	1	Unigene0002936(FER1);Unigene0010842(SOBIR1);Unigene0022657(ABCB1);Unigene0029675(FER1);Unigene0038041(--);Unigene0055504(GAM1)
GO:0061458	reproductive system development	6	57	0.968446	1	Unigene0002936(FER1);Unigene0010842(SOBIR1);Unigene0022657(ABCB1);Unigene0029675(FER1);Unigene0038041(--);Unigene0055504(GAM1)
GO:0009117	nucleotide metabolic process	41	279	0.968636	1	Unigene0001495(Os02g0134400);Unigene0003889(Dguok);Unigene0006830(atp-2);Unigene0006831(atp-2);Unigene0008911(HISN2);Unigene0009066(AGPL1);Unigene0011573(RPL31);Unigene0021535(pgmA);Unigene0022836(ATP9);Unigene0022837(ATP9);Unigene0023260(PDX1);Unigene0024902(PEX11-4);Unigene0026181(OsI_031067);Unigene0026377(RHM3);Unigene0031976(atpI);Unigene0031997(atp-1);Unigene0035105(Os06g0617800);Unigene003…
GO:0006818	hydrogen transport	13	105	0.969091	1	Unigene0006830(atp-2);Unigene0006831(atp-2);Unigene0021822(CHX19);Unigene0022836(ATP9);Unigene0022837(ATP9);Unigene0031976(atpI);Unigene0031997(atp-1);Unigene0033020(cemA);Unigene0039209(AtMg00640);Unigene0040569(NHX2);Unigene0081948(COX3);Unigene0085639(CSTLP2);Unigene0086119(KEA3)
GO:0034655	nucleobase-containing compound catabolic process	1	17	0.970473	1	Unigene0003209(DBP2)
GO:0009308	amine metabolic process	4	43	0.971828	1	Unigene0024313(FDH1);Unigene0035338(CFM3);Unigene0060940(GDH2);Unigene0062929(SKL1)
GO:0048285	organelle fission	6	58	0.972205	1	Unigene0022539(--);Unigene0026514(--);Unigene0032279(GALT4);Unigene0032641(ETG1);Unigene0033412(RAD17);Unigene0044829(APC11)
GO:0006625	protein targeting to peroxisome	2	27	0.973204	1	Unigene0064596(HGO);Unigene0065264(SRPRA)
GO:0043574	peroxisomal transport	2	27	0.973204	1	Unigene0064596(HGO);Unigene0065264(SRPRA)
GO:0072662	protein localization to peroxisome	2	27	0.973204	1	Unigene0064596(HGO);Unigene0065264(SRPRA)
GO:0072663	establishment of protein localization to peroxisome	2	27	0.973204	1	Unigene0064596(HGO);Unigene0065264(SRPRA)
GO:0098660	inorganic ion transmembrane transport	5	51	0.973457	1	Unigene0006830(atp-2);Unigene0006831(atp-2);Unigene0022836(ATP9);Unigene0022837(ATP9);Unigene0031997(atp-1)
GO:0098662	inorganic cation transmembrane transport	5	51	0.973457	1	Unigene0006830(atp-2);Unigene0006831(atp-2);Unigene0022836(ATP9);Unigene0022837(ATP9);Unigene0031997(atp-1)
GO:0044767	single-organism developmental process	57	378	0.974451	1	Unigene0001449(--);Unigene0002877(XTH23);Unigene0002936(FER1);Unigene0002965(OAT);Unigene0006700(QRT3);Unigene0008153(--);Unigene0010068(HSP90);Unigene0010842(SOBIR1);Unigene0011051(PTAC16);Unigene0012086(XB15);Unigene0012207(UGP1);Unigene0012208(fyu1);Unigene0014836(RS2);Unigene0018095(DEGP2);Unigene0019596(PAC);Unigene0019855(At3g28040);Unigene0022256(LBD4);Unigene0022657(ABCB1);Unigene0024313(…
GO:0015992	proton transport	10	87	0.975093	1	Unigene0006830(atp-2);Unigene0006831(atp-2);Unigene0021822(CHX19);Unigene0022836(ATP9);Unigene0022837(ATP9);Unigene0031997(atp-1);Unigene0033020(cemA);Unigene0040569(NHX2);Unigene0081948(COX3);Unigene0086119(KEA3)
GO:0006576	cellular biogenic amine metabolic process	3	36	0.975485	1	Unigene0024313(FDH1);Unigene0060940(GDH2);Unigene0062929(SKL1)
GO:0044106	cellular amine metabolic process	3	36	0.975485	1	Unigene0024313(FDH1);Unigene0060940(GDH2);Unigene0062929(SKL1)
GO:0045333	cellular respiration	3	36	0.975485	1	Unigene0019921(sdh1);Unigene0062857(SDH2);Unigene0081948(COX3)
GO:0000725	recombinational repair	1	18	0.976004	1	Unigene0032641(ETG1)
GO:0006486	protein glycosylation	1	18	0.976004	1	Unigene0010719(--)
GO:0006787	porphyrin-containing compound catabolic process	1	18	0.976004	1	Unigene0064596(HGO)
GO:0008033	tRNA processing	1	18	0.976004	1	Unigene0035338(CFM3)
GO:0033015	tetrapyrrole catabolic process	1	18	0.976004	1	Unigene0064596(HGO)
GO:0043413	macromolecule glycosylation	1	18	0.976004	1	Unigene0010719(--)
GO:0051187	cofactor catabolic process	1	18	0.976004	1	Unigene0064596(HGO)
GO:0072521	purine-containing compound metabolic process	15	121	0.976467	1	Unigene0006830(atp-2);Unigene0006831(atp-2);Unigene0022836(ATP9);Unigene0022837(ATP9);Unigene0031031(PUR2);Unigene0031976(atpI);Unigene0031997(atp-1);Unigene0036487(ndk1);Unigene0036488(ndk1);Unigene0039209(AtMg00640);Unigene0039859(nop-1);Unigene0042088(At1g16350);Unigene0045764(AFUA_2G03610);Unigene0051817(PMA3);Unigene0084867(EBP1)
GO:0098655	cation transmembrane transport	5	52	0.976836	1	Unigene0006830(atp-2);Unigene0006831(atp-2);Unigene0022836(ATP9);Unigene0022837(ATP9);Unigene0031997(atp-1)
GO:0016192	vesicle-mediated transport	9	81	0.977446	1	Unigene0009842(--);Unigene0011628(srpra);Unigene0014006(EXO70A1);Unigene0014007(--);Unigene0018131(EXO70E2);Unigene0060940(GDH2);Unigene0065150(--);Unigene0065163(EXO70B1);Unigene0084505(Os01g0905400)
GO:0044712	single-organism catabolic process	8	74	0.977455	1	Unigene0002965(OAT);Unigene0029819(TTL);Unigene0033805(MGL);Unigene0047672(AAE13);Unigene0062314(--);Unigene0064596(HGO);Unigene0065264(SRPRA);Unigene0066694(LYS3)
GO:0030029	actin filament-based process	2	28	0.977533	1	Unigene0022657(ABCB1);Unigene0036570(ADF10)
GO:0030036	actin cytoskeleton organization	2	28	0.977533	1	Unigene0022657(ABCB1);Unigene0036570(ADF10)
GO:0015988	energy coupled proton transmembrane transport, against electrochemical gradient	4	45	0.978952	1	Unigene0006831(atp-2);Unigene0022836(ATP9);Unigene0022837(ATP9);Unigene0031997(atp-1)
GO:0009888	tissue development	9	82	0.979877	1	Unigene0001449(--);Unigene0010068(HSP90);Unigene0018095(DEGP2);Unigene0022657(ABCB1);Unigene0047954(DCR);Unigene0058973(AATL1);Unigene0066922(ARP4);Unigene0088053(ANB1);Unigene0088055(ANB1)
GO:0009124	nucleoside monophosphate biosynthetic process	8	75	0.979977	1	Unigene0006830(atp-2);Unigene0006831(atp-2);Unigene0022836(ATP9);Unigene0022837(ATP9);Unigene0031976(atpI);Unigene0031997(atp-1);Unigene0035105(Os06g0617800);Unigene0039209(AtMg00640)
GO:0032446	protein modification by small protein conjugation	11	96	0.980282	1	Unigene0000412(--);Unigene0008651(PUB33);Unigene0012680(PUB23);Unigene0014041(RpS27A);Unigene0029178(PUB27);Unigene0044829(APC11);Unigene0056505(PUB21);Unigene0062179(SPL11);Unigene0066922(ARP4);Unigene0083535(PUB33);Unigene0087961(rbx1)
GO:0009163	nucleoside biosynthetic process	7	68	0.980369	1	Unigene0006830(atp-2);Unigene0006831(atp-2);Unigene0022836(ATP9);Unigene0022837(ATP9);Unigene0031976(atpI);Unigene0031997(atp-1);Unigene0039209(AtMg00640)
GO:0022613	ribonucleoprotein complex biogenesis	7	68	0.980369	1	Unigene0003209(DBP2);Unigene0011131(DIM1B);Unigene0028143(Os01g0184500);Unigene0040026(--);Unigene0040028(--);Unigene0057332(EIF6-2);Unigene0086991(179B)
GO:0042455	ribonucleoside biosynthetic process	7	68	0.980369	1	Unigene0006830(atp-2);Unigene0006831(atp-2);Unigene0022836(ATP9);Unigene0022837(ATP9);Unigene0031976(atpI);Unigene0031997(atp-1);Unigene0039209(AtMg00640)
GO:0007568	aging	1	19	0.9805	1	Unigene0002965(OAT)
GO:0009101	glycoprotein biosynthetic process	1	19	0.9805	1	Unigene0010719(--)
GO:0040007	growth	6	61	0.981145	1	Unigene0000586(BC1L7);Unigene0012217(BC1L4);Unigene0029819(TTL);Unigene0033510(BC1L6);Unigene0062636(BC1);Unigene0087961(rbx1)
GO:0010038	response to metal ion	4	46	0.98184	1	Unigene0008043(SIR);Unigene0012207(UGP1);Unigene0012208(fyu1);Unigene0015444(STAR2)
GO:0051301	cell division	4	46	0.98184	1	Unigene0007556(--);Unigene0014836(RS2);Unigene0082697(--);Unigene0087284(RS2)
GO:0006497	protein lipidation	3	38	0.982176	1	Unigene0010068(HSP90);Unigene0029819(TTL);Unigene0075389(At5g09550)
GO:0042157	lipoprotein metabolic process	3	38	0.982176	1	Unigene0010068(HSP90);Unigene0029819(TTL);Unigene0075389(At5g09550)
GO:0042158	lipoprotein biosynthetic process	3	38	0.982176	1	Unigene0010068(HSP90);Unigene0029819(TTL);Unigene0075389(At5g09550)
GO:0032392	DNA geometric change	5	54	0.982423	1	Unigene0001426(--);Unigene0005542(RIN1);Unigene0008379(RIN1);Unigene0045902(--);Unigene0059882(--)
GO:1901566	organonitrogen compound biosynthetic process	77	503	0.982455	1	Unigene0001495(Os02g0134400);Unigene0002011(Y1);Unigene0002222(Os10g0502400);Unigene0002887(PSAO);Unigene0004621(AS);Unigene0006198(TIF3E1);Unigene0006830(atp-2);Unigene0006831(atp-2);Unigene0007448(alaXL);Unigene0007580(TWN2);Unigene0008043(SIR);Unigene0009242(LPAT1);Unigene0009243(--);Unigene0010191(hsp98);Unigene0010215(HO2);Unigene0011051(PTAC16);Unigene0011573(RPL31);Unigene0016747(RPL24);Un…
GO:0090407	organophosphate biosynthetic process	26	196	0.983727	1	Unigene0001495(Os02g0134400);Unigene0006830(atp-2);Unigene0006831(atp-2);Unigene0010726(--);Unigene0011846(SDX1);Unigene0012207(UGP1);Unigene0012208(fyu1);Unigene0013799(EVN);Unigene0020838(Os05g0428700);Unigene0022836(ATP9);Unigene0022837(ATP9);Unigene0031976(atpI);Unigene0031997(atp-1);Unigene0035105(Os06g0617800);Unigene0036487(ndk1);Unigene0036488(ndk1);Unigene0039209(AtMg00640);Unigene003985…
GO:0010212	response to ionizing radiation	1	20	0.984154	1	Unigene0028984(E2FB)
GO:0009123	nucleoside monophosphate metabolic process	8	77	0.984258	1	Unigene0006830(atp-2);Unigene0006831(atp-2);Unigene0022836(ATP9);Unigene0022837(ATP9);Unigene0031976(atpI);Unigene0031997(atp-1);Unigene0035105(Os06g0617800);Unigene0039209(AtMg00640)
GO:0034968	histone lysine methylation	5	55	0.984716	1	Unigene0029370(--);Unigene0031285(POLD2);Unigene0032641(ETG1);Unigene0033230(--);Unigene0066922(ARP4)
GO:0009987	cellular process	1037	5744	0.985584	1	Unigene0000001(MRS2-B);Unigene0000013(LOX1.1);Unigene0000014(NIR);Unigene0000091(Os08g0175300);Unigene0000135(--);Unigene0000268(B120);Unigene0000304(HSS1);Unigene0000306(HSS1);Unigene0000343(MYB63);Unigene0000412(--);Unigene0000430(SD25);Unigene0000436(HOX4);Unigene0000576(AN6010);Unigene0000638(LECRK4);Unigene0000652(PIX13);Unigene0000667(CARB);Unigene0000669(ALDP);Unigene0000719(CRK10);Unigene…
GO:0016070	RNA metabolic process	90	584	0.986267	1	Unigene0001639(DEGP5);Unigene0002887(PSAO);Unigene0003209(DBP2);Unigene0003565(DUS2);Unigene0003997(--);Unigene0004166(At4g27270);Unigene0005607(--);Unigene0006142(SIGC);Unigene0006643(At1g07170);Unigene0006922(--);Unigene0007171(Os06g0358800);Unigene0007245(--);Unigene0007299(--);Unigene0007415(RPL15);Unigene0007448(alaXL);Unigene0007580(TWN2);Unigene0007673(PTAC10);Unigene0008043(SIR);Unigene00…
GO:0046907	intracellular transport	32	236	0.986361	1	Unigene0001312(ERG1);Unigene0002052(PTGES2);Unigene0003472(CERK1);Unigene0004188(AMT2-1);Unigene0005868(--);Unigene0008163(At1g02150);Unigene0011253(RPL13);Unigene0011628(srpra);Unigene0018416(Mgst3);Unigene0018717(MIA40);Unigene0019884(TROL);Unigene0029491(ran);Unigene0035586(--);Unigene0037535(YPTM2);Unigene0048213(FFC);Unigene0050097(JMT);Unigene0057881(ISPG);Unigene0060521(PTAC14);Unigene0063…
GO:0009156	ribonucleoside monophosphate biosynthetic process	7	71	0.986559	1	Unigene0006830(atp-2);Unigene0006831(atp-2);Unigene0022836(ATP9);Unigene0022837(ATP9);Unigene0031976(atpI);Unigene0031997(atp-1);Unigene0039209(AtMg00640)
GO:0000281	mitotic cytokinesis	2	31	0.986831	1	Unigene0007556(--);Unigene0082697(--)
GO:0006089	lactate metabolic process	2	31	0.986831	1	Unigene0016050(rpsF);Unigene0083098(HCC1)
GO:0033043	regulation of organelle organization	2	31	0.986831	1	Unigene0033412(RAD17);Unigene0066922(ARP4)
GO:1902410	mitotic cytokinetic process	2	31	0.986831	1	Unigene0007556(--);Unigene0082697(--)
GO:0048437	floral organ development	1	21	0.987124	1	Unigene0022657(ABCB1)
GO:0051235	maintenance of location	1	21	0.987124	1	Unigene0066922(ARP4)
GO:0005996	monosaccharide metabolic process	11	100	0.98726	1	Unigene0008291(UGE-1);Unigene0010068(HSP90);Unigene0016615(GALM);Unigene0017892(GALM);Unigene0027247(acnA);Unigene0027283(UEL-1);Unigene0033881(Galm);Unigene0043195(FRK1);Unigene0054475(slr0537);Unigene0065300(UGE-1);Unigene0085639(CSTLP2)
GO:0009260	ribonucleotide biosynthetic process	11	100	0.98726	1	Unigene0006830(atp-2);Unigene0006831(atp-2);Unigene0022836(ATP9);Unigene0022837(ATP9);Unigene0031976(atpI);Unigene0031997(atp-1);Unigene0036487(ndk1);Unigene0036488(ndk1);Unigene0039209(AtMg00640);Unigene0042088(At1g16350);Unigene0051817(PMA3)
GO:0046390	ribose phosphate biosynthetic process	11	100	0.98726	1	Unigene0006830(atp-2);Unigene0006831(atp-2);Unigene0022836(ATP9);Unigene0022837(ATP9);Unigene0031976(atpI);Unigene0031997(atp-1);Unigene0036487(ndk1);Unigene0036488(ndk1);Unigene0039209(AtMg00640);Unigene0042088(At1g16350);Unigene0051817(PMA3)
GO:0009057	macromolecule catabolic process	19	154	0.987461	1	Unigene0003209(DBP2);Unigene0006380(--);Unigene0010537(Cht8);Unigene0010539(Cht12);Unigene0014041(RpS27A);Unigene0014264(CHIT3);Unigene0015077(Cht6);Unigene0018095(DEGP2);Unigene0023770(CTL1);Unigene0026336(XIPI);Unigene0027247(acnA);Unigene0030863(RPL2);Unigene0038069(UBP24);Unigene0041396(UCH3);Unigene0056728(UBI4);Unigene0057881(ISPG);Unigene0077558(At3g61590);Unigene0087961(rbx1);Unigene00882…
GO:0071103	DNA conformation change	5	57	0.988482	1	Unigene0001426(--);Unigene0005542(RIN1);Unigene0008379(RIN1);Unigene0045902(--);Unigene0059882(--)
GO:0019693	ribose phosphate metabolic process	12	108	0.988669	1	Unigene0006830(atp-2);Unigene0006831(atp-2);Unigene0022836(ATP9);Unigene0022837(ATP9);Unigene0031976(atpI);Unigene0031997(atp-1);Unigene0036487(ndk1);Unigene0036488(ndk1);Unigene0039209(AtMg00640);Unigene0042088(At1g16350);Unigene0051817(PMA3);Unigene0068767(des)
GO:0010605	negative regulation of macromolecule metabolic process	9	87	0.988799	1	Unigene0009975(--);Unigene0029370(--);Unigene0031285(POLD2);Unigene0032641(ETG1);Unigene0040026(--);Unigene0040028(--);Unigene0048386(DCL3B);Unigene0066922(ARP4);Unigene0068490(KRP5)
GO:0006310	DNA recombination	3	41	0.989042	1	Unigene0032641(ETG1);Unigene0066922(ARP4);Unigene0085342(--)
GO:0051649	establishment of localization in cell	32	239	0.989151	1	Unigene0001312(ERG1);Unigene0002052(PTGES2);Unigene0003472(CERK1);Unigene0004188(AMT2-1);Unigene0005868(--);Unigene0008163(At1g02150);Unigene0011253(RPL13);Unigene0011628(srpra);Unigene0018416(Mgst3);Unigene0018717(MIA40);Unigene0019884(TROL);Unigene0029491(ran);Unigene0035586(--);Unigene0037535(YPTM2);Unigene0048213(FFC);Unigene0050097(JMT);Unigene0057881(ISPG);Unigene0060521(PTAC14);Unigene0063…
GO:0009161	ribonucleoside monophosphate metabolic process	7	73	0.989614	1	Unigene0006830(atp-2);Unigene0006831(atp-2);Unigene0022836(ATP9);Unigene0022837(ATP9);Unigene0031976(atpI);Unigene0031997(atp-1);Unigene0039209(AtMg00640)
GO:0071840	cellular component organization or biogenesis	140	880	0.989799	1	Unigene0001426(--);Unigene0001810(CSLF3);Unigene0002271(CSLD2);Unigene0002412(GSVIVT00026920001);Unigene0002588(CESA1);Unigene0002647(CCDA2);Unigene0002877(XTH23);Unigene0002887(PSAO);Unigene0002965(OAT);Unigene0003209(DBP2);Unigene0004377(H1-II);Unigene0005542(RIN1);Unigene0006700(QRT3);Unigene0007556(--);Unigene0008043(SIR);Unigene0008163(At1g02150);Unigene0008379(RIN1);Unigene0009066(AGPL1);Un…
GO:0008213	protein alkylation	10	95	0.989885	1	Unigene0020612(PCM);Unigene0028324(RRP41L);Unigene0029370(--);Unigene0031285(POLD2);Unigene0032641(ETG1);Unigene0033230(--);Unigene0047753(LSMT-L);Unigene0066922(ARP4);Unigene0083447(HOX33);Unigene0084749(PRMT7)
GO:0006305	DNA alkylation	5	58	0.990018	1	Unigene0029370(--);Unigene0031285(POLD2);Unigene0032641(ETG1);Unigene0033230(--);Unigene0066922(ARP4)
GO:0006974	cellular response to DNA damage stimulus	6	66	0.990348	1	Unigene0005660(UNG);Unigene0028984(E2FB);Unigene0032641(ETG1);Unigene0032897(CPA1);Unigene0077558(At3g61590);Unigene0083854(--)
GO:0051052	regulation of DNA metabolic process	3	42	0.990701	1	Unigene0008043(SIR);Unigene0032641(ETG1);Unigene0033412(RAD17)
GO:0061640	cytoskeleton-dependent cytokinesis	2	33	0.990815	1	Unigene0007556(--);Unigene0082697(--)
GO:0016458	gene silencing	7	74	0.990885	1	Unigene0029370(--);Unigene0031285(POLD2);Unigene0032641(ETG1);Unigene0040026(--);Unigene0040028(--);Unigene0048386(DCL3B);Unigene0066922(ARP4)
GO:0009062	fatty acid catabolic process	4	51	0.991465	1	Unigene0002965(OAT);Unigene0062314(--);Unigene0064596(HGO);Unigene0065264(SRPRA)
GO:0072329	monocarboxylic acid catabolic process	4	51	0.991465	1	Unigene0002965(OAT);Unigene0062314(--);Unigene0064596(HGO);Unigene0065264(SRPRA)
GO:0009756	carbohydrate mediated signaling	1	23	0.991498	1	Unigene0066922(ARP4)
GO:0071322	cellular response to carbohydrate stimulus	1	23	0.991498	1	Unigene0066922(ARP4)
GO:0044237	cellular metabolic process	810	4564	0.992322	1	Unigene0000013(LOX1.1);Unigene0000014(NIR);Unigene0000091(Os08g0175300);Unigene0000135(--);Unigene0000268(B120);Unigene0000304(HSS1);Unigene0000306(HSS1);Unigene0000343(MYB63);Unigene0000412(--);Unigene0000430(SD25);Unigene0000436(HOX4);Unigene0000576(AN6010);Unigene0000638(LECRK4);Unigene0000652(PIX13);Unigene0000667(CARB);Unigene0000669(ALDP);Unigene0000719(CRK10);Unigene0000737(rpc25);Unigene0…
GO:0032506	cytokinetic process	2	34	0.992338	1	Unigene0007556(--);Unigene0082697(--)
GO:0035966	response to topologically incorrect protein	2	34	0.992338	1	Unigene0030863(RPL2);Unigene0087961(rbx1)
GO:0072594	establishment of protein localization to organelle	2	34	0.992338	1	Unigene0064596(HGO);Unigene0065264(SRPRA)
GO:0006304	DNA modification	5	60	0.992525	1	Unigene0029370(--);Unigene0031285(POLD2);Unigene0032641(ETG1);Unigene0033230(--);Unigene0066922(ARP4)
GO:0055086	nucleobase-containing small molecule metabolic process	44	319	0.992611	1	Unigene0001495(Os02g0134400);Unigene0003889(Dguok);Unigene0006830(atp-2);Unigene0006831(atp-2);Unigene0008911(HISN2);Unigene0009066(AGPL1);Unigene0011573(RPL31);Unigene0019884(TROL);Unigene0021535(pgmA);Unigene0022836(ATP9);Unigene0022837(ATP9);Unigene0023260(PDX1);Unigene0024902(PEX11-4);Unigene0026181(OsI_031067);Unigene0026377(RHM3);Unigene0031031(PUR2);Unigene0031976(atpI);Unigene0031997(atp-…
GO:0016042	lipid catabolic process	4	52	0.992684	1	Unigene0002965(OAT);Unigene0062314(--);Unigene0064596(HGO);Unigene0065264(SRPRA)
GO:0044242	cellular lipid catabolic process	4	52	0.992684	1	Unigene0002965(OAT);Unigene0062314(--);Unigene0064596(HGO);Unigene0065264(SRPRA)
GO:1902580	single-organism cellular localization	4	52	0.992684	1	Unigene0011628(srpra);Unigene0048213(FFC);Unigene0064596(HGO);Unigene0065264(SRPRA)
GO:0009259	ribonucleotide metabolic process	11	106	0.993564	1	Unigene0006830(atp-2);Unigene0006831(atp-2);Unigene0022836(ATP9);Unigene0022837(ATP9);Unigene0031976(atpI);Unigene0031997(atp-1);Unigene0036487(ndk1);Unigene0036488(ndk1);Unigene0039209(AtMg00640);Unigene0042088(At1g16350);Unigene0051817(PMA3)
GO:0006518	peptide metabolic process	19	162	0.994136	1	Unigene0001269(GLX2-4);Unigene0006198(TIF3E1);Unigene0007448(alaXL);Unigene0007580(TWN2);Unigene0010191(hsp98);Unigene0016747(RPL24);Unigene0018626(TIF1);Unigene0026551(hsp104);Unigene0028425(GIP);Unigene0029778(tif1);Unigene0037371(EMB1027);Unigene0044754(Os06g0508700);Unigene0057332(EIF6-2);Unigene0063386(hsp104);Unigene0065211(TIF3C1);Unigene0065438(efp);Unigene0087464(--);Unigene0088053(ANB1)…
GO:0022414	reproductive process	27	215	0.994313	1	Unigene0002936(FER1);Unigene0008153(--);Unigene0009242(LPAT1);Unigene0009243(--);Unigene0009334(At4g34730);Unigene0010842(SOBIR1);Unigene0022594(CP33);Unigene0022657(ABCB1);Unigene0028324(RRP41L);Unigene0029675(FER1);Unigene0031285(POLD2);Unigene0031573(Os08g0174900);Unigene0035338(CFM3);Unigene0036437(Os03g0108600);Unigene0038041(--);Unigene0040026(--);Unigene0040028(--);Unigene0043979(PPR5);Uni…
GO:1903047	mitotic cell cycle process	3	45	0.994349	1	Unigene0007556(--);Unigene0077558(At3g61590);Unigene0082697(--)
GO:0007346	regulation of mitotic cell cycle	1	25	0.994387	1	Unigene0077558(At3g61590)
GO:0006412	translation	17	149	0.994423	1	Unigene0006198(TIF3E1);Unigene0007448(alaXL);Unigene0007580(TWN2);Unigene0010191(hsp98);Unigene0016747(RPL24);Unigene0018626(TIF1);Unigene0026551(hsp104);Unigene0028425(GIP);Unigene0029778(tif1);Unigene0037371(EMB1027);Unigene0044754(Os06g0508700);Unigene0057332(EIF6-2);Unigene0063386(hsp104);Unigene0065211(TIF3C1);Unigene0087464(--);Unigene0088053(ANB1);Unigene0088055(ANB1)
GO:0006281	DNA repair	5	62	0.994424	1	Unigene0005660(UNG);Unigene0028984(E2FB);Unigene0032641(ETG1);Unigene0032897(CPA1);Unigene0083854(--)
GO:0051641	cellular localization	33	254	0.994531	1	Unigene0001312(ERG1);Unigene0002052(PTGES2);Unigene0003472(CERK1);Unigene0004188(AMT2-1);Unigene0005868(--);Unigene0008163(At1g02150);Unigene0011253(RPL13);Unigene0011628(srpra);Unigene0018416(Mgst3);Unigene0018717(MIA40);Unigene0019884(TROL);Unigene0029491(ran);Unigene0035586(--);Unigene0037535(YPTM2);Unigene0048213(FFC);Unigene0050097(JMT);Unigene0057881(ISPG);Unigene0060521(PTAC14);Unigene0063…
GO:0044238	primary metabolic process	708	4030	0.994586	1	Unigene0000013(LOX1.1);Unigene0000091(Os08g0175300);Unigene0000135(--);Unigene0000304(HSS1);Unigene0000306(HSS1);Unigene0000412(--);Unigene0000430(SD25);Unigene0000576(AN6010);Unigene0000652(PIX13);Unigene0000667(CARB);Unigene0000719(CRK10);Unigene0000737(rpc25);Unigene0000740(hsp90);Unigene0000818(RBL1);Unigene0000952(yrpB);Unigene0001199(CRK6);Unigene0001206(OLE1);Unigene0001235(hsp90);Unigene0…
GO:0010629	negative regulation of gene expression	7	78	0.994643	1	Unigene0029370(--);Unigene0031285(POLD2);Unigene0032641(ETG1);Unigene0040026(--);Unigene0040028(--);Unigene0048386(DCL3B);Unigene0066922(ARP4)
GO:0033365	protein localization to organelle	2	36	0.99468	1	Unigene0064596(HGO);Unigene0065264(SRPRA)
GO:0043604	amide biosynthetic process	19	163	0.994684	1	Unigene0004621(AS);Unigene0006198(TIF3E1);Unigene0007448(alaXL);Unigene0007580(TWN2);Unigene0010191(hsp98);Unigene0016747(RPL24);Unigene0018626(TIF1);Unigene0026551(hsp104);Unigene0028425(GIP);Unigene0029344(Os03g0291500);Unigene0029778(tif1);Unigene0037371(EMB1027);Unigene0044754(Os06g0508700);Unigene0057332(EIF6-2);Unigene0063386(hsp104);Unigene0065211(TIF3C1);Unigene0087464(--);Unigene0088053(…
GO:0009165	nucleotide biosynthetic process	17	150	0.994965	1	Unigene0001495(Os02g0134400);Unigene0006830(atp-2);Unigene0006831(atp-2);Unigene0022836(ATP9);Unigene0022837(ATP9);Unigene0031976(atpI);Unigene0031997(atp-1);Unigene0036487(ndk1);Unigene0036488(ndk1);Unigene0039209(AtMg00640);Unigene0039859(nop-1);Unigene0042088(At1g16350);Unigene0045764(AFUA_2G03610);Unigene0051817(PMA3);Unigene0073115(ilvD);Unigene0084867(EBP1);Unigene0087628(NAPRT1)
GO:0009116	nucleoside metabolic process	7	79	0.99532	1	Unigene0006830(atp-2);Unigene0006831(atp-2);Unigene0022836(ATP9);Unigene0022837(ATP9);Unigene0031976(atpI);Unigene0031997(atp-1);Unigene0039209(AtMg00640)
GO:0009119	ribonucleoside metabolic process	7	79	0.99532	1	Unigene0006830(atp-2);Unigene0006831(atp-2);Unigene0022836(ATP9);Unigene0022837(ATP9);Unigene0031976(atpI);Unigene0031997(atp-1);Unigene0039209(AtMg00640)
GO:0048507	meristem development	4	55	0.995418	1	Unigene0010068(HSP90);Unigene0018095(DEGP2);Unigene0058973(AATL1);Unigene0066922(ARP4)
GO:1901293	nucleoside phosphate biosynthetic process	18	158	0.995542	1	Unigene0001495(Os02g0134400);Unigene0006830(atp-2);Unigene0006831(atp-2);Unigene0022836(ATP9);Unigene0022837(ATP9);Unigene0031976(atpI);Unigene0031997(atp-1);Unigene0035105(Os06g0617800);Unigene0036487(ndk1);Unigene0036488(ndk1);Unigene0039209(AtMg00640);Unigene0039859(nop-1);Unigene0042088(At1g16350);Unigene0045764(AFUA_2G03610);Unigene0051817(PMA3);Unigene0073115(ilvD);Unigene0084867(EBP1);Unig…
GO:0000910	cytokinesis	2	37	0.995571	1	Unigene0007556(--);Unigene0082697(--)
GO:0019439	aromatic compound catabolic process	2	37	0.995571	1	Unigene0003209(DBP2);Unigene0064596(HGO)
GO:1901137	carbohydrate derivative biosynthetic process	19	165	0.995641	1	Unigene0006830(atp-2);Unigene0006831(atp-2);Unigene0008043(SIR);Unigene0010719(--);Unigene0010726(--);Unigene0011051(PTAC16);Unigene0021535(pgmA);Unigene0022492(FKBP20-2);Unigene0022836(ATP9);Unigene0022837(ATP9);Unigene0031976(atpI);Unigene0031997(atp-1);Unigene0036487(ndk1);Unigene0036488(ndk1);Unigene0039209(AtMg00640);Unigene0042088(At1g16350);Unigene0050412(Os06g0160700);Unigene0051817(PMA3)…
GO:0006006	glucose metabolic process	3	47	0.995963	1	Unigene0010068(HSP90);Unigene0027247(acnA);Unigene0085639(CSTLP2)
GO:0030163	protein catabolic process	9	96	0.996324	1	Unigene0014041(RpS27A);Unigene0027247(acnA);Unigene0030863(RPL2);Unigene0038069(UBP24);Unigene0041396(UCH3);Unigene0056728(UBI4);Unigene0057881(ISPG);Unigene0077558(At3g61590);Unigene0087961(rbx1)
GO:0044257	cellular protein catabolic process	9	96	0.996324	1	Unigene0014041(RpS27A);Unigene0027247(acnA);Unigene0030863(RPL2);Unigene0038069(UBP24);Unigene0041396(UCH3);Unigene0056728(UBI4);Unigene0057881(ISPG);Unigene0077558(At3g61590);Unigene0087961(rbx1)
GO:0051239	regulation of multicellular organismal process	9	96	0.996324	1	Unigene0010068(HSP90);Unigene0010842(SOBIR1);Unigene0018095(DEGP2);Unigene0028324(RRP41L);Unigene0031285(POLD2);Unigene0033230(--);Unigene0050978(HY5);Unigene0058973(AATL1);Unigene0066922(ARP4)
GO:2000026	regulation of multicellular organismal development	9	96	0.996324	1	Unigene0010068(HSP90);Unigene0010842(SOBIR1);Unigene0018095(DEGP2);Unigene0028324(RRP41L);Unigene0031285(POLD2);Unigene0033230(--);Unigene0050978(HY5);Unigene0058973(AATL1);Unigene0066922(ARP4)
GO:0043043	peptide biosynthetic process	17	154	0.996678	1	Unigene0006198(TIF3E1);Unigene0007448(alaXL);Unigene0007580(TWN2);Unigene0010191(hsp98);Unigene0016747(RPL24);Unigene0018626(TIF1);Unigene0026551(hsp104);Unigene0028425(GIP);Unigene0029778(tif1);Unigene0037371(EMB1027);Unigene0044754(Os06g0508700);Unigene0057332(EIF6-2);Unigene0063386(hsp104);Unigene0065211(TIF3C1);Unigene0087464(--);Unigene0088053(ANB1);Unigene0088055(ANB1)
GO:0033036	macromolecule localization	48	355	0.996693	1	Unigene0001312(ERG1);Unigene0002052(PTGES2);Unigene0003058(RAB11C);Unigene0003472(CERK1);Unigene0004188(AMT2-1);Unigene0004783(--);Unigene0005575(ALA1);Unigene0005868(--);Unigene0008163(At1g02150);Unigene0010068(HSP90);Unigene0011253(RPL13);Unigene0011628(srpra);Unigene0014077(Os02g0178400);Unigene0018717(MIA40);Unigene0019884(TROL);Unigene0027008(CLPR4);Unigene0029491(ran);Unigene0037535(YPTM2);…
GO:0019318	hexose metabolic process	6	74	0.996861	1	Unigene0008291(UGE-1);Unigene0010068(HSP90);Unigene0027247(acnA);Unigene0027283(UEL-1);Unigene0065300(UGE-1);Unigene0085639(CSTLP2)
GO:0048580	regulation of post-embryonic development	6	74	0.996861	1	Unigene0010842(SOBIR1);Unigene0028324(RRP41L);Unigene0031285(POLD2);Unigene0033230(--);Unigene0050978(HY5);Unigene0066922(ARP4)
GO:0019941	modification-dependent protein catabolic process	7	82	0.996897	1	Unigene0014041(RpS27A);Unigene0030863(RPL2);Unigene0038069(UBP24);Unigene0041396(UCH3);Unigene0056728(UBI4);Unigene0077558(At3g61590);Unigene0087961(rbx1)
GO:0043632	modification-dependent macromolecule catabolic process	7	82	0.996897	1	Unigene0014041(RpS27A);Unigene0030863(RPL2);Unigene0038069(UBP24);Unigene0041396(UCH3);Unigene0056728(UBI4);Unigene0077558(At3g61590);Unigene0087961(rbx1)
GO:0044270	cellular nitrogen compound catabolic process	2	39	0.996936	1	Unigene0003209(DBP2);Unigene0064596(HGO)
GO:0046700	heterocycle catabolic process	2	39	0.996936	1	Unigene0003209(DBP2);Unigene0064596(HGO)
GO:1901361	organic cyclic compound catabolic process	2	39	0.996936	1	Unigene0003209(DBP2);Unigene0064596(HGO)
GO:0043603	cellular amide metabolic process	22	189	0.996999	1	Unigene0001269(GLX2-4);Unigene0004621(AS);Unigene0006198(TIF3E1);Unigene0007448(alaXL);Unigene0007580(TWN2);Unigene0010191(hsp98);Unigene0016747(RPL24);Unigene0018626(TIF1);Unigene0026551(hsp104);Unigene0028425(GIP);Unigene0029344(Os03g0291500);Unigene0029778(tif1);Unigene0029819(TTL);Unigene0037371(EMB1027);Unigene0044754(Os06g0508700);Unigene0057332(EIF6-2);Unigene0063386(hsp104);Unigene0065211…
GO:0000278	mitotic cell cycle	3	49	0.997125	1	Unigene0007556(--);Unigene0077558(At3g61590);Unigene0082697(--)
GO:0008104	protein localization	45	340	0.997511	1	Unigene0001312(ERG1);Unigene0002052(PTGES2);Unigene0003058(RAB11C);Unigene0003472(CERK1);Unigene0004188(AMT2-1);Unigene0004783(--);Unigene0005868(--);Unigene0008163(At1g02150);Unigene0010068(HSP90);Unigene0011253(RPL13);Unigene0011628(srpra);Unigene0014077(Os02g0178400);Unigene0018717(MIA40);Unigene0019884(TROL);Unigene0027008(CLPR4);Unigene0029491(ran);Unigene0037535(YPTM2);Unigene0044259(RABC2A…
GO:0009112	nucleobase metabolic process	1	29	0.997555	1	Unigene0031031(PUR2)
GO:0006996	organelle organization	81	562	0.997643	1	Unigene0001426(--);Unigene0002887(PSAO);Unigene0002965(OAT);Unigene0004377(H1-II);Unigene0005542(RIN1);Unigene0008043(SIR);Unigene0008163(At1g02150);Unigene0008379(RIN1);Unigene0009066(AGPL1);Unigene0009242(LPAT1);Unigene0009243(--);Unigene0009334(At4g34730);Unigene0010068(HSP90);Unigene0010726(--);Unigene0011051(PTAC16);Unigene0011573(RPL31);Unigene0012825(nusG);Unigene0013841(RPS6);Unigene00176…
GO:0006260	DNA replication	6	76	0.99765	1	Unigene0005660(UNG);Unigene0028984(E2FB);Unigene0031285(POLD2);Unigene0032641(ETG1);Unigene0033230(--);Unigene0087961(rbx1)
GO:0051603	proteolysis involved in cellular protein catabolic process	8	92	0.997709	1	Unigene0014041(RpS27A);Unigene0027247(acnA);Unigene0030863(RPL2);Unigene0038069(UBP24);Unigene0041396(UCH3);Unigene0056728(UBI4);Unigene0077558(At3g61590);Unigene0087961(rbx1)
GO:0050793	regulation of developmental process	9	101	0.998078	1	Unigene0010068(HSP90);Unigene0010842(SOBIR1);Unigene0018095(DEGP2);Unigene0028324(RRP41L);Unigene0031285(POLD2);Unigene0033230(--);Unigene0050978(HY5);Unigene0058973(AATL1);Unigene0066922(ARP4)
GO:0006399	tRNA metabolic process	9	102	0.998315	1	Unigene0003565(DUS2);Unigene0007245(--);Unigene0007448(alaXL);Unigene0007580(TWN2);Unigene0028973(At2g33840);Unigene0035338(CFM3);Unigene0037371(EMB1027);Unigene0044754(Os06g0508700);Unigene0065140(At1g28350)
GO:0044260	cellular macromolecule metabolic process	506	2973	0.998369	1	Unigene0000091(Os08g0175300);Unigene0000135(--);Unigene0000304(HSS1);Unigene0000306(HSS1);Unigene0000343(MYB63);Unigene0000412(--);Unigene0000430(SD25);Unigene0000436(HOX4);Unigene0000576(AN6010);Unigene0000652(PIX13);Unigene0000667(CARB);Unigene0000719(CRK10);Unigene0000737(rpc25);Unigene0000740(hsp90);Unigene0001199(CRK6);Unigene0001235(hsp90);Unigene0001236(MOD-E);Unigene0001257(swo1);Unigene0…
GO:0051726	regulation of cell cycle	2	43	0.998543	1	Unigene0035338(CFM3);Unigene0077558(At3g61590)
GO:0006479	protein methylation	7	88	0.998665	1	Unigene0028324(RRP41L);Unigene0029370(--);Unigene0031285(POLD2);Unigene0032641(ETG1);Unigene0033230(--);Unigene0047753(LSMT-L);Unigene0066922(ARP4)
GO:0044265	cellular macromolecule catabolic process	10	112	0.998764	1	Unigene0003209(DBP2);Unigene0014041(RpS27A);Unigene0027247(acnA);Unigene0030863(RPL2);Unigene0038069(UBP24);Unigene0041396(UCH3);Unigene0056728(UBI4);Unigene0057881(ISPG);Unigene0077558(At3g61590);Unigene0087961(rbx1)
GO:0044702	single organism reproductive process	6	81	0.998876	1	Unigene0002936(FER1);Unigene0010842(SOBIR1);Unigene0022657(ABCB1);Unigene0029675(FER1);Unigene0038041(--);Unigene0055504(GAM1)
GO:0006508	proteolysis	17	164	0.998879	1	Unigene0006851(hsp78);Unigene0006852(hsp78);Unigene0009975(--);Unigene0010192(hsp98);Unigene0014041(RpS27A);Unigene0027247(acnA);Unigene0030437(AMSH2);Unigene0030863(RPL2);Unigene0037271(--);Unigene0038069(UBP24);Unigene0041396(UCH3);Unigene0056728(UBI4);Unigene0061655(--);Unigene0077558(At3g61590);Unigene0084867(EBP1);Unigene0085342(--);Unigene0087961(rbx1)
GO:0010035	response to inorganic substance	4	64	0.998923	1	Unigene0008043(SIR);Unigene0012207(UGP1);Unigene0012208(fyu1);Unigene0015444(STAR2)
GO:0022402	cell cycle process	11	121	0.998971	1	Unigene0007556(--);Unigene0020352(At5g10770);Unigene0028984(E2FB);Unigene0031967(MAP65-6);Unigene0032641(ETG1);Unigene0035338(CFM3);Unigene0066922(ARP4);Unigene0068490(KRP5);Unigene0077558(At3g61590);Unigene0082697(--);Unigene0087961(rbx1)
GO:0016482	cytoplasmic transport	7	90	0.998998	1	Unigene0004188(AMT2-1);Unigene0018416(Mgst3);Unigene0029491(ran);Unigene0037535(YPTM2);Unigene0064596(HGO);Unigene0065264(SRPRA);Unigene0076480(RABA1F)
GO:1901575	organic substance catabolic process	27	234	0.999007	1	Unigene0002965(OAT);Unigene0003209(DBP2);Unigene0006380(--);Unigene0010537(Cht8);Unigene0010539(Cht12);Unigene0010852(Os11g0582300);Unigene0014041(RpS27A);Unigene0014264(CHIT3);Unigene0015077(Cht6);Unigene0018095(DEGP2);Unigene0023770(CTL1);Unigene0026336(XIPI);Unigene0027247(acnA);Unigene0030863(RPL2);Unigene0033805(MGL);Unigene0038069(UBP24);Unigene0041396(UCH3);Unigene0047672(AAE13);Unigene005…
GO:0006221	pyrimidine nucleotide biosynthetic process	3	56	0.999142	1	Unigene0039859(nop-1);Unigene0073115(ilvD);Unigene0084867(EBP1)
GO:0043094	cellular metabolic compound salvage	3	57	0.99928	1	Unigene0007347(NGR_a02300);Unigene0030863(RPL2);Unigene0087961(rbx1)
GO:0007059	chromosome segregation	1	35	0.999297	1	Unigene0032641(ETG1)
GO:0016571	histone methylation	6	86	0.999472	1	Unigene0028324(RRP41L);Unigene0029370(--);Unigene0031285(POLD2);Unigene0032641(ETG1);Unigene0033230(--);Unigene0066922(ARP4)
GO:0006220	pyrimidine nucleotide metabolic process	3	59	0.999494	1	Unigene0039859(nop-1);Unigene0073115(ilvD);Unigene0084867(EBP1)
GO:0072528	pyrimidine-containing compound biosynthetic process	3	62	0.999703	1	Unigene0039859(nop-1);Unigene0073115(ilvD);Unigene0084867(EBP1)
GO:0010467	gene expression	257	1629	0.999714	1	Unigene0000343(MYB63);Unigene0000436(HOX4);Unigene0002171(GATA21);Unigene0002436(NAC067);Unigene0002956(DOF5.8);Unigene0004130(ZHD1);Unigene0004166(At4g27270);Unigene0005607(--);Unigene0005868(--);Unigene0006142(SIGC);Unigene0006198(TIF3E1);Unigene0006255(RPL44);Unigene0006406(trmH);Unigene0006643(At1g07170);Unigene0006740(SCL9);Unigene0007171(Os06g0358800);Unigene0007299(--);Unigene0007415(RPL15…
GO:0007049	cell cycle	16	170	0.99976	1	Unigene0007556(--);Unigene0013460(CYCB2-1);Unigene0014656(CYCB1-3);Unigene0020352(At5g10770);Unigene0028984(E2FB);Unigene0031967(MAP65-6);Unigene0032641(ETG1);Unigene0034640(RBR3);Unigene0035338(CFM3);Unigene0045397(--);Unigene0049334(GPA1);Unigene0066922(ARP4);Unigene0068490(KRP5);Unigene0077558(At3g61590);Unigene0082697(--);Unigene0087961(rbx1)
GO:0016569	covalent chromatin modification	8	109	0.999791	1	Unigene0017648(HAC12);Unigene0028324(RRP41L);Unigene0029370(--);Unigene0031285(POLD2);Unigene0032641(ETG1);Unigene0033230(--);Unigene0066922(ARP4);Unigene0082697(--)
GO:0016570	histone modification	8	109	0.999791	1	Unigene0017648(HAC12);Unigene0028324(RRP41L);Unigene0029370(--);Unigene0031285(POLD2);Unigene0032641(ETG1);Unigene0033230(--);Unigene0066922(ARP4);Unigene0082697(--)
GO:0072527	pyrimidine-containing compound metabolic process	4	74	0.999798	1	Unigene0039859(nop-1);Unigene0061072(THI1-1);Unigene0073115(ilvD);Unigene0084867(EBP1)
GO:0009056	catabolic process	28	258	0.999823	1	Unigene0002965(OAT);Unigene0003209(DBP2);Unigene0006380(--);Unigene0010537(Cht8);Unigene0010539(Cht12);Unigene0010852(Os11g0582300);Unigene0014041(RpS27A);Unigene0014264(CHIT3);Unigene0015077(Cht6);Unigene0018095(DEGP2);Unigene0023770(CTL1);Unigene0026336(XIPI);Unigene0027247(acnA);Unigene0029819(TTL);Unigene0030863(RPL2);Unigene0033805(MGL);Unigene0038069(UBP24);Unigene0041396(UCH3);Unigene00476…
GO:0006396	RNA processing	12	144	0.999861	1	Unigene0006643(At1g07170);Unigene0011131(DIM1B);Unigene0019596(PAC);Unigene0028143(Os01g0184500);Unigene0029370(--);Unigene0031573(Os08g0174900);Unigene0035178(--);Unigene0035338(CFM3);Unigene0036726(TMN6);Unigene0040026(--);Unigene0040028(--);Unigene0066922(ARP4)
GO:0043414	macromolecule methylation	7	107	0.999921	1	Unigene0028324(RRP41L);Unigene0029370(--);Unigene0031285(POLD2);Unigene0032641(ETG1);Unigene0033230(--);Unigene0047753(LSMT-L);Unigene0066922(ARP4)
GO:0016568	chromatin modification	8	117	0.999936	1	Unigene0017648(HAC12);Unigene0028324(RRP41L);Unigene0029370(--);Unigene0031285(POLD2);Unigene0032641(ETG1);Unigene0033230(--);Unigene0066922(ARP4);Unigene0082697(--)
GO:0032259	methylation	7	111	0.999958	1	Unigene0028324(RRP41L);Unigene0029370(--);Unigene0031285(POLD2);Unigene0032641(ETG1);Unigene0033230(--);Unigene0047753(LSMT-L);Unigene0066922(ARP4)
GO:0043933	macromolecular complex subunit organization	42	371	0.99997	1	Unigene0002647(CCDA2);Unigene0002887(PSAO);Unigene0004377(H1-II);Unigene0007556(--);Unigene0010726(--);Unigene0011573(RPL31);Unigene0016022(TUBB3);Unigene0017648(HAC12);Unigene0019884(TROL);Unigene0021224(PSAL);Unigene0022492(FKBP20-2);Unigene0022657(ABCB1);Unigene0023160(SlH4);Unigene0025648(TUBA3);Unigene0025649(TUBA2);Unigene0027912(ABC4);Unigene0028324(RRP41L);Unigene0029370(--);Unigene002981…
GO:0044248	cellular catabolic process	18	208	0.999986	1	Unigene0002965(OAT);Unigene0003209(DBP2);Unigene0010852(Os11g0582300);Unigene0014041(RpS27A);Unigene0027247(acnA);Unigene0030863(RPL2);Unigene0033805(MGL);Unigene0038069(UBP24);Unigene0041396(UCH3);Unigene0047672(AAE13);Unigene0056728(UBI4);Unigene0057881(ISPG);Unigene0062314(--);Unigene0064596(HGO);Unigene0065264(SRPRA);Unigene0066694(LYS3);Unigene0077558(At3g61590);Unigene0087961(rbx1)
GO:0006325	chromatin organization	11	160	0.999995	1	Unigene0004377(H1-II);Unigene0017648(HAC12);Unigene0023160(SlH4);Unigene0028324(RRP41L);Unigene0029370(--);Unigene0031285(POLD2);Unigene0032641(ETG1);Unigene0033230(--);Unigene0066922(ARP4);Unigene0082697(--);Unigene0085126(Os04g0444900)
GO:0043170	macromolecule metabolic process	678	4101	1	1	Unigene0000091(Os08g0175300);Unigene0000135(--);Unigene0000304(HSS1);Unigene0000306(HSS1);Unigene0000343(MYB63);Unigene0000412(--);Unigene0000430(SD25);Unigene0000436(HOX4);Unigene0000576(AN6010);Unigene0000652(PIX13);Unigene0000667(CARB);Unigene0000719(CRK10);Unigene0000737(rpc25);Unigene0000740(hsp90);Unigene0000818(RBL1);Unigene0001199(CRK6);Unigene0001235(hsp90);Unigene0001236(MOD-E);Unigene0…
GO:0071704	organic substance metabolic process	919	5387	1	1	Unigene0000013(LOX1.1);Unigene0000014(NIR);Unigene0000091(Os08g0175300);Unigene0000135(--);Unigene0000304(HSS1);Unigene0000306(HSS1);Unigene0000343(MYB63);Unigene0000412(--);Unigene0000430(SD25);Unigene0000436(HOX4);Unigene0000576(AN6010);Unigene0000652(PIX13);Unigene0000667(CARB);Unigene0000669(ALDP);Unigene0000719(CRK10);Unigene0000737(rpc25);Unigene0000740(hsp90);Unigene0000818(RBL1);Unigene00…
GO:0051276	chromosome organization	16	225	1	1	Unigene0001426(--);Unigene0004377(H1-II);Unigene0005542(RIN1);Unigene0008379(RIN1);Unigene0017648(HAC12);Unigene0023160(SlH4);Unigene0028324(RRP41L);Unigene0029370(--);Unigene0031285(POLD2);Unigene0032641(ETG1);Unigene0033230(--);Unigene0045902(--);Unigene0059882(--);Unigene0066922(ARP4);Unigene0082697(--);Unigene0085126(Os04g0444900)
GO:1902589	single-organism organelle organization	13	200	1	1	Unigene0017648(HAC12);Unigene0022657(ABCB1);Unigene0028324(RRP41L);Unigene0029370(--);Unigene0031285(POLD2);Unigene0032641(ETG1);Unigene0033230(--);Unigene0036570(ADF10);Unigene0036726(TMN6);Unigene0064596(HGO);Unigene0065264(SRPRA);Unigene0066922(ARP4);Unigene0082697(--)
GO:1901360	organic cyclic compound metabolic process	216	1624	1	1	Unigene0000091(Os08g0175300);Unigene0000952(yrpB);Unigene0001426(--);Unigene0001495(Os02g0134400);Unigene0001639(DEGP5);Unigene0002011(Y1);Unigene0002222(Os10g0502400);Unigene0002887(PSAO);Unigene0002965(OAT);Unigene0003105(--);Unigene0003117(GIP);Unigene0003118(--);Unigene0003124(--);Unigene0003209(DBP2);Unigene0003284(ANR);Unigene0003472(CERK1);Unigene0003565(DUS2);Unigene0003827(BBD2);Unigene0…
GO:0006807	nitrogen compound metabolic process	251	1839	1	1	Unigene0000014(NIR);Unigene0000091(Os08g0175300);Unigene0000952(yrpB);Unigene0001269(GLX2-4);Unigene0001426(--);Unigene0001495(Os02g0134400);Unigene0001639(DEGP5);Unigene0002011(Y1);Unigene0002222(Os10g0502400);Unigene0002887(PSAO);Unigene0002965(OAT);Unigene0003105(--);Unigene0003117(GIP);Unigene0003118(--);Unigene0003124(--);Unigene0003209(DBP2);Unigene0003565(DUS2);Unigene0003827(BBD2);Unigene…
GO:0006725	cellular aromatic compound metabolic process	205	1580	1	1	Unigene0000091(Os08g0175300);Unigene0000952(yrpB);Unigene0001426(--);Unigene0001495(Os02g0134400);Unigene0001639(DEGP5);Unigene0002011(Y1);Unigene0002222(Os10g0502400);Unigene0002887(PSAO);Unigene0003105(--);Unigene0003117(GIP);Unigene0003118(--);Unigene0003124(--);Unigene0003209(DBP2);Unigene0003472(CERK1);Unigene0003565(DUS2);Unigene0003827(BBD2);Unigene0003889(Dguok);Unigene0003997(--);Unigene…
GO:0046483	heterocycle metabolic process	194	1539	1	1	Unigene0000091(Os08g0175300);Unigene0001426(--);Unigene0001495(Os02g0134400);Unigene0001639(DEGP5);Unigene0002011(Y1);Unigene0002222(Os10g0502400);Unigene0002887(PSAO);Unigene0002965(OAT);Unigene0003105(--);Unigene0003117(GIP);Unigene0003118(--);Unigene0003124(--);Unigene0003209(DBP2);Unigene0003565(DUS2);Unigene0003827(BBD2);Unigene0003889(Dguok);Unigene0003997(--);Unigene0004166(At4g27270);Unig…
GO:0090304	nucleic acid metabolic process	132	1146	1	1	Unigene0000091(Os08g0175300);Unigene0001426(--);Unigene0001639(DEGP5);Unigene0002887(PSAO);Unigene0003105(--);Unigene0003117(GIP);Unigene0003118(--);Unigene0003124(--);Unigene0003209(DBP2);Unigene0003565(DUS2);Unigene0003827(BBD2);Unigene0003997(--);Unigene0004166(At4g27270);Unigene0005607(--);Unigene0005660(UNG);Unigene0006142(SIGC);Unigene0006643(At1g07170);Unigene0006922(--);Unigene0007171(Os0…
GO:0006139	nucleobase-containing compound metabolic process	166	1410	1	1	Unigene0000091(Os08g0175300);Unigene0001426(--);Unigene0001495(Os02g0134400);Unigene0001639(DEGP5);Unigene0002887(PSAO);Unigene0003105(--);Unigene0003117(GIP);Unigene0003118(--);Unigene0003124(--);Unigene0003209(DBP2);Unigene0003565(DUS2);Unigene0003827(BBD2);Unigene0003889(Dguok);Unigene0003997(--);Unigene0004166(At4g27270);Unigene0005607(--);Unigene0005660(UNG);Unigene0006142(SIGC);Unigene00066…
GO:0034641	cellular nitrogen compound metabolic process	199	1623	1	1	Unigene0000091(Os08g0175300);Unigene0001269(GLX2-4);Unigene0001426(--);Unigene0001495(Os02g0134400);Unigene0001639(DEGP5);Unigene0002011(Y1);Unigene0002222(Os10g0502400);Unigene0002887(PSAO);Unigene0003105(--);Unigene0003117(GIP);Unigene0003118(--);Unigene0003124(--);Unigene0003209(DBP2);Unigene0003565(DUS2);Unigene0003827(BBD2);Unigene0003889(Dguok);Unigene0003997(--);Unigene0004166(At4g27270);U…
GO:0006259	DNA metabolic process	42	569	1	1	Unigene0000091(Os08g0175300);Unigene0001426(--);Unigene0003105(--);Unigene0003117(GIP);Unigene0003118(--);Unigene0003124(--);Unigene0005660(UNG);Unigene0008043(SIR);Unigene0009131(RNR1);Unigene0015312(OSB1);Unigene0016193(At4g24790);Unigene0018289(--);Unigene0018947(GIP);Unigene0019708(--);Unigene0020584(TOP2);Unigene0022816(RE1);Unigene0027635(Os06g0171800);Unigene0028134(AtMg00810);Unigene00282…
GO:0008150	biological_process	1613	8627	1	1	Unigene0000001(MRS2-B);Unigene0000013(LOX1.1);Unigene0000014(NIR);Unigene0000076(EXPB3);Unigene0000091(Os08g0175300);Unigene0000135(--);Unigene0000247(MAO1B);Unigene0000268(B120);Unigene0000304(HSS1);Unigene0000306(HSS1);Unigene0000343(MYB63);Unigene0000398(Rtn4ip1);Unigene0000412(--);Unigene0000430(SD25);Unigene0000432(CYP71C4);Unigene0000436(HOX4);Unigene0000576(AN6010);Unigene0000586(BC1L7);Un…
83587(VP15);Unigene0083590(cpc-2);Unigene0083591(cpc-2);Unigene0083600(At4g03230);Unigene0083642(GSVIVT00026920001);Unigene0083643(GSVIVT00026920001);Unigene0083645(GSVIVT00026920001);Unigene0083668(CER1);Unigene0083683(BBD);Unigene0083696(SK1);Unigene0083697(At5g64700);Unigene0083726(NAC022);Unigene0083854(--);Unigene0083868(SYP132);Unigene0083996(STI);Unigene0083999(STI);Unigene0084072(TOL1);Un…
