# Supplementary material for: Transcriptome and metabolome analyses reveal new insights into chlorophyll, photosynthesis, metal ion and phenylpropanoids related pathways during sugarcane ratoon chlorosis
Source: BMC Plant Biol. 2022 Apr 29;22:222. doi: 10.1186/s12870-022-03588-8 (PMC9052583; doi:10.1186/s12870-022-03588-8)
Supplement: Supplementary file 4 — Additional file 4: Table S4. The KEGG pathway enrichment analysis results of the differential expression unigenes. [file 12870_2022_3588_MOESM4_ESM.xls]

## Sheet: Table S5
KEGG_A_class	KEGG_B_class	Pathway	Chlorosis vs Control (1619)	All (9010)	Pvalue	Qvalue	Pathway ID	Genes	K_IDs
Metabolism	Global and overview maps	Biosynthesis of secondary metabolites	518	2254	1.46e-12	1.87e-10	ko01110	Unigene0000111(GPD);Unigene0000149(Smt1-1);Unigene0000222(SSII-1);Unigene0000247(MAO1B);Unigene0000409(ALTA10);Unigene0000462(FLS);Unigene0000566(ENO1);Unigene0000667(CARB);Unigene0000669(ALDP);Unigene0000811(CA2);Unigene0001289(naat-A);Unigene0001312(ERG1);Unigene0001350(RhGT1);Unigene0001397(--);Unigene0001493(GLYK);Unigene0001560(OPR1);Unigene0001608(At5g45910);Unigene0001664(PER2);Unigene0001…	K00134+K00559+K00703+K05933+K00128+K05278+K01689+K21371+K01623+K15746+K15095+K01803+K22845+K14674+K15918+K05894+K21026+K00430+K09589+K01115+K03782+K00128+K13679+K21374+K02291+K05350+K02492+K00430+K21374+K13034+K13029+K05350+K00819+K00083+K01647+K08695+K00430+K15086+K20623+K13065+K09590+K00430+K10528+K15404+K18693+K21026+K00430+K03809+K00430+K00430+K00134+K00134+K01953+K15633+K00826+K18693+K01568+…
Metabolism	Global and overview maps	Metabolic pathways	726	3561	8.66e-07	5.54e-05	ko01100	Unigene0000091(Os08g0175300);Unigene0000111(GPD);Unigene0000149(Smt1-1);Unigene0000222(SSII-1);Unigene0000229(Os08g0562700);Unigene0000247(MAO1B);Unigene0000372(RE1);Unigene0000409(ALTA10);Unigene0000432(CYP71C4);Unigene0000441(CAB3C);Unigene0000462(FLS);Unigene0000566(ENO1);Unigene0000669(ALDP);Unigene0000706(aciA);Unigene0000737(rpc25);Unigene0000811(CA2);Unigene0000859(GGT3);Unigene0001312(ERG…	K02335+K00134+K00559+K00703+K01256+K05933+K03517+K00128+K00512+K08912+K05278+K01689+K01623+K00122+K03022+K15746+K18592+K01803+K14674+K15918+K00278+K05894+K00430+K09589+K02695+K01115+K07964+K03782+K00128+K13679+K21374+K02291+K00512+K05309+K05350+K01800+K02492+K00430+K21374+K13034+K14379+K12373+K05350+K00819+K01183+K00083+K01647+K00430+K00876+K20623+K02717+K13065+K09590+K00430+K00512+K00949+K00430+…
Organismal Systems	Environmental adaptation	Plant-pathogen interaction	145	573	3.6e-06	0.000154	ko04626	Unigene0000059(WRKY24);Unigene0000081(CPK10);Unigene0000264(CRK40);Unigene0000343(MYB63);Unigene0000364(JAMYB);Unigene0000615(hsp90);Unigene0000655(CPK4);Unigene0000740(hsp90);Unigene0000763(MYB94);Unigene0000786(MYB306);Unigene0000988(HSP90-5);Unigene0001235(hsp90);Unigene0001236(MOD-E);Unigene0001257(swo1);Unigene0001476(CPK13);Unigene0001583(MOD-E);Unigene0001924(PRMS);Unigene0002613(RF45);Uni…	K13424+K13412+K13414+K09422+K09422+K04079+K13412+K04079+K09422+K09422+K09487+K04079+K04079+K04079+K13412+K04079+K13449+K13457+K04079+K13429+K13412+K13436+K09422+K13447+K09422+K13424+K13436+K13414+K02183+K09487+K09422+K13448+K13430+K13457+K09422+K09422+K13412+K09422+K09422+K15397+K09422+K13414+K13448+K13448+K13456+K18835+K09422+K13473+K13448+K09487+K09422+K09422+K13414+K13447+K13447+K13420+K13413+…
Metabolism	Biosynthesis of other secondary metabolites	Flavonoid biosynthesis	36	97	5.7e-06	0.000182	ko00941	Unigene0000462(FLS);Unigene0001350(RhGT1);Unigene0003284(ANR);Unigene0003751(ACT-2);Unigene0006181(--);Unigene0007780(UGT88F3);Unigene0008726(RhGT1);Unigene0009942(CYP75B4);Unigene0014071(PHT1);Unigene0015863(CHS1);Unigene0021868(ACT-2);Unigene0024243(HCT1);Unigene0025592(PHT1);Unigene0025594(PHT1);Unigene0027204(CYP75A1);Unigene0027516(HCT1);Unigene0028525(FLS);Unigene0044755(UGT88B1);Unigene004…	K05278+K22845+K08695+K13065+K08695+K22845+K22845+K05280+K13065+K00660+K13065+K13065+K13065+K13065+K13083+K13065+K05278+K22845+K22845+K13065+K13065+K13065+K13065+K08695+K13065+K22845+K08695+K22845+K22845+K00660+K09754+K13065+K00660+K22845+K08695+K08695
Metabolism	Biosynthesis of other secondary metabolites	Phenylpropanoid biosynthesis	92	335	8.02e-06	0.000205	ko00940	Unigene0001512(ALDH2C4);Unigene0001664(PER2);Unigene0002129(--);Unigene0002256(GSVIVT00023967001);Unigene0002788(BGLU16);Unigene0002976(CAD2);Unigene0003306(PER3);Unigene0003751(ACT-2);Unigene0003819(PER66);Unigene0004156(PRX74);Unigene0004440(Sb03g046810);Unigene0004442(PRX74);Unigene0005972(CAD7);Unigene0007418(Sb03g046810);Unigene0009352(BGLU7);Unigene0010550(BGLU29);Unigene0011119(BGLU6);Unig…	K12355+K00430+K05350+K00430+K05350+K00083+K00430+K13065+K00430+K00430+K00430+K00430+K00083+K00430+K05350+K01188+K01188+K00430+K00430+K05350+K00430+K00430+K13065+K00430+K01904+K00083+K13065+K00083+K01904+K00083+K00430+K00430+K00430+K13065+K13065+K13065+K22395+K22395+K00430+K13065+K01904+K00083+K00083+K13064+K00430+K00083+K00083+K00083+K05350+K13064+K13064+K00430+K00430+K00083+K00083+K05350+K00430+…
Metabolism	Energy metabolism	Photosynthesis - antenna proteins	14	26	3.83e-05	0.000818	ko00196	Unigene0000441(CAB3C);Unigene0020489(LHCB5);Unigene0021207(LHCB4.1);Unigene0021919(OsI_012078);Unigene0021920(LHC);Unigene0021921(CAB48);Unigene0030939(CAB6A);Unigene0032798(CAB-M9);Unigene0036289(lhcA-P4);Unigene0044893(CAP10A);Unigene0064544(LHCA2);Unigene0072895(LHBC);Unigene0082899(CAB1);Unigene0087760(CAB8)	K08912+K08916+K08915+K08913+K08907+K08912+K08907+K08912+K08910+K08917+K08908+K08914+K08912+K08909
Metabolism	Carbohydrate metabolism	Amino sugar and nucleotide sugar metabolism	63	226	0.000133267	0.00229	ko00520	Unigene0002658(HEXO3);Unigene0002968(RIXI);Unigene0005186(HXK7);Unigene0006065(Os01g0969100);Unigene0007426(CHIT3);Unigene0008291(UGE-1);Unigene0008582(GAE6);Unigene0009066(AGPL1);Unigene0009069(CHIB1);Unigene0009070(CHIT3);Unigene0010536(Cht9);Unigene0010537(Cht8);Unigene0010539(Cht12);Unigene0010555(GAUT4);Unigene0012207(UGP1);Unigene0012208(fyu1);Unigene0012771(GAE1);Unigene0013339(SH2);Unigen…	K12373+K01183+K00844+K12449+K01183+K01784+K08679+K00975+K01183+K01183+K20547+K20547+K20547+K13648+K00963+K00963+K08679+K00975+K01183+K20547+K20547+K13648+K01183+K01183+K13379+K01835+K01835+K01835+K01183+K01183+K01183+K12450+K12448+K15920+K01183+K00012+K13648+K13648+K00847+K01183+K13648+K12450+K01209+K00975+K01835+K01209+K15920+K15920+K15920+K01810+K00975+K00966+K01209+K01784+K08678+K01711+K00820+…
Metabolism	Carbohydrate metabolism	Starch and sucrose metabolism	64	231	0.000143428	0.00229	ko00500	Unigene0000222(SSII-1);Unigene0001557(At5g58090);Unigene0001997(WAXY);Unigene0002129(--);Unigene0002788(BGLU16);Unigene0005186(HXK7);Unigene0006228(TPS6);Unigene0006229(TPS11);Unigene0007510(At2g01630);Unigene0009066(AGPL1);Unigene0009352(BGLU7);Unigene0010550(BGLU29);Unigene0011119(BGLU6);Unigene0012138(BGLU14);Unigene0012207(UGP1);Unigene0012208(fyu1);Unigene0013308(TPS11);Unigene0013339(SH2);U…	K00703+K19893+K13679+K05350+K05350+K00844+K16055+K16055+K19892+K00975+K05350+K01188+K01188+K05350+K00963+K00963+K16055+K00975+K01193+K01177+K16055+K01835+K01835+K01835+K01177+K16055+K16055+K01176+K01176+K00700+K01513+K05350+K01176+K05350+K00703+K00847+K05350+K00703+K01177+K01177+K01188+K13679+K00703+K16055+K16055+K16055+K01087+K01087+K00700+K00975+K01835+K01810+K00975+K05350+K01214+K01188+K07024+…
Metabolism	Biosynthesis of other secondary metabolites	Stilbenoid, diarylheptanoid and gingerol biosynthesis	20	52	0.000388454	0.00552	ko00945	Unigene0002294(ASMT2);Unigene0003751(ACT-2);Unigene0005062(ASMT1);Unigene0010093(ASMT3);Unigene0010094(ASMT2);Unigene0014071(PHT1);Unigene0021868(ACT-2);Unigene0024243(HCT1);Unigene0025592(PHT1);Unigene0025594(PHT1);Unigene0027516(HCT1);Unigene0044007(OMT2);Unigene0052518(PHT1);Unigene0052519(HCT4);Unigene0054331(HCT4);Unigene0054332(--);Unigene0055846(HCT4);Unigene0083343(CYP98A1);Unigene0084261…	K16040+K13065+K16040+K16040+K16040+K13065+K13065+K13065+K13065+K13065+K13065+K16040+K13065+K13065+K13065+K13065+K13065+K09754+K13065+K16040
Metabolism	Lipid metabolism	alpha-Linolenic acid metabolism	25	74	0.000778953	0.00997	ko00592	Unigene0001397(--);Unigene0001560(OPR1);Unigene0003991(CYP74B2);Unigene0007597(OPR2);Unigene0010987(LOX2.3);Unigene0012637(PLA2-III);Unigene0014536(ACX4);Unigene0015563(ACX4);Unigene0019804(--);Unigene0023694(ADH2);Unigene0026674(OPR1);Unigene0031432(OPR1);Unigene0032477(Os03g0179900);Unigene0035838(CYP74A1);Unigene0037075(JMT);Unigene0043955(CM-LOX2);Unigene0047418(fgaOx3);Unigene0047419(fgaOx3)…	K14674+K05894+K10528+K05894+K00454+K01047+K00232+K00232+K01723+K18857+K05894+K05894+K00454+K01723+K08241+K00454+K05894+K05894+K08241+K05894+K05894+K00454+K22389+K05894+K07513
Metabolism	Energy metabolism	Nitrogen metabolism	22	65	0.00153261	0.0178	ko00910	Unigene0000014(NIR);Unigene0001976(BCA2);Unigene0009533(GLN6);Unigene0010440(GLN1);Unigene0011311(NRT2.3);Unigene0011362(NIR);Unigene0011515(GLN1);Unigene0011516(glnA);Unigene0012625(Os05g0555600);Unigene0014270(Os05g0555600);Unigene0033625(GLN1);Unigene0033738(NAR-7);Unigene0033845(NRT2.4);Unigene0038868(GLN1);Unigene0042195(Os01g0681900);Unigene0049932(Os05g0555600);Unigene0060940(GDH2);Unigene…	K00366+K01673+K01915+K01915+K02575+K00366+K01915+K01915+K00264+K00264+K01915+K10534+K02575+K01915+K00264+K00264+K00261+K01725+K00262+K01915+K01455+K01674
Environmental Information Processing	Signal transduction	MAPK signaling pathway - plant	69	276	0.00185468	0.0198	ko04016	Unigene0000059(WRKY24);Unigene0000264(CRK40);Unigene0001924(PRMS);Unigene0002228(MYC2);Unigene0002311(MAPKKK17);Unigene0002907(SAPK4);Unigene0003496(--);Unigene0004869(EIN3);Unigene0006848(RBOHC);Unigene0007207(WRKY24);Unigene0008328(SAPK2);Unigene0008771(CRK29);Unigene0008990(MPK12);Unigene0009600(CML3);Unigene0009721(SAPK6);Unigene0010395(PYL4);Unigene0010536(Cht9);Unigene0010537(Cht8);Unigene0…	K13424+K13414+K13449+K13422+K20716+K14498+K20725+K14514+K13447+K13424+K14498+K13414+K20538+K02183+K14498+K14496+K20547+K20547+K20547+K20547+K20547+K13414+K17686+K20717+K13414+K13447+K13447+K14516+K13420+K13413+K13447+K02183+K14497+K20557+K13449+K02183+K00940+K00940+K00940+K20716+K03781+K03781+K20725+K02183+K20604+K03781+K03781+K14497+K20536+K13414+K14514+K13447+K14497+K02183+K20714+K02183+K13449+…
Metabolism	Biosynthesis of other secondary metabolites	Glucosinolate biosynthesis	5	7	0.0028346	0.0279	ko00966	Unigene0004890(BCAT5);Unigene0013204(CYP79A1);Unigene0044159(BCAT5);Unigene0071626(CYP79A1);Unigene0082921(IIL1)	K00826+K13027+K00826+K12153+K01703
Metabolism	Energy metabolism	Photosynthesis	22	69	0.00358723	0.0328	ko00195	Unigene0001699(PSAH);Unigene0002887(PSAO);Unigene0003675(PSBP);Unigene0005035(PSAF);Unigene0012083(PSB27-1);Unigene0014558(PSBW);Unigene0015886(PNSL3);Unigene0020122(FDX1);Unigene0021224(PSAL);Unigene0021451(PSAK);Unigene0021828(petB);Unigene0031976(atpI);Unigene0039441(PSAE);Unigene0056848(psaD);Unigene0059664(PSBO);Unigene0061235(PSAN);Unigene0063713(FDX5);Unigene0074940(FDX3);Unigene0075498(PS…	K02695+K14332+K02717+K02694+K08902+K02721+K08901+K02639+K02699+K02698+K02635+K02108+K02693+K02692+K02716+K02701+K02639+K02639+K08905+K02112+K02703+K08901
Metabolism	Biosynthesis of other secondary metabolites	Tropane, piperidine and pyridine alkaloid biosynthesis	20	64	0.00686428	0.0586	ko00960	Unigene0006258(At5g06060);Unigene0007131(At2g29170);Unigene0009764(naat-A);Unigene0010340(At1g62810);Unigene0020581(At5g06060);Unigene0020582(--);Unigene0020937(At2g29170);Unigene0020938(At5g06060);Unigene0020939(At2g29170);Unigene0020941(At2g29310);Unigene0039712(Os01g0760600);Unigene0046927(At5g06060);Unigene0057730(At2g29310);Unigene0067141(TR1);Unigene0067143(TR);Unigene0069069(At2g29370);Uni…	K08081+K08081+K00815+K00276+K08081+K08081+K08081+K08081+K08081+K08081+K14454+K08081+K08081+K08081+K08081+K08081+K14454+K08081+K00276+K08081
Metabolism	Biosynthesis of other secondary metabolites	Indole alkaloid biosynthesis	14	40	0.0075785	0.0606	ko00901	Unigene0001608(At5g45910);Unigene0004109(AAE);Unigene0006070(At1g31550);Unigene0008996(At5g45910);Unigene0010582(At1g28570);Unigene0010583(At5g45910);Unigene0010584(At5g45910);Unigene0019702(At5g45910);Unigene0036224(At1g28600);Unigene0072519(At5g45910);Unigene0073010(--);Unigene0073919(At1g28590);Unigene0086279(--);Unigene0087409(At2g27360)	K21026+K21026+K21026+K21026+K21026+K21026+K21026+K21026+K21026+K21026+K21026+K21026+K21026+K21026
Metabolism	Metabolism of other amino acids	Glutathione metabolism	50	201	0.00811805	0.0611	ko00480	Unigene0000229(Os08g0562700);Unigene0000859(GGT3);Unigene0001290(GST4);Unigene0001525(HSP26-A);Unigene0001730(PCF6);Unigene0003261(GSTU6);Unigene0004355(GSTU6);Unigene0005948(HSP26-A);Unigene0006840(--);Unigene0009131(RNR1);Unigene0010056(GSTU6);Unigene0012761(GSTU6);Unigene0012878(IN2-1);Unigene0013690(At5g14590);Unigene0016946(APX1);Unigene0018416(Mgst3);Unigene0021378(GSH2);Unigene0021379(GSH2…	K01256+K18592+K00799+K00799+K00799+K00799+K00799+K00799+K00797+K10807+K00799+K00799+K00799+K00031+K00434+K00799+K21456+K21456+K00434+K00799+K00799+K00799+K00799+K00799+K00799+K00799+K00033+K00033+K00799+K00799+K00799+K00799+K00799+K01255+K00797+K00799+K00797+K00799+K00799+K00799+K00799+K00799+K00799+K00799+K00799+K01255+K00799+K00799+K22596+K00799
Metabolism	Amino acid metabolism	Alanine, aspartate and glutamate metabolism	31	115	0.0105515	0.075	ko00250	Unigene0001495(Os02g0134400);Unigene0004621(AS);Unigene0009533(GLN6);Unigene0010440(GLN1);Unigene0011515(GLN1);Unigene0011516(glnA);Unigene0011954(gabD);Unigene0012625(Os05g0555600);Unigene0014270(Os05g0555600);Unigene0026417(UGA2);Unigene0026627(AGT2);Unigene0029344(Os03g0291500);Unigene0032897(CPA1);Unigene0033625(GLN1);Unigene0037361(At3g08860);Unigene0038868(GLN1);Unigene0039712(Os01g0760600)…	K00278+K01953+K01915+K01915+K01915+K01915+K17761+K00264+K00264+K17761+K00827+K01953+K11540+K01915+K00827+K01915+K14454+K01580+K00264+K01940+K00264+K01955+K00814+K00261+K16871+K14454+K00262+K00814+K00820+K01915+K14272
Metabolism	Metabolism of terpenoids and polyketides	Brassinosteroid biosynthesis	9	23	0.013919	0.0938	ko00905	Unigene0001684(CYP90D2);Unigene0003635(CYP75B2);Unigene0003776(CYP85A1);Unigene0022614(CYP75B2);Unigene0032382(CYP734A4);Unigene0061236(CYP734A6);Unigene0073760(CYP75B2);Unigene0085388(CYP90B2);Unigene0086334(CYP90D2)	K09589+K20623+K09590+K20623+K15639+K15639+K20623+K09587+K09589
Metabolism	Amino acid metabolism	Arginine biosynthesis	21	73	0.0154986	0.0992	ko00220	Unigene0009533(GLN6);Unigene0010440(GLN1);Unigene0011515(GLN1);Unigene0011516(glnA);Unigene0012751(--);Unigene0013173(--);Unigene0033625(GLN1);Unigene0038868(GLN1);Unigene0039712(Os01g0760600);Unigene0043391(NAGK);Unigene0049848(ARG1);Unigene0057156(ALAAT1);Unigene0060940(GDH2);Unigene0068302(NOA1);Unigene0072625(GOT2);Unigene0080516(gdhA);Unigene0082617(--);Unigene0083273(NOA1);Unigene0083929(AL…	K01915+K01915+K01915+K01915+K14677+K00818+K01915+K01915+K14454+K00930+K01940+K00814+K00261+K13427+K14454+K00262+K13427+K13427+K00814+K01915+K14272
Organismal Systems	Environmental adaptation	Circadian rhythm - plant	17	56	0.0163783	0.0998	ko04712	Unigene0000255(PRR37);Unigene0001437(RFT1);Unigene0005515(PRR37);Unigene0014627(TSF);Unigene0015863(CHS1);Unigene0026809(PRR37);Unigene0041267(ELF3-2);Unigene0041372(HY5);Unigene0050236(Os11g0547000);Unigene0050978(HY5);Unigene0054633(ELF3-2);Unigene0072259(PHYA);Unigene0083200(CHS5);Unigene0084610(CHS1);Unigene0087806(PRR95);Unigene0087807(PRR95);Unigene0087808(PRR95)	K12129+K16223+K12129+K16223+K00660+K12129+K12125+K16241+K12116+K16241+K12125+K12120+K00660+K00660+K12130+K12130+K12130
Metabolism	Lipid metabolism	Ether lipid metabolism	13	40	0.0191293	0.111	ko00565	Unigene0001397(--);Unigene0001744(PLD1);Unigene0008131(PLDDELTA);Unigene0008132(PLDDELTA);Unigene0012637(PLA2-III);Unigene0020518(NPC6);Unigene0025380(PLD1);Unigene0036732(PLD1);Unigene0036733(PLD2);Unigene0036734(PLD1);Unigene0036735(PLD1);Unigene0069129(NPC3);Unigene0073685(NPC2)	K14674+K01115+K01115+K01115+K01047+K01114+K01115+K01115+K01115+K01115+K01115+K01114+K01114
Metabolism	Metabolism of cofactors and vitamins	Porphyrin and chlorophyll metabolism	20	71	0.0224306	0.12	ko00860	Unigene0002222(Os10g0502400);Unigene0005124(PORA);Unigene0006278(CPX);Unigene0008183(PPOX1);Unigene0008185(PPOX1);Unigene0014719(Os01g0622300);Unigene0023671(HEMH);Unigene0026708(HY2);Unigene0027761(CPX);Unigene0031235(HEMA1);Unigene0031236(HEMA1);Unigene0047877(NYC1);Unigene0052390(CHLG);Unigene0060531(CLH2);Unigene0060682(CHLH);Unigene0060683(CHLH);Unigene0061861(Os04g0692600);Unigene0085657(CH…	K02492+K00218+K00228+K00231+K00231+K01599+K01772+K08101+K00228+K02492+K02492+K13606+K04040+K08099+K03403+K03403+K22013+K10960+K04035+K00218
Metabolism	Lipid metabolism	Glycerophospholipid metabolism	45	188	0.0225762	0.12	ko00564	Unigene0001397(--);Unigene0001744(PLD1);Unigene0004049(LPP2);Unigene0004899(LPP2);Unigene0005427(At1g17710);Unigene0007665(At1g74320);Unigene0008131(PLDDELTA);Unigene0008132(PLDDELTA);Unigene0009242(LPAT1);Unigene0009243(--);Unigene0010237(PAH2);Unigene0012637(PLA2-III);Unigene0014170(At1g74320);Unigene0016815(--);Unigene0017264(GDPD2);Unigene0020518(NPC6);Unigene0021551(Os01g0939600);Unigene0021…	K14674+K01115+K18693+K18693+K06124+K14156+K01115+K01115+K00655+K00655+K15728+K01047+K14156+K05929+K18696+K01114+K00006+K00006+K01115+K00901+K18693+K15728+K01115+K01115+K01115+K01115+K01126+K01613+K01613+K00006+K00894+K06129+K06129+K01114+K22389+K06129+K00968+K01114+K00901+K13508+K05929+K01126+K00006+K13511+K06129
Environmental Information Processing	Signal transduction	Plant hormone signal transduction	74	332	0.0240192	0.122	ko04075	Unigene0000424(BZR1);Unigene0001751(SAUR71);Unigene0001924(PRMS);Unigene0002153(NPR3);Unigene0002228(MYC2);Unigene0002320(IAA30);Unigene0002877(XTH23);Unigene0002907(SAPK4);Unigene0003159(TIFY10A);Unigene0003806(PIL13);Unigene0004781(SAUR72);Unigene0004869(EIN3);Unigene0005508(NH5.2);Unigene0005609(DPBF4);Unigene0005850(Os01g0856500);Unigene0006114(IAA30);Unigene0006348(PHP2);Unigene0007364(IAA31…	K14503+K14488+K13449+K14508+K13422+K14484+K14504+K14498+K13464+K16189+K14488+K14514+K14508+K14432+K13946+K14484+K14490+K14484+K14492+K14488+K14498+K14493+K14484+K14498+K14488+K14496+K14431+K14432+K14487+K14484+K14484+K14432+K13415+K14432+K14516+K13413+K14488+K13415+K14499+K13946+K14497+K14508+K13449+K14492+K14490+K14488+K14506+K14484+K14492+K14497+K14487+K14504+K14500+K14514+K14508+K14494+K14497+…
Metabolism	Amino acid metabolism	Valine, leucine and isoleucine biosynthesis	9	25	0.0248049	0.122	ko00290	Unigene0004890(BCAT5);Unigene0008785(IPMS2);Unigene0011980(OMR1);Unigene0021577(LEUA);Unigene0038942(ilv-2);Unigene0040580(At2g31810);Unigene0044159(BCAT5);Unigene0073115(ilvD);Unigene0082921(IIL1)	K00826+K01649+K01754+K01702+K00053+K01653+K00826+K01687+K01703
Metabolism	Global and overview maps	2-Oxocarboxylic acid metabolism	27	104	0.0261592	0.124	ko01210	Unigene0003028(citA);Unigene0004890(BCAT5);Unigene0008785(IPMS2);Unigene0010712(ACO3);Unigene0012751(--);Unigene0013173(--);Unigene0013204(CYP79A1);Unigene0013690(At5g14590);Unigene0016566(IDH1);Unigene0021577(LEUA);Unigene0038942(ilv-2);Unigene0039712(Os01g0760600);Unigene0040580(At2g31810);Unigene0043391(NAGK);Unigene0044159(BCAT5);Unigene0047320(acoA);Unigene0047321(acoA);Unigene0056939(acoA);…	K01647+K00826+K01649+K01681+K14677+K00818+K13027+K00031+K00030+K01702+K00053+K14454+K01653+K00930+K00826+K01681+K01681+K01681+K00814+K01681+K12153+K14454+K01687+K01681+K01703+K00814+K14272
Metabolism	Metabolism of other amino acids	beta-Alanine metabolism	26	101	0.031697	0.143	ko00410	Unigene0000409(ALTA10);Unigene0001862(ALTA10);Unigene0001916(PAO2);Unigene0006840(--);Unigene0008144(CLAH10);Unigene0010340(At1g62810);Unigene0013249(ALDH3F1);Unigene0025770(iolA1);Unigene0027775(aldA);Unigene0028215(CLAH10);Unigene0028216(CLAH10);Unigene0039805(GAD2);Unigene0039904(PAO);Unigene0040440(ALTA10);Unigene0040442(CLAH10);Unigene0046370(CLAH10);Unigene0049393(PANC);Unigene0051705(aldA)…	K00128+K00128+K17839+K00797+K00128+K00276+K00128+K00140+K00128+K00128+K00128+K01580+K13366+K00128+K00128+K00128+K01918+K00128+K12259+K00128+K00797+K00797+K00249+K00128+K14085+K00276
Metabolism	Lipid metabolism	Biosynthesis of unsaturated fatty acids	34	139	0.0323666	0.143	ko01040	Unigene0001206(OLE1);Unigene0001598(OLE1);Unigene0005300(At3g03980);Unigene0005957(--);Unigene0007765(FAH12);Unigene0007766(FAH12);Unigene0012295(KCR1);Unigene0014536(ACX4);Unigene0015187(Os04g0379900);Unigene0015563(ACX4);Unigene0022800(ELO3);Unigene0029984(--);Unigene0032823(OLE1);Unigene0034524(At3g03980);Unigene0039942(lxr1);Unigene0039943(lxr1);Unigene0039944(lxr1);Unigene0042470(OLE1);Unige…	K00507+K00507+K00059+K10251+K10256+K10256+K10251+K00232+K03921+K00232+K10246+K10703+K00507+K00059+K00059+K00059+K00059+K00507+K00507+K00507+K00507+K00507+K00507+K00507+K00507+K00507+K00507+K10256+K00507+K10251+K00059+K00507+K07513+K00507
Metabolism	Amino acid metabolism	Phenylalanine metabolism	24	94	0.0414343	0.177	ko00360	Unigene0001843(katG);Unigene0009764(naat-A);Unigene0010340(At1g62810);Unigene0013358(At4g34880);Unigene0013910(At4g34880);Unigene0014767(inpC);Unigene0021967(4CL5);Unigene0028359(--);Unigene0031499(PAL1);Unigene0034316(PAL);Unigene0034317(PAL);Unigene0039712(Os01g0760600);Unigene0051002(4CLL1);Unigene0064947(katG1);Unigene0064948(katG);Unigene0064949(katG);Unigene0064950(katG);Unigene0066855(HPD)…	K03782+K00815+K00276+K01426+K01426+K01904+K01904+K01904+K13064+K13064+K13064+K14454+K01904+K03782+K03782+K03782+K03782+K00457+K01426+K14454+K01426+K00276+K13064+K01904
Metabolism	Metabolism of other amino acids	Cyanoamino acid metabolism	25	99	0.0428625	0.177	ko00460	Unigene0000859(GGT3);Unigene0002129(--);Unigene0002458(CAS2);Unigene0002537(CYP71E1);Unigene0002788(BGLU16);Unigene0009352(BGLU7);Unigene0010550(BGLU29);Unigene0011119(BGLU6);Unigene0012138(BGLU14);Unigene0013204(CYP79A1);Unigene0013875(UGT85B1);Unigene0019182(CYP71E1);Unigene0034112(BGLU18);Unigene0036200(NIT4);Unigene0039679(CYP71E1);Unigene0040366(BGLU26);Unigene0044335(BGLU16);Unigene0048137(…	K18592+K05350+K13034+K13029+K05350+K05350+K01188+K01188+K05350+K13027+K13030+K13029+K05350+K13035+K13029+K05350+K05350+K01188+K08248+K08248+K13029+K05350+K01188+K12153+K01455
Metabolism	Energy metabolism	Sulfur metabolism	11	37	0.0554471	0.222	ko00920	Unigene0002458(CAS2);Unigene0005989(APS3);Unigene0008043(SIR);Unigene0017052(--);Unigene0020452(CYSK);Unigene0035625(OASC);Unigene0036367(APK3);Unigene0037468(SAT1);Unigene0045926(SAT2);Unigene0074604(APR1);Unigene0085172(AHL)	K13034+K13811+K00392+K05907+K01738+K01738+K00860+K00640+K00640+K05907+K01082
Metabolism	Metabolism of cofactors and vitamins	Pantothenate and CoA biosynthesis	10	33	0.0588687	0.228	ko00770	Unigene0004404(Os01g0360600);Unigene0004890(BCAT5);Unigene0033139(--);Unigene0038942(ilv-2);Unigene0040580(At2g31810);Unigene0044159(BCAT5);Unigene0049393(PANC);Unigene0050226(KPHMT1);Unigene0073115(ilvD);Unigene0076101(Os02g0575200)	K00859+K00826+K01513+K00053+K01653+K00826+K01918+K00606+K01687+K01922
Metabolism	Lipid metabolism	Sphingolipid metabolism	15	56	0.065654	0.245	ko00600	Unigene0005978(Os10g0493600);Unigene0010804(TSC10A);Unigene0015483(SBH1);Unigene0026208(Os03g0264000);Unigene0027881(SPHK2);Unigene0029841(GBA2);Unigene0031986(Os02g0581300);Unigene0039513(SBH2);Unigene0039514(SBH1);Unigene0043341(LPPD);Unigene0044251(AGAL1);Unigene0047066(Os01g0928800);Unigene0048054(TSC10B);Unigene0063333(Os03g0252800);Unigene0063334(Os03g0252800)	K07407+K04708+K04713+K04710+K04718+K17108+K04710+K04713+K04713+K04716+K07407+K00654+K04708+K00654+K00654
Cellular Processes	Transport and catabolism	Endocytosis	69	324	0.0670537	0.245	ko04144	Unigene0000303(ssa2);Unigene0000304(HSS1);Unigene0000306(HSS1);Unigene0000307(hsps-1);Unigene0000308(HSP70);Unigene0000309(HSP70-2);Unigene0000310(HSP70);Unigene0001744(PLD1);Unigene0002673(HSP70-2);Unigene0002941(ARF1);Unigene0003058(RAB11C);Unigene0003673(HSP70-2);Unigene0004604(HSP70);Unigene0007367(P85);Unigene0008131(PLDDELTA);Unigene0008132(PLDDELTA);Unigene0008848(HSP70);Unigene0008851(HSP…	K03283+K03283+K03283+K03283+K03283+K03283+K03283+K01115+K03283+K07937+K07904+K03283+K03283+K19366+K01115+K01115+K03283+K03283+K07889+K03283+K03283+K03283+K12199+K00889+K12183+K01115+K03283+K03283+K00889+K11866+K03283+K03283+K19366+K03283+K01115+K01115+K01115+K01115+K03283+K03283+K03283+K03283+K03283+K03283+K03283+K03283+K07904+K12471+K12489+K12489+K03283+K07937+K12492+K03283+K12194+K05758+K03283+…
Metabolism	Amino acid metabolism	Arginine and proline metabolism	34	149	0.0768678	0.273	ko00330	Unigene0000409(ALTA10);Unigene0001862(ALTA10);Unigene0001916(PAO2);Unigene0002965(OAT);Unigene0006840(--);Unigene0008144(CLAH10);Unigene0013249(ALDH3F1);Unigene0013358(At4g34880);Unigene0013910(At4g34880);Unigene0027775(aldA);Unigene0028215(CLAH10);Unigene0028216(CLAH10);Unigene0039712(Os01g0760600);Unigene0039904(PAO);Unigene0040440(ALTA10);Unigene0040442(CLAH10);Unigene0046370(CLAH10);Unigene00…	K00128+K00128+K17839+K00819+K00797+K00128+K00128+K01426+K01426+K00128+K00128+K00128+K14454+K13366+K00128+K00128+K00128+K00286+K00128+K12259+K00128+K00797+K00318+K00318+K12657+K00797+K13427+K00128+K01426+K14454+K01426+K14085+K13427+K13427
Metabolism	Lipid metabolism	Linoleic acid metabolism	10	35	0.0834851	0.289	ko00591	Unigene0000013(LOX1.1);Unigene0001397(--);Unigene0010987(LOX2.3);Unigene0012637(PLA2-III);Unigene0028125(LOX1.1);Unigene0032477(Os03g0179900);Unigene0043955(CM-LOX2);Unigene0046508(Os03g0699700);Unigene0059539(LOX1.6);Unigene0067273(LOX1.1)	K15718+K14674+K00454+K01047+K15718+K00454+K00454+K15718+K00454+K15718
Metabolism	Metabolism of other amino acids	Taurine and hypotaurine metabolism	6	18	0.0881229	0.297	ko00430	Unigene0000859(GGT3);Unigene0006014(PCO1);Unigene0009369(PCO5);Unigene0024890(PCO1);Unigene0030296(PCO1);Unigene0039805(GAD2)	K18592+K10712+K10712+K10712+K10712+K01580
Metabolism	Global and overview maps	Fatty acid metabolism	42	195	0.11307	0.368	ko01212	Unigene0001206(OLE1);Unigene0001598(OLE1);Unigene0005300(At3g03980);Unigene0005716(KAS2);Unigene0005718(--);Unigene0005957(--);Unigene0007765(FAH12);Unigene0007766(FAH12);Unigene0012295(KCR1);Unigene0014536(ACX4);Unigene0015187(Os04g0379900);Unigene0015563(ACX4);Unigene0022800(ELO3);Unigene0029984(--);Unigene0032823(OLE1);Unigene0034087(At3g45770);Unigene0034524(At3g03980);Unigene0038386(acadsb);…	K00507+K00507+K00059+K09458+K09458+K10251+K10256+K10256+K10251+K00232+K03921+K00232+K10246+K10703+K00507+K07512+K00059+K09478+K00059+K00059+K00059+K00507+K00507+K00507+K00507+K00507+K01897+K00507+K00507+K00507+K00507+K00507+K01897+K10256+K00507+K10251+K00059+K01897+K00249+K00507+K07513+K00507
Metabolism	Biosynthesis of other secondary metabolites	Flavone and flavonol biosynthesis	3	7	0.114859	0.368	ko00944	Unigene0009942(CYP75B4);Unigene0027204(CYP75A1);Unigene0073617(UGT73C6)	K05280+K13083+K22771
Metabolism	Amino acid metabolism	Valine, leucine and isoleucine degradation	25	115	0.173249	0.541	ko00280	Unigene0000409(ALTA10);Unigene0001862(ALTA10);Unigene0004890(BCAT5);Unigene0008144(CLAH10);Unigene0010746(At4g16800);Unigene0013249(ALDH3F1);Unigene0025770(iolA1);Unigene0026627(AGT2);Unigene0027775(aldA);Unigene0028215(CLAH10);Unigene0028216(CLAH10);Unigene0037361(At3g08860);Unigene0038386(acadsb);Unigene0040440(ALTA10);Unigene0040442(CLAH10);Unigene0044159(BCAT5);Unigene0046370(CLAH10);Unigene0…	K00128+K00128+K00826+K00128+K05607+K00128+K00140+K00827+K00128+K00128+K00128+K00827+K09478+K00128+K00128+K00826+K00128+K18660+K00128+K00128+K00249+K00128+K07513+K14085+K00166
Metabolism	Biosynthesis of other secondary metabolites	Isoflavonoid biosynthesis	1	1	0.179689	0.548	ko00943	Unigene0063173(bphA)	K13260
Metabolism	Amino acid metabolism	Histidine metabolism	16	71	0.194733	0.58	ko00340	Unigene0000409(ALTA10);Unigene0001862(ALTA10);Unigene0008144(CLAH10);Unigene0008911(HISN2);Unigene0013249(ALDH3F1);Unigene0027775(aldA);Unigene0028215(CLAH10);Unigene0028216(CLAH10);Unigene0040440(ALTA10);Unigene0040442(CLAH10);Unigene0046370(CLAH10);Unigene0048632(SDC);Unigene0051705(aldA);Unigene0058616(CLAH10);Unigene0070667(ALTA10);Unigene0078892(BTG-26)	K00128+K00128+K00128+K11755+K00128+K00128+K00128+K00128+K00128+K00128+K00128+K01590+K00128+K00128+K00128+K14085
Metabolism	Amino acid metabolism	Cysteine and methionine metabolism	33	159	0.204353	0.594	ko00270	Unigene0000247(MAO1B);Unigene0002458(CAS2);Unigene0004890(BCAT5);Unigene0006840(--);Unigene0009764(naat-A);Unigene0020334(MTK1);Unigene0020452(CYSK);Unigene0021378(GSH2);Unigene0021379(GSH2);Unigene0025910(MDH1);Unigene0025914(Os12g0632700);Unigene0026627(AGT2);Unigene0029789(Os12g0623900);Unigene0033177(MAO1B);Unigene0033805(MGL);Unigene0035625(OASC);Unigene0035656(ACS7);Unigene0035909(MAO1B);Un…	K05933+K13034+K00826+K00797+K00815+K00899+K01738+K21456+K21456+K00026+K00026+K00827+K00549+K05933+K01761+K01738+K01762+K05933+K00827+K00640+K14454+K00826+K00640+K01251+K01251+K00899+K00789+K08967+K00797+K00797+K05933+K05933+K14454
Metabolism	Metabolism of cofactors and vitamins	Ubiquinone and other terpenoid-quinone biosynthesis	15	67	0.212099	0.603	ko00130	Unigene0004166(At4g27270);Unigene0009764(naat-A);Unigene0011846(SDX1);Unigene0014767(inpC);Unigene0021967(4CL5);Unigene0027912(ABC4);Unigene0028359(--);Unigene0033005(HGGT);Unigene0035586(--);Unigene0051002(4CLL1);Unigene0063534(MENG);Unigene0066855(HPD);Unigene0073678(AAE14);Unigene0083895(AAE14);Unigene0087898(4CLL1)	K03809+K00815+K09834+K01904+K01904+K02548+K01904+K09833+K14760+K01904+K03183+K00457+K14760+K14760+K01904
Metabolism	Lipid metabolism	Fatty acid degradation	28	135	0.228699	0.633	ko00071	Unigene0000409(ALTA10);Unigene0001862(ALTA10);Unigene0008144(CLAH10);Unigene0012699(ECI2);Unigene0013249(ALDH3F1);Unigene0014536(ACX4);Unigene0015563(ACX4);Unigene0023694(ADH2);Unigene0024312(FDH1);Unigene0024313(FDH1);Unigene0027775(aldA);Unigene0028215(CLAH10);Unigene0028216(CLAH10);Unigene0038386(acadsb);Unigene0039709(FDH1);Unigene0039710(FDH1);Unigene0040440(ALTA10);Unigene0040442(CLAH10);Un…	K00128+K00128+K00128+K07517+K00128+K00232+K00232+K18857+K00121+K00121+K00128+K00128+K00128+K09478+K00121+K00121+K00128+K00128+K01897+K00128+K01897+K00128+K00128+K01897+K00249+K00128+K07513+K14085
Metabolism	Lipid metabolism	Fatty acid elongation	13	58	0.232433	0.633	ko00062	Unigene0005957(--);Unigene0012295(KCR1);Unigene0015203(KCS17);Unigene0022800(ELO3);Unigene0026480(--);Unigene0029984(--);Unigene0034087(At3g45770);Unigene0041334(CUT1);Unigene0058604(KCR1);Unigene0072260(KCS5);Unigene0073937(CUT1);Unigene0073939(KCS11);Unigene0073941(KCS12)	K10251+K10251+K15397+K10246+K15397+K10703+K07512+K15397+K10251+K15397+K15397+K15397+K15397
Metabolism	Lipid metabolism	Steroid biosynthesis	15	71	0.286575	0.764	ko00100	Unigene0000149(Smt1-1);Unigene0001397(--);Unigene0011011(--);Unigene0019611(CYP710A1);Unigene0032064(Smt1-1);Unigene0034713(LIP2);Unigene0039355(Smt1-1);Unigene0048403(erg25);Unigene0053493(SMO1-1);Unigene0057158(SMO1-1);Unigene0068952(3BETAHSD/D1);Unigene0071172(SMO1-2);Unigene0072321(ERG25);Unigene0083594(--);Unigene0085359(--)	K00559+K14674+K05917+K09832+K00559+K01052+K00559+K14424+K14423+K14423+K07748+K14423+K14424+K05917+K14423
Metabolism	Carbohydrate metabolism	C5-Branched dibasic acid metabolism	2	6	0.294822	0.77	ko00660	Unigene0040580(At2g31810);Unigene0082921(IIL1)	K01653+K01703
Metabolism	Amino acid metabolism	Tryptophan metabolism	34	173	0.309165	0.788	ko00380	Unigene0000409(ALTA10);Unigene0001843(katG);Unigene0001862(ALTA10);Unigene0007265(TAR2);Unigene0008144(CLAH10);Unigene0013249(ALDH3F1);Unigene0013358(At4g34880);Unigene0013910(At4g34880);Unigene0017408(AO2);Unigene0025751(YUC11);Unigene0027775(aldA);Unigene0028215(CLAH10);Unigene0028216(CLAH10);Unigene0033169(AO2);Unigene0037019(CAT1);Unigene0037020(CAT1);Unigene0040440(ALTA10);Unigene0040442(CLA…	K00128+K03782+K00128+K16903+K00128+K00128+K01426+K01426+K11817+K11816+K00128+K00128+K00128+K11817+K03781+K03781+K00128+K00128+K03781+K03781+K00128+K11816+K00128+K00128+K03782+K03782+K03782+K03782+K00128+K01426+K01426+K14085+K03781+K03781
Metabolism	Metabolism of cofactors and vitamins	Thiamine metabolism	8	36	0.313882	0.788	ko00730	Unigene0003850(TPK1);Unigene0035614(SNOG_05965);Unigene0050719(rsgA);Unigene0061072(THI1-1);Unigene0064289(CLA1);Unigene0074334(THIC);Unigene0077976(nmt1);Unigene0084931(TENA2)	K00949+K03146+K06949+K03146+K01662+K03147+K18278+K20896
Metabolism	Glycan biosynthesis and metabolism	Mannose type O-glycan biosyntheis	1	2	0.327107	0.805	ko00515	Unigene0007781(--)	K18207
Metabolism	Amino acid metabolism	Tyrosine metabolism	16	79	0.3409	0.823	ko00350	Unigene0002146(GSTZ1);Unigene0009764(naat-A);Unigene0010340(At1g62810);Unigene0023694(ADH2);Unigene0024312(FDH1);Unigene0024313(FDH1);Unigene0029970(PPO);Unigene0039709(FDH1);Unigene0039710(FDH1);Unigene0039712(Os01g0760600);Unigene0059482(--);Unigene0064596(HGO);Unigene0066855(HPD);Unigene0072625(GOT2);Unigene0082986(At1g31672);Unigene0084811(FAHD2)	K01800+K00815+K00276+K18857+K00121+K00121+K00422+K00121+K00121+K14454+K00422+K00451+K00457+K14454+K00276+K01557
Metabolism	Carbohydrate metabolism	Galactose metabolism	23	117	0.352121	0.823	ko00052	Unigene0001851(RFS2);Unigene0005186(HXK7);Unigene0005978(Os10g0493600);Unigene0008291(UGE-1);Unigene0012207(UGP1);Unigene0012208(fyu1);Unigene0013539(CIN1);Unigene0016615(GALM);Unigene0017892(GALM);Unigene0020520(RFS2);Unigene0021534(pgmA);Unigene0021535(pgmA);Unigene0021536(pgmA);Unigene0027982(RFS1);Unigene0033880(GALM);Unigene0033881(Galm);Unigene0040363(PFK6);Unigene0044251(AGAL1);Unigene0055…	K06617+K00844+K07407+K01784+K00963+K00963+K01193+K01785+K01785+K06617+K01835+K01835+K01835+K06617+K01785+K01785+K00850+K07407+K01835+K01784+K00011+K01187+K00844
Metabolism	Carbohydrate metabolism	Ascorbate and aldarate metabolism	20	101	0.353527	0.823	ko00053	Unigene0000409(ALTA10);Unigene0001862(ALTA10);Unigene0008144(CLAH10);Unigene0010335(AAO);Unigene0013249(ALDH3F1);Unigene0016946(APX1);Unigene0025858(GLDH1);Unigene0027305(APX7);Unigene0027775(aldA);Unigene0028215(CLAH10);Unigene0028216(CLAH10);Unigene0034965(Ugdh);Unigene0040440(ALTA10);Unigene0040442(CLAH10);Unigene0046370(CLAH10);Unigene0051705(aldA);Unigene0058616(CLAH10);Unigene0067640(--);Un…	K00128+K00128+K00128+K00423+K00128+K00434+K00225+K00434+K00128+K00128+K00128+K00012+K00128+K00128+K00128+K00128+K00128+K14190+K00128+K14085
Metabolism	Glycan biosynthesis and metabolism	Glycosaminoglycan degradation	4	17	0.365553	0.836	ko00531	Unigene0001787(At5g61250);Unigene0002658(HEXO3);Unigene0007556(--);Unigene0022693(At5g34940)	K07964+K12373+K10532+K07964
Metabolism	Metabolism of cofactors and vitamins	Biotin metabolism	8	38	0.372423	0.836	ko00780	Unigene0005300(At3g03980);Unigene0005716(KAS2);Unigene0005718(--);Unigene0034524(At3g03980);Unigene0039942(lxr1);Unigene0039943(lxr1);Unigene0039944(lxr1);Unigene0064509(At3g03980)	K00059+K09458+K09458+K00059+K00059+K00059+K00059+K00059
Genetic Information Processing	Replication and repair	Base excision repair	12	62	0.438873	0.937	ko03410	Unigene0000091(Os08g0175300);Unigene0005187(NTH1);Unigene0005660(UNG);Unigene0011244(tag);Unigene0012046(--);Unigene0013271(--);Unigene0031285(POLD2);Unigene0033003(tag);Unigene0033004(--);Unigene0033083(--);Unigene0081777(MAG);Unigene0083854(--)	K02335+K10773+K03648+K01246+K10803+K10773+K02328+K01246+K01246+K10773+K03652+K01246
Metabolism	Biosynthesis of other secondary metabolites	Anthocyanin biosynthesis	1	3	0.448045	0.937	ko00942	Unigene0085041(BZ1)	K12930
Metabolism	Global and overview maps	Biosynthesis of amino acids	87	477	0.456929	0.937	ko01230	Unigene0000111(GPD);Unigene0000566(ENO1);Unigene0000669(ALDP);Unigene0001312(ERG1);Unigene0002458(CAS2);Unigene0003028(citA);Unigene0004493(GPD);Unigene0004495(GPD1);Unigene0004879(PGM1);Unigene0004890(BCAT5);Unigene0008785(IPMS2);Unigene0008911(HISN2);Unigene0009533(GLN6);Unigene0009764(naat-A);Unigene0009785(FBA1);Unigene0010440(GLN1);Unigene0010712(ACO3);Unigene0010816(ENO1);Unigene0011515(GLN…	K00134+K01689+K01623+K01803+K13034+K01647+K00134+K00134+K15633+K00826+K01649+K11755+K01915+K00815+K01624+K01915+K01681+K01689+K01915+K01915+K01754+K01689+K00264+K14677+K00818+K00031+K01657+K00264+K01626+K00030+K10206+K01738+K01702+K01689+K00615+K01807+K00134+K06001+K00549+K01620+K01915+K13832+K00948+K01738+K00640+K01915+K00053+K14454+K00850+K01653+K00134+K00264+K00930+K00826+K00640+K01681+K01681+…
Metabolism	Glycan biosynthesis and metabolism	Other glycan degradation	6	30	0.458818	0.937	ko00511	Unigene0000794(At5g66150);Unigene0000795(At5g66150);Unigene0002658(HEXO3);Unigene0029841(GBA2);Unigene0047005(FUC1);Unigene0052360(--)	K01191+K01191+K12373+K17108+K01206+K01191
Metabolism	Metabolism of terpenoids and polyketides	Terpenoid backbone biosynthesis	14	74	0.462666	0.937	ko00900	Unigene0000799(Os01g0832000);Unigene0007347(NGR_a02300);Unigene0009755(TPS1);Unigene0010650(At5g58770);Unigene0014294(HMGR);Unigene0014296(HMGR);Unigene0024852(Os01g0832000);Unigene0057881(ISPG);Unigene0059659(HMG3);Unigene0061523(SPS3);Unigene0064289(CLA1);Unigene0080828(At5g58770);Unigene0085657(CHLP);Unigene0087506(SPS1)	K15892+K15891+K15793+K11778+K00021+K00021+K15892+K03526+K00021+K05356+K01662+K11778+K10960+K14066
Genetic Information Processing	Folding, sorting and degradation	Sulfur relay system	3	14	0.473223	0.937	ko04122	Unigene0037776(MOCS2);Unigene0072645(MOCS3);Unigene0083587(VP15)	K03635+K11996+K21232
Metabolism	Amino acid metabolism	Phenylalanine, tyrosine and tryptophan biosynthesis	13	69	0.473974	0.937	ko00400	Unigene0009764(naat-A);Unigene0014111(OsASA2);Unigene0015009(SHKA);Unigene0029109(trpB2);Unigene0034628(EMB3004);Unigene0039712(Os01g0760600);Unigene0050704(TSB1);Unigene0071443(CM2);Unigene0072625(GOT2);Unigene0082991(DAHPS2);Unigene0083203(CM1);Unigene0083696(SK1);Unigene0083711(ASB1)	K00815+K01657+K01626+K06001+K13832+K14454+K01696+K01850+K14454+K01626+K01850+K00891+K01658
Metabolism	Metabolism of cofactors and vitamins	Vitamin B6 metabolism	5	25	0.475656	0.937	ko00750	Unigene0022048(At1g17710);Unigene0023260(PDX1);Unigene0066463(SNO1);Unigene0066464(--);Unigene0082930(TS1)	K13248+K06215+K08681+K08681+K01733
Metabolism	Metabolism of terpenoids and polyketides	Monoterpenoid biosynthesis	6	31	0.492795	0.951	ko00902	Unigene0001289(naat-A);Unigene0003614(TPS2);Unigene0011691(MNR1);Unigene0034253(SDR1);Unigene0060971(SDR2b);Unigene0073159(SALR)	K15095+K15086+K15095+K15095+K15095+K15095
Metabolism	Biosynthesis of other secondary metabolites	Isoquinoline alkaloid biosynthesis	7	37	0.506873	0.951	ko00950	Unigene0009764(naat-A);Unigene0010340(At1g62810);Unigene0029970(PPO);Unigene0039712(Os01g0760600);Unigene0059482(--);Unigene0072625(GOT2);Unigene0082986(At1g31672)	K00815+K00276+K00422+K14454+K00422+K14454+K00276
Metabolism	Lipid metabolism	Glycerolipid metabolism	38	210	0.509618	0.951	ko00561	Unigene0000409(ALTA10);Unigene0001397(--);Unigene0001493(GLYK);Unigene0001862(ALTA10);Unigene0004049(LPP2);Unigene0004899(LPP2);Unigene0005978(Os10g0493600);Unigene0008144(CLAH10);Unigene0008734(AKR4C10);Unigene0009242(LPAT1);Unigene0009243(--);Unigene0010237(PAH2);Unigene0013249(ALDH3F1);Unigene0014087(SQD2);Unigene0014432(gld1);Unigene0017485(DGAT2D);Unigene0027073(DGK7);Unigene0027775(aldA);Un…	K00128+K14674+K15918+K00128+K18693+K18693+K07407+K00128+K00002+K00655+K00655+K15728+K00128+K06119+K00002+K22848+K00901+K00128+K00128+K00128+K18693+K15728+K09480+K00128+K00128+K07407+K00128+K00128+K00128+K00128+K00002+K00901+K00011+K03715+K14085+K00002+K13508+K01054
Metabolism	Lipid metabolism	Arachidonic acid metabolism	5	26	0.512714	0.951	ko00590	Unigene0000859(GGT3);Unigene0001397(--);Unigene0002052(PTGES2);Unigene0012637(PLA2-III);Unigene0026255(wos2)	K18592+K14674+K05309+K01047+K15730
Metabolism	Glycan biosynthesis and metabolism	Glycosphingolipid biosynthesis - globo and isoglobo series	3	15	0.522283	0.955	ko00603	Unigene0002658(HEXO3);Unigene0005978(Os10g0493600);Unigene0044251(AGAL1)	K12373+K07407+K07407
Metabolism	Metabolism of cofactors and vitamins	Riboflavin metabolism	5	27	0.548643	0.989	ko00740	Unigene0002518(PAP17);Unigene0033139(--);Unigene0055828(--);Unigene0080297(CRR1);Unigene0086008(RIBA2)	K14379+K01513+K14379+K11752+K14652
Metabolism	Metabolism of terpenoids and polyketides	Sesquiterpenoid and triterpenoid biosynthesis	7	39	0.566808	1	ko00909	Unigene0007347(NGR_a02300);Unigene0009755(TPS1);Unigene0039124(ZSS2);Unigene0047873(--);Unigene0055588(TPS4);Unigene0062811(TPS1);Unigene0087630(Os11g0285000)	K15891+K15793+K15803+K15803+K15803+K15803+K19011
Metabolism	Metabolism of terpenoids and polyketides	Diterpenoid biosynthesis	6	34	0.58958	1	ko00904	Unigene0005342(GA2OX3);Unigene0012504(CYP99A3);Unigene0021083(CYP71D6);Unigene0029418(GA2OX6);Unigene0030777(CPS1);Unigene0031470(--)	K04125+K16085+K22639+K04125+K04120+K04121
Metabolism	Carbohydrate metabolism	Glycolysis / Gluconeogenesis	67	385	0.637588	1	ko00010	Unigene0000111(GPD);Unigene0000409(ALTA10);Unigene0000566(ENO1);Unigene0000669(ALDP);Unigene0001312(ERG1);Unigene0001862(ALTA10);Unigene0004493(GPD);Unigene0004495(GPD1);Unigene0004879(PGM1);Unigene0005013(PDC1);Unigene0005186(HXK7);Unigene0008144(CLAH10);Unigene0008734(AKR4C10);Unigene0009785(FBA1);Unigene0010816(ENO1);Unigene0012373(ENO);Unigene0013249(ALDH3F1);Unigene0014432(gld1);Unigene00166…	K00134+K00128+K01689+K01623+K01803+K00128+K00134+K00134+K15633+K01568+K00844+K00128+K00002+K01624+K01689+K01689+K00128+K00002+K01785+K01785+K01835+K01835+K01835+K01689+K18857+K00121+K00121+K01610+K01610+K00134+K01610+K00128+K00128+K00128+K01785+K01785+K01610+K01568+K00121+K00121+K00850+K00128+K00128+K00134+K01792+K00131+K00128+K00134+K00128+K01689+K01568+K01610+K01835+K00873+K00128+K01810+K01610+…
Metabolism	Lipid metabolism	Fatty acid biosynthesis	12	71	0.641199	1	ko00061	Unigene0005300(At3g03980);Unigene0005716(KAS2);Unigene0005718(--);Unigene0015187(Os04g0379900);Unigene0034524(At3g03980);Unigene0039942(lxr1);Unigene0039943(lxr1);Unigene0039944(lxr1);Unigene0044710(AAE16);Unigene0051439(LACS4);Unigene0064509(At3g03980);Unigene0067127(LACS7)	K00059+K09458+K09458+K03921+K00059+K00059+K00059+K00059+K01897+K01897+K00059+K01897
Metabolism	Carbohydrate metabolism	Glyoxylate and dicarboxylate metabolism	43	250	0.651863	1	ko00630	Unigene0000706(aciA);Unigene0001493(GLYK);Unigene0003028(citA);Unigene0009533(GLN6);Unigene0010440(GLN1);Unigene0010712(ACO3);Unigene0011515(GLN1);Unigene0011516(glnA);Unigene0015829(acuE);Unigene0018015(aciA);Unigene0025910(MDH1);Unigene0025914(Os12g0632700);Unigene0026139(aciA);Unigene0026141(aciA);Unigene0033410(acuE);Unigene0033519(GLO2);Unigene0033625(GLN1);Unigene0037019(CAT1);Unigene003702…	K00122+K15918+K01647+K01915+K01915+K01681+K01915+K01915+K01638+K00122+K00026+K00026+K00122+K00122+K01638+K11517+K01915+K03781+K03781+K01915+K22133+K03781+K03781+K01681+K01681+K15919+K01602+K01681+K01637+K11517+K11517+K01637+K01637+K01637+K01681+K01895+K01895+K01681+K01915+K03781+K03781+K01455+K14272
Genetic Information Processing	Folding, sorting and degradation	Protein processing in endoplasmic reticulum	89	515	0.680392	1	ko04141	Unigene0000303(ssa2);Unigene0000304(HSS1);Unigene0000306(HSS1);Unigene0000307(hsps-1);Unigene0000308(HSP70);Unigene0000309(HSP70-2);Unigene0000310(HSP70);Unigene0000340(HSP18.9);Unigene0000615(hsp90);Unigene0000740(hsp90);Unigene0000988(HSP90-5);Unigene0001235(hsp90);Unigene0001236(MOD-E);Unigene0001257(swo1);Unigene0001386(SKP1A);Unigene0001583(MOD-E);Unigene0002673(HSP70-2);Unigene0003198(hsp90…	K03283+K03283+K03283+K03283+K03283+K03283+K03283+K13993+K04079+K04079+K09487+K04079+K04079+K04079+K03094+K04079+K03283+K04079+K03283+K03283+K14009+K09490+K10666+K03283+K03283+K13993+K09487+K03283+K03283+K03283+K10661+K14003+K07342+K10085+K12666+K09490+K09490+K08054+K09487+K10661+K03283+K03283+K09580+K03347+K03283+K03283+K03283+K14004+K03283+K13993+K03283+K03283+K03283+K03283+K03283+K14011+K09503+…
Metabolism	Amino acid metabolism	Glycine, serine and threonine metabolism	19	116	0.709835	1	ko00260	Unigene0001493(GLYK);Unigene0004879(PGM1);Unigene0010340(At1g62810);Unigene0011980(OMR1);Unigene0014747(BADH4);Unigene0025768(aldh9A1);Unigene0025769(ALD5);Unigene0026627(AGT2);Unigene0027379(At2g24580);Unigene0027381(At2g24580);Unigene0029109(trpB2);Unigene0032903(THA1);Unigene0037361(At3g08860);Unigene0050471(HPR3);Unigene0050704(TSB1);Unigene0078892(BTG-26);Unigene0082930(TS1);Unigene0082986(A…	K15918+K15633+K00276+K01754+K00130+K00130+K00130+K00827+K00306+K00306+K06001+K01620+K00827+K15919+K01696+K14085+K01733+K00276+K14272
Metabolism	Lipid metabolism	Cutin, suberine and wax biosynthesis	8	51	0.720019	1	ko00073	Unigene0004045(CER1);Unigene0004206(PXG4);Unigene0005836(--);Unigene0007849(PXG4);Unigene0014675(PXG4);Unigene0048340(PXG4);Unigene0083668(CER1);Unigene0085354(--)	K15404+K17991+K17991+K17991+K17991+K17991+K15404+K17991
Metabolism	Glycan biosynthesis and metabolism	Glycosphingolipid biosynthesis - ganglio series	1	7	0.75018	1	ko00604	Unigene0002658(HEXO3)	K12373
Metabolism	Carbohydrate metabolism	Inositol phosphate metabolism	12	78	0.767585	1	ko00562	Unigene0001312(ERG1);Unigene0013503(FAB1B);Unigene0018843(PIP5K4);Unigene0020518(NPC6);Unigene0024553(RINO1);Unigene0025770(iolA1);Unigene0028864(PIP5K1);Unigene0061286(FAB1A);Unigene0064862(RINO1);Unigene0069129(NPC3);Unigene0073685(NPC2);Unigene0087878(PLC2)	K01803+K00921+K00889+K01114+K01858+K00140+K00889+K00921+K01858+K01114+K01114+K05857
Environmental Information Processing	Membrane transport	ABC transporters	9	60	0.774782	1	ko02010	Unigene0007287(ABCB21);Unigene0018297(ABCB15);Unigene0018298(ABCB19);Unigene0022109(ABCC4);Unigene0022657(ABCB1);Unigene0033173(--);Unigene0054061(ABCB4);Unigene0067216(ABCB19);Unigene0073204(ABCG5)	K05658+K05658+K05658+K05665+K05658+K05658+K05658+K05658+K05681
Metabolism	Carbohydrate metabolism	Pentose phosphate pathway	20	127	0.777286	1	ko00030	Unigene0000669(ALDP);Unigene0009785(FBA1);Unigene0021534(pgmA);Unigene0021535(pgmA);Unigene0021536(pgmA);Unigene0024722(SPBC2G5.05);Unigene0025554(RPI2);Unigene0026181(OsI_031067);Unigene0035105(Os06g0617800);Unigene0040363(PFK6);Unigene0044445(GPN1);Unigene0051245(DOR14);Unigene0051246(SPBC660.16);Unigene0055932(PGMP);Unigene0060525(pgiA);Unigene0070047(FBP1);Unigene0074024(Os03g0267300);Unigene…	K01623+K01624+K01835+K01835+K01835+K00615+K01807+K01057+K00948+K00850+K00131+K00033+K00033+K01835+K01810+K03841+K03841+K00616+K00616+K00616
Metabolism	Amino acid metabolism	Lysine degradation	17	109	0.777564	1	ko00310	Unigene0000409(ALTA10);Unigene0001862(ALTA10);Unigene0008144(CLAH10);Unigene0013249(ALDH3F1);Unigene0027379(At2g24580);Unigene0027381(At2g24580);Unigene0027775(aldA);Unigene0028215(CLAH10);Unigene0028216(CLAH10);Unigene0040440(ALTA10);Unigene0040442(CLAH10);Unigene0046370(CLAH10);Unigene0051705(aldA);Unigene0058616(CLAH10);Unigene0066694(LYS3);Unigene0070667(ALTA10);Unigene0078892(BTG-26)	K00128+K00128+K00128+K00128+K00306+K00306+K00128+K00128+K00128+K00128+K00128+K00128+K00128+K00128+K00293+K00128+K14085
Metabolism	Metabolism of terpenoids and polyketides	Zeatin biosynthesis	5	35	0.779502	1	ko00908	Unigene0001202(CISZOG1);Unigene0030590(CKX3);Unigene0053144(CKX1);Unigene0073812(CISZOG2);Unigene0081513(CKX9)	K13495+K00279+K00279+K13495+K00279
Metabolism	Carbohydrate metabolism	Pentose and glucuronate interconversions	14	92	0.793442	1	ko00040	Unigene0008734(AKR4C10);Unigene0012207(UGP1);Unigene0012208(fyu1);Unigene0014432(gld1);Unigene0034965(Ugdh);Unigene0058228(bdhA);Unigene0061173(PECS-1.1);Unigene0061174(PECS-1.1);Unigene0061175(PME44);Unigene0064001(At3g15720);Unigene0072077(AKR4C10);Unigene0074650(GCY1);Unigene0079180(SPAC26F1.07);Unigene0088294(At3g07010)	K00002+K00963+K00963+K00002+K00012+K00008+K01051+K01051+K01051+K01213+K00002+K00011+K00002+K01728
Metabolism	Biosynthesis of other secondary metabolites	Betalain biosynthesis	1	8	0.795105	1	ko00965	Unigene0069798(LIGB)	K15777
Metabolism	Metabolism of other amino acids	Selenocompound metabolism	5	36	0.800652	1	ko00450	Unigene0005989(APS3);Unigene0029789(Os12g0623900);Unigene0033805(MGL);Unigene0035934(MMT1);Unigene0044754(Os06g0508700)	K13811+K00549+K01761+K08247+K01874
Metabolism	Metabolism of cofactors and vitamins	Nicotinate and nicotinamide metabolism	8	56	0.812692	1	ko00760	Unigene0000372(RE1);Unigene0001495(Os02g0134400);Unigene0008017(URH2);Unigene0032037(RE2);Unigene0033139(--);Unigene0044274(NUDT19);Unigene0085867(Os01g0957000);Unigene0087628(NAPRT1)	K03517+K00278+K01240+K03517+K01513+K03426+K00858+K00763
Metabolism	Carbohydrate metabolism	Fructose and mannose metabolism	17	116	0.8558	1	ko00051	Unigene0000669(ALDP);Unigene0001312(ERG1);Unigene0005186(HXK7);Unigene0009785(FBA1);Unigene0023588(MAN6);Unigene0040363(PFK6);Unigene0043195(FRK1);Unigene0045177(MAN2);Unigene0058228(bdhA);Unigene0062056(Os03g0268400);Unigene0070047(FBP1);Unigene0074024(Os03g0267300);Unigene0074614(MUR1);Unigene0074650(GCY1);Unigene0086376(HXK6);Unigene0087849(Os06g0652400);Unigene0088019(FKFBP)	K01623+K01803+K00844+K01624+K19355+K00850+K00847+K19355+K00008+K00966+K03841+K03841+K01711+K00011+K00844+K02377+K01103
Metabolism	Amino acid metabolism	Lysine biosynthesis	2	18	0.860436	1	ko00300	Unigene0017729(ALD1);Unigene0066694(LYS3)	K10206+K00293
Metabolism	Metabolism of terpenoids and polyketides	Carotenoid biosynthesis	6	48	0.884817	1	ko00906	Unigene0000811(CA2);Unigene0001365(CYP707A5);Unigene0002011(Y1);Unigene0027253(VP14);Unigene0041057(CCD7);Unigene0057878(AO1)	K15746+K09843+K02291+K09840+K17912+K09842
Metabolism	Metabolism of other amino acids	Phosphonate and phosphinate metabolism	1	11	0.886973	1	ko00440	Unigene0073380(CCT2)	K00968
Genetic Information Processing	Folding, sorting and degradation	RNA degradation	28	189	0.894232	1	ko03018	Unigene0000566(ENO1);Unigene0000576(AN6010);Unigene0006237(AN6010);Unigene0006238(AN6010);Unigene0006273(--);Unigene0007940(HSP70-9);Unigene0010816(ENO1);Unigene0010998(AN6010);Unigene0012373(ENO);Unigene0012414(--);Unigene0012810(CAF1-9);Unigene0013757(--);Unigene0014877(rrp40);Unigene0017363(CPN60B2);Unigene0019568(hsp60);Unigene0023309(ENO1);Unigene0025612(PAB1);Unigene0025928(AN6010);Unigene0…	K01689+K04043+K04043+K04043+K12600+K04043+K01689+K04043+K01689+K12619+K12581+K13126+K03681+K04077+K04077+K01689+K13126+K04043+K12587+K12581+K00850+K12603+K01689+K12581+K01148+K12593+K13126+K00962
Metabolism	Carbohydrate metabolism	Butanoate metabolism	5	42	0.895725	1	ko00650	Unigene0011954(gabD);Unigene0026417(UGA2);Unigene0039805(GAD2);Unigene0040580(At2g31810);Unigene0070105(GABA-T)	K17761+K17761+K01580+K01653+K16871
Metabolism	Metabolism of cofactors and vitamins	Folate biosynthesis	5	42	0.895725	1	ko00790	Unigene0018624(--);Unigene0037776(MOCS2);Unigene0047537(FPGS1);Unigene0074650(GCY1);Unigene0086008(RIBA2)	K01633+K03635+K01930+K00011+K14652
Metabolism	Carbohydrate metabolism	Citrate cycle (TCA cycle)	23	159	0.899799	1	ko00020	Unigene0003028(citA);Unigene0010712(ACO3);Unigene0013690(At5g14590);Unigene0016566(IDH1);Unigene0017425(SDH2);Unigene0017428(SDH2);Unigene0019921(sdh1);Unigene0024499(acuF);Unigene0024500(acuF);Unigene0025910(MDH1);Unigene0025914(Os12g0632700);Unigene0027376(acuF);Unigene0035897(acuF);Unigene0047320(acoA);Unigene0047321(acoA);Unigene0048364(sdh1);Unigene0053008(acuF);Unigene0056939(acoA);Unigene0…	K01647+K01681+K00031+K00030+K00235+K00235+K00234+K01610+K01610+K00026+K00026+K01610+K01610+K01681+K01681+K00234+K01610+K01681+K00235+K00235+K01610+K01681+K01681
Genetic Information Processing	Replication and repair	Non-homologous end-joining	1	12	0.907308	1	ko03450	Unigene0014078(MRE11)	K10865
Metabolism	Energy metabolism	Carbon fixation in photosynthetic organisms	32	218	0.917492	1	ko00710	Unigene0000111(GPD);Unigene0000669(ALDP);Unigene0001312(ERG1);Unigene0004493(GPD);Unigene0004495(GPD1);Unigene0004799(PPDK2);Unigene0009785(FBA1);Unigene0024499(acuF);Unigene0024500(acuF);Unigene0024722(SPBC2G5.05);Unigene0025554(RPI2);Unigene0025910(MDH1);Unigene0025914(Os12g0632700);Unigene0026097(GAPC1);Unigene0027376(acuF);Unigene0035897(acuF);Unigene0039712(Os01g0760600);Unigene0041129(GPD1)…	K00134+K01623+K01803+K00134+K00134+K01006+K01624+K01610+K01610+K00615+K01807+K00026+K00026+K00134+K01610+K01610+K14454+K00134+K00029+K01595+K00134+K00029+K01602+K01610+K00814+K01610+K03841+K14454+K03841+K00814+K00927+K14272
Metabolism	Glycan biosynthesis and metabolism	Other types of O-glycan biosynthesis	1	14	0.937664	1	ko00514	Unigene0066427(OFUT36)	K03691
Metabolism	Global and overview maps	Carbon metabolism	106	671	0.944132	1	ko01200	Unigene0000111(GPD);Unigene0000566(ENO1);Unigene0000669(ALDP);Unigene0000706(aciA);Unigene0001312(ERG1);Unigene0001493(GLYK);Unigene0002458(CAS2);Unigene0003028(citA);Unigene0004493(GPD);Unigene0004495(GPD1);Unigene0004799(PPDK2);Unigene0004879(PGM1);Unigene0005186(HXK7);Unigene0009785(FBA1);Unigene0010712(ACO3);Unigene0010816(ENO1);Unigene0011980(OMR1);Unigene0012373(ENO);Unigene0013690(At5g1459…	K00134+K01689+K01623+K00122+K01803+K15918+K13034+K01647+K00134+K00134+K01006+K15633+K00844+K01624+K01681+K01689+K01754+K01689+K00031+K01638+K00030+K00235+K00235+K00122+K00234+K01738+K00297+K01689+K00121+K00121+K01610+K01610+K00615+K01807+K00140+K00026+K00026+K00134+K00122+K00122+K01057+K01610+K01638+K11517+K00948+K01738+K01610+K03781+K03781+K00640+K00148+K00121+K00121+K14454+K00850+K00134+K00131+…
Genetic Information Processing	Transcription	RNA polymerase	9	76	0.945585	1	ko03020	Unigene0000737(rpc25);Unigene0010253(NRPB1);Unigene0016644(NRPB10L);Unigene0016776(GIP);Unigene0028587(RE1);Unigene0034115(--);Unigene0034371(polr3a);Unigene0060718(SRC2);Unigene0085451(NRPB9B)	K03022+K03006+K03007+K03006+K03006+K03023+K03018+K03006+K03017
Metabolism	Metabolism of cofactors and vitamins	One carbon pool by folate	2	24	0.946287	1	ko00670	Unigene0021736(Os03g0815200);Unigene0087842(THFS)	K00297+K01938
Genetic Information Processing	Folding, sorting and degradation	SNARE interactions in vesicular transport	5	48	0.948773	1	ko04130	Unigene0002415(VAMP721);Unigene0046522(SYP121);Unigene0046523(SYP121);Unigene0066377(SYP124);Unigene0083868(SYP132)	K08515+K08486+K08486+K08486+K08486
Environmental Information Processing	Signal transduction	Phosphatidylinositol signaling system	13	105	0.953771	1	ko04070	Unigene0009600(CML3);Unigene0013503(FAB1B);Unigene0018843(PIP5K4);Unigene0027073(DGK7);Unigene0028864(PIP5K1);Unigene0030848(CML4);Unigene0036111(--);Unigene0041452(CML46);Unigene0061286(FAB1A);Unigene0061564(CAM);Unigene0070932(CML30);Unigene0074441(DGK5);Unigene0087878(PLC2)	K02183+K00921+K00889+K00901+K00889+K02183+K02183+K02183+K00921+K02183+K02183+K00901+K05857
Genetic Information Processing	Replication and repair	Mismatch repair	16	127	0.960806	1	ko03430	Unigene0001956(--);Unigene0003185(--);Unigene0008210(RPA1C);Unigene0012115(--);Unigene0012876(--);Unigene0018473(RFC5);Unigene0031285(POLD2);Unigene0035231(--);Unigene0035893(--);Unigene0039297(--);Unigene0043308(--);Unigene0048526(--);Unigene0050795(--);Unigene0057256(RFC1);Unigene0074351(--);Unigene0086786(--)	K07466+K07466+K07466+K07466+K07466+K10756+K02328+K07466+K07466+K07466+K07466+K07466+K07466+K10754+K07466+K07466
Metabolism	Nucleotide metabolism	Pyrimidine metabolism	29	213	0.964899	1	ko00240	Unigene0000091(Os08g0175300);Unigene0000737(rpc25);Unigene0003566(udkC);Unigene0008017(URH2);Unigene0009131(RNR1);Unigene0009236(--);Unigene0010253(NRPB1);Unigene0016644(NRPB10L);Unigene0016776(GIP);Unigene0026734(DUT);Unigene0028587(RE1);Unigene0029614(APY2);Unigene0031285(POLD2);Unigene0032897(CPA1);Unigene0033139(--);Unigene0034115(--);Unigene0034371(polr3a);Unigene0036485(NDPK1);Unigene003648…	K02335+K03022+K00876+K01240+K10807+K16904+K03006+K03007+K03006+K01520+K03006+K14641+K02328+K11540+K01513+K03023+K03018+K00940+K00940+K00940+K14641+K01937+K01955+K16904+K14641+K03006+K03017+K00962+K00876
Metabolism	Biosynthesis of other secondary metabolites	Monobactam biosynthesis	1	17	0.965629	1	ko00261	Unigene0005989(APS3)	K13811
Genetic Information Processing	Translation	Aminoacyl-tRNA biosynthesis	11	95	0.96717	1	ko00970	Unigene0005865(OVA2);Unigene0007580(TWN2);Unigene0013635(OVA6);Unigene0028973(At2g33840);Unigene0030660(At2g33840);Unigene0032566(OVA7);Unigene0037371(EMB1027);Unigene0044754(Os06g0508700);Unigene0049316(EMB2247);Unigene0065140(At1g28350);Unigene0072652(--)	K01870+K01873+K01881+K01866+K01866+K01875+K01887+K01874+K01873+K01866+K01869
Metabolism	Carbohydrate metabolism	Pyruvate metabolism	34	246	0.967581	1	ko00620	Unigene0000409(ALTA10);Unigene0001269(GLX2-4);Unigene0001862(ALTA10);Unigene0004799(PPDK2);Unigene0008144(CLAH10);Unigene0008785(IPMS2);Unigene0013249(ALDH3F1);Unigene0015829(acuE);Unigene0024499(acuF);Unigene0024500(acuF);Unigene0025910(MDH1);Unigene0025914(Os12g0632700);Unigene0027376(acuF);Unigene0027775(aldA);Unigene0028215(CLAH10);Unigene0028216(CLAH10);Unigene0033410(acuE);Unigene0035897(ac…	K00128+K01069+K00128+K01006+K00128+K01649+K00128+K01638+K01610+K01610+K00026+K00026+K01610+K00128+K00128+K00128+K01638+K01610+K00128+K00128+K00029+K01595+K00128+K00029+K00128+K01610+K01069+K00873+K00128+K01610+K00128+K01895+K01895+K14085
Metabolism	Nucleotide metabolism	Purine metabolism	38	276	0.975904	1	ko00230	Unigene0000091(Os08g0175300);Unigene0000737(rpc25);Unigene0005989(APS3);Unigene0006538(APT5);Unigene0009131(RNR1);Unigene0010253(NRPB1);Unigene0016644(NRPB10L);Unigene0016776(GIP);Unigene0021534(pgmA);Unigene0021535(pgmA);Unigene0021536(pgmA);Unigene0026837(AMPD);Unigene0028587(RE1);Unigene0029614(APY2);Unigene0029819(TTL);Unigene0031031(PUR2);Unigene0031285(POLD2);Unigene0033139(--);Unigene00341…	K02335+K03022+K13811+K00759+K10807+K03006+K03007+K03006+K01835+K01835+K01835+K01490+K03006+K14641+K13484+K01945+K02328+K01513+K03023+K03018+K00948+K18532+K00860+K00940+K00940+K00940+K14641+K00088+K00088+K00942+K01835+K00873+K14641+K03006+K00951+K03017+K00951+K00962
Genetic Information Processing	Replication and repair	Nucleotide excision repair	19	156	0.981475	1	ko03420	Unigene0000091(Os08g0175300);Unigene0001956(--);Unigene0003185(--);Unigene0005765(DDB2);Unigene0008210(RPA1C);Unigene0012115(--);Unigene0012876(--);Unigene0018473(RFC5);Unigene0031285(POLD2);Unigene0035231(--);Unigene0035893(--);Unigene0039297(--);Unigene0043308(--);Unigene0048526(--);Unigene0050795(--);Unigene0057256(RFC1);Unigene0074351(--);Unigene0086786(--);Unigene0087961(rbx1)	K02335+K07466+K07466+K10140+K07466+K07466+K07466+K10756+K02328+K07466+K07466+K07466+K07466+K07466+K07466+K10754+K07466+K07466+K03868
Metabolism	Carbohydrate metabolism	Propanoate metabolism	5	56	0.981618	1	ko00640	Unigene0025770(iolA1);Unigene0067205(IBR3);Unigene0072742(facA);Unigene0072744(facA);Unigene0082756(At1g21400)	K00140+K00249+K01895+K01895+K00166
Genetic Information Processing	Transcription	Spliceosome	54	388	0.987763	1	ko03040	Unigene0000303(ssa2);Unigene0000304(HSS1);Unigene0000306(HSS1);Unigene0000307(hsps-1);Unigene0000308(HSP70);Unigene0000309(HSP70-2);Unigene0000310(HSP70);Unigene0002673(HSP70-2);Unigene0003209(DBP2);Unigene0003673(HSP70-2);Unigene0004604(HSP70);Unigene0006643(At1g07170);Unigene0008595(SKIPA);Unigene0008848(HSP70);Unigene0008851(HSP70);Unigene0009525(--);Unigene0010999(HSP70-2);Unigene0011043(HSP7…	K03283+K03283+K03283+K03283+K03283+K03283+K03283+K03283+K12823+K03283+K03283+K12834+K06063+K03283+K03283+K12741+K03283+K03283+K03283+K12891+K12885+K03283+K03283+K13025+K11087+K03283+K03283+K12823+K03283+K12823+K03283+K03283+K03283+K03283+K03283+K03283+K11984+K03283+K12896+K03283+K03283+K12823+K03283+K03283+K03283+K03283+K03283+K03283+K03283+K12900+K12823+K12823+K03283+K12875
Genetic Information Processing	Replication and repair	Homologous recombination	22	189	0.993785	1	ko03440	Unigene0000091(Os08g0175300);Unigene0001956(--);Unigene0003185(--);Unigene0008210(RPA1C);Unigene0008588(CLSY1);Unigene0012115(--);Unigene0012876(--);Unigene0014078(MRE11);Unigene0031285(POLD2);Unigene0035231(--);Unigene0035893(--);Unigene0039297(--);Unigene0042503(XRCC3);Unigene0042598(RECQL4A);Unigene0043308(--);Unigene0048526(--);Unigene0050545(RAD51A);Unigene0050546(RAD51A);Unigene0050795(--);…	K02335+K07466+K07466+K07466+K10875+K07466+K07466+K10865+K02328+K07466+K07466+K07466+K10880+K10901+K07466+K07466+K04482+K04482+K07466+K10728+K07466+K07466
Genetic Information Processing	Replication and repair	DNA replication	17	158	0.995711	1	ko03030	Unigene0000091(Os08g0175300);Unigene0001956(--);Unigene0003185(--);Unigene0008210(RPA1C);Unigene0012115(--);Unigene0012876(--);Unigene0018473(RFC5);Unigene0031285(POLD2);Unigene0035231(--);Unigene0035893(--);Unigene0039297(--);Unigene0043308(--);Unigene0048526(--);Unigene0050795(--);Unigene0057256(RFC1);Unigene0074351(--);Unigene0086786(--)	K02335+K07466+K07466+K07466+K07466+K07466+K10756+K02328+K07466+K07466+K07466+K07466+K07466+K07466+K10754+K07466+K07466
Cellular Processes	Transport and catabolism	Phagosome	15	144	0.995871	1	ko04145	Unigene0009321(RABF2A);Unigene0009860(SAG39);Unigene0013503(FAB1B);Unigene0014077(Os02g0178400);Unigene0016022(TUBB3);Unigene0016949(AFUA_4G12850);Unigene0025648(TUBA3);Unigene0025649(TUBA2);Unigene0026886(RAC4);Unigene0031906(PF10_0084);Unigene0036179(RAC6);Unigene0044892(TUBA1);Unigene0061286(FAB1A);Unigene0066094(CVA69.24);Unigene0077417(RABF2B)	K07889+K01365+K00921+K07342+K07375+K08054+K07374+K07374+K04392+K07375+K04392+K07374+K00921+K02145+K07889
Metabolism	Energy metabolism	Oxidative phosphorylation	38	302	0.996046	1	ko00190	Unigene0001329(IPP);Unigene0006830(atp-2);Unigene0006831(atp-2);Unigene0007697(ipp-1);Unigene0010475(IPP);Unigene0014118(PMA1);Unigene0017425(SDH2);Unigene0017428(SDH2);Unigene0019036(At4g02580);Unigene0019038(At4g02580);Unigene0019921(sdh1);Unigene0022836(ATP9);Unigene0022837(ATP9);Unigene0025709(--);Unigene0028799(cyt-1);Unigene0031976(atpI);Unigene0031997(atp-1);Unigene0032652(ha1);Unigene0036…	K01507+K02133+K02133+K01507+K01507+K01535+K00235+K00235+K03943+K03943+K00234+K02128+K02128+K01535+K00413+K02108+K02132+K01535+K01535+K01535+K00411+K00234+K01535+K03879+K00412+K03940+K01507+K00235+K00235+K02145+K02134+K03881+K02112+K02137+K03955+K02262+K03940+K01507
Cellular Processes	Transport and catabolism	Peroxisome	36	292	0.99692	1	ko04146	Unigene0000806(KYAT3);Unigene0002252(--);Unigene0005363(--);Unigene0006719(At1g54570);Unigene0008537(--);Unigene0009834(--);Unigene0013690(At5g14590);Unigene0013950(Os06g0143000);Unigene0014536(ACX4);Unigene0015563(ACX4);Unigene0016304(--);Unigene0016604(sodC);Unigene0016605(sodC);Unigene0024777(--);Unigene0027379(At2g24580);Unigene0027381(At2g24580);Unigene0033519(GLO2);Unigene0037019(CAT1);Unig…	K13343+K13343+K13343+K13343+K13343+K13343+K00031+K04564+K00232+K00232+K13343+K04565+K04565+K13343+K00306+K00306+K11517+K03781+K03781+K03426+K01897+K03781+K03781+K01897+K13343+K13343+K13343+K13237+K11517+K11517+K01897+K04565+K04565+K07513+K03781+K03781
Genetic Information Processing	Folding, sorting and degradation	Protein export	7	86	0.997076	1	ko03060	Unigene0006204(--);Unigene0011628(srpra);Unigene0014077(Os02g0178400);Unigene0015774(--);Unigene0015775(BIP2);Unigene0048213(FFC);Unigene0055986(TPP2)	K09490+K13431+K07342+K09490+K09490+K03106+K03100
Genetic Information Processing	Translation	mRNA surveillance pathway	14	142	0.997661	1	ko03015	Unigene0004855(B'KAPPA);Unigene0004856(B'KAPPA);Unigene0007699(B''BETA);Unigene0008228(Ppp1ca);Unigene0011286(TOPP9);Unigene0013757(--);Unigene0022489(PABN1);Unigene0025612(PAB1);Unigene0029778(tif1);Unigene0065396(B'KAPPA);Unigene0070207(PSRP2);Unigene0085876(B'ETA);Unigene0086590(Acin1);Unigene0087981(RNP1)	K11584+K11584+K11583+K06269+K06269+K13126+K14396+K13126+K13025+K11584+K13126+K11584+K12875+K14411
Metabolism	Glycan biosynthesis and metabolism	N-Glycan biosynthesis	3	59	0.999215	1	ko00510	Unigene0010719(--);Unigene0013799(EVN);Unigene0015601(OST1B)	K00737+K00902+K12666
Genetic Information Processing	Translation	Ribosome	117	841	0.999603	1	ko03010	Unigene0006255(RPL44);Unigene0007415(RPL15);Unigene0008701(RPL28);Unigene0009594(--);Unigene0010008(RPL12-2);Unigene0010024(crp-6);Unigene0010455(RPS2);Unigene0011253(RPL13);Unigene0011573(RPL31);Unigene0011959(RPS2A);Unigene0012002(RPL39);Unigene0012437(rplT);Unigene0012686(rps-17);Unigene0013325(RPL26B);Unigene0013568(RPS10);Unigene0013841(RPS6);Unigene0014041(RpS27A);Unigene0015342(rps5);Unige…	K02929+K02876+K02902+K02927+K02935+K02978+K02981+K02871+K02909+K02981+K02924+K02887+K02962+K02898+K02946+K02990+K02977+K02988+K02952+K02952+K02921+K02895+K02866+K02984+K02955+K02973+K02912+K02987+K02942+K02943+K02943+K02925+K02865+K02891+K02964+K02980+K02934+K02991+K02991+K02901+K02971+K02877+K02984+K02973+K02995+K02893+K02866+K02922+K02951+K02872+K02881+K02951+K02947+K02894+K02947+K02940+K02936+…
Genetic Information Processing	Transcription	Basal transcription factors	2	53	0.999661	1	ko03022	Unigene0060726(tbpA);Unigene0087464(--)	K03120+K03132
Genetic Information Processing	Folding, sorting and degradation	Ubiquitin mediated proteolysis	16	176	0.999721	1	ko04120	Unigene0001386(SKP1A);Unigene0003827(BBD2);Unigene0005765(DDB2);Unigene0006753(--);Unigene0014907(At5g37930);Unigene0014983(UBA2);Unigene0026111(CUL1);Unigene0033248(CDC20-1);Unigene0044829(APC11);Unigene0054288(SRFP1);Unigene0068387(--);Unigene0072838(UBC1);Unigene0077645(--);Unigene0080301(RZPF34);Unigene0084148(UBC9);Unigene0087961(rbx1)	K03094+K10606+K10140+K03363+K04506+K03178+K03347+K03363+K03358+K10144+K04506+K06689+K10590+K10144+K06689+K03868
Genetic Information Processing	Folding, sorting and degradation	Proteasome	5	85	0.999726	1	ko03050	Unigene0002793(CYCB1-2);Unigene0014237(PAG1);Unigene0032367(21D7);Unigene0032639(RPN2A);Unigene0073783(PBC1)	K11599+K02727+K03033+K03032+K02735
Genetic Information Processing	Translation	RNA transport	31	291	0.999833	1	ko03013	Unigene0002158(TEF1);Unigene0002634(eft-2);Unigene0004548(SUI1);Unigene0006198(TIF3E1);Unigene0006691(TEF1);Unigene0006694(TEF);Unigene0010728(Os02g0146600);Unigene0011983(--);Unigene0013757(--);Unigene0015273(RPP25);Unigene0015610(EF1);Unigene0016452(RAE1);Unigene0018626(TIF1);Unigene0022376(At1g54290);Unigene0023111(--);Unigene0025612(PAB1);Unigene0026930(TEF);Unigene0026931(TEF1);Unigene002949…	K03231+K03231+K03113+K03250+K03231+K03231+K03257+K14297+K13126+K14525+K03231+K14298+K03257+K03113+K14315+K13126+K03231+K03231+K07936+K13025+K05019+K14525+K03243+K14004+K14301+K03113+K03252+K13126+K03231+K03231+K12875
Genetic Information Processing	Translation	Ribosome biogenesis in eukaryotes	9	143	0.999989	1	ko03008	Unigene0004622(--);Unigene0012414(--);Unigene0015273(RPP25);Unigene0029491(ran);Unigene0033431(--);Unigene0035476(AAK6);Unigene0039859(nop-1);Unigene0057332(EIF6-2);Unigene0087054(--)	K03264+K12619+K14525+K07936+K14525+K18532+K14563+K03264+K06943
