# Supplementary material for: Transcriptome and metabolome analyses reveal new insights into chlorophyll, photosynthesis, metal ion and phenylpropanoids related pathways during sugarcane ratoon chlorosis
Source: BMC Plant Biol. 2022 Apr 29;22:222. doi: 10.1186/s12870-022-03588-8 (PMC9052583; doi:10.1186/s12870-022-03588-8)
Supplement: Supplementary file 6 — Additional file 6: Table S6. The differential expression genes of Photosynthesis and Photosynthesis - antenna proteins pathways. [file 12870_2022_3588_MOESM6_ESM.xls]

## Sheet: photosynthesis pathways
id	Control-1_count	Control-2_count	Control-3_count	Control-4_count	Control-5_count	Chlorosis-1_count	Chlorosis-2_count	Chlorosis-3_count	Chlorosis-4_count	Chlorosis-5_count	Control-1_fpkm	Control-2_fpkm	Control-3_fpkm	Control-4_fpkm	Control-5_fpkm	Chlorosis-1_fpkm	Chlorosis-2_fpkm	Chlorosis-3_fpkm	Chlorosis-4_fpkm	Chlorosis-5_fpkm	Control_mean	Chlorosis_mean	log2(fc)	PValue	FDR	Symbol	KEGG_A_class	KEGG_B_class	K_ID	Description	Pathway	GO Component	GO Function	GO Process
Unigene0000441	51632	40530	36395	66364	51323	23174	22857	28958	21028	30627	3769.47	3271.76	3080.53	4296.52	3355.59	1804.93	1498.2	1898.61	1431.5	2116.86	3554.77	1750.02	-1.02239	7.78e-10	1.91e-08	CAB3C	Metabolism;Metabolism	Global and overview maps;Energy metabolism	K08912;K08912	PREDICTED: chlorophyll a-b binding protein 1B, chloroplastic-like [Capsicum annuum]	ko01100//Metabolic pathways;ko00196//Photosynthesis - antenna proteins	-	-	-
Unigene0001699	96110	82256	68227	142550	105872	34392	37958	51407	37324	41592	1618.91	1532.02	1332.39	2129.33	1597.09	618.03	574.04	777.64	586.24	663.27	1641.95	643.844	-1.35063	1.3e-15	7.58e-14	PSAH	Metabolism;Metabolism	Global and overview maps;Energy metabolism	K02695;K02695	10.2 kDa photosystem I polypeptide [Hordeum vulgare]	ko01100//Metabolic pathways;ko00195//Photosynthesis	GO:0009521//photosystem;GO:0031224//intrinsic component of membrane;GO:0044434//chloroplast part	-	GO:0044237//cellular metabolic process
Unigene0002887	26058	16190	15690	32303	25015	6524	8432	10207	7195	7331	1404.16	964.64	980.21	1543.62	1207.17	375.05	407.94	493.94	361.52	373.99	1219.96	402.488	-1.59982	4.1e-20	3.88e-18	PSAO	Metabolism	Energy metabolism	K14332	16 kDa membrane protein [Saccharum hybrid cultivar]	ko00195//Photosynthesis	GO:0009521//photosystem;GO:0009536//plastid	-	GO:0000097//sulfur amino acid biosynthetic process;GO:0006873//cellular ion homeostasis;GO:0006996//organelle organization;GO:0009765//photosynthesis, light harvesting;GO:0016072//rRNA metabolic process;GO:0030001//metal ion transport;GO:0031399//regulation of protein modification process;GO:0043623//cellular protein complex assembly
Unigene0003675	102234	104701	88596	145448	120856	9371	13091	19150	20842	12894	2033.9	2303.18	2043.48	2566.04	2153.26	198.89	233.83	342.14	386.64	242.86	2219.97	280.872	-2.98256	3.53e-50	2.31e-47	PSBP	Metabolism;Metabolism	Global and overview maps;Energy metabolism	K02717;K02717	PREDICTED: oxygen-evolving enhancer protein 2, chloroplastic [Zea mays]	ko01100//Metabolic pathways;ko00195//Photosynthesis	-	-	-
Unigene0005035	122655	99088	94240	149026	117917	11843	13796	18542	21832	13959	5665.17	5060.47	5046.44	6103.96	4877.51	583.56	572.1	769.11	940.27	610.39	5350.71	695.086	-2.94447	1.33e-64	1.36e-61	PSAF	Metabolism;Metabolism	Global and overview maps;Energy metabolism	K02694;K02694	Photosystem I reaction center subunit III, chloroplastic [Dichanthelium oligosanthes]	ko01100//Metabolic pathways;ko00195//Photosynthesis	-	-	-
Unigene0012083	13435	9821	8604	15914	11922	4114	4007	6277	4334	4967	617.01	498.71	458.12	648.12	490.34	201.56	165.22	258.89	185.6	215.96	542.46	205.446	-1.40076	1.35e-16	8.83e-15	PSB27-1	Metabolism;Metabolism	Global and overview maps;Energy metabolism	K08902;K08902	Photosystem II repair protein PSB27-H1, chloroplastic [Dichanthelium oligosanthes]	ko01100//Metabolic pathways;ko00195//Photosynthesis	-	-	-
Unigene0014558	3217	3719	2728	4189	3845	1900	1594	1921	1323	1836	209.46	267.74	205.93	241.87	224.2	131.98	93.18	112.32	80.32	113.17	229.84	106.194	-1.11393	5.67e-12	2.02e-10	PSBW	Metabolism;Metabolism	Global and overview maps;Energy metabolism	K02721;K02721	Photosystem II reaction center W protein chloroplastic [Zea mays]	ko01100//Metabolic pathways;ko00195//Photosynthesis	-	-	-
Unigene0015886	3059	647	1064	2311	828	533	619	903	644	499	208.28	48.71	83.99	139.54	50.49	38.72	37.84	55.21	40.89	32.17	106.202	40.966	-1.37431	4.43e-05	0.00037476	PNSL3	Metabolism;Metabolism	Global and overview maps;Energy metabolism	K08901;K08901	oxygen evolving enhancer protein 3 containing protein [Zea mays]	ko01100//Metabolic pathways;ko00195//Photosynthesis	GO:0009521//photosystem;GO:0031976//plastid thylakoid;GO:0044434//chloroplast part	GO:0009055//electron carrier activity;GO:0046872//metal ion binding	GO:0005982//starch metabolic process;GO:0009893//positive regulation of metabolic process;GO:0022900//electron transport chain
Unigene0020122	11145	6364	4793	6173	5893	1778	2431	3327	3708	1729	596.02	376.31	297.17	292.75	282.23	101.44	116.72	159.78	184.91	87.54	368.896	130.078	-1.50384	4.21e-10	1.09e-08	FDX1	Metabolism	Energy metabolism	K02639	adrenodoxin, mitochondrial [Zea mays]	ko00195//Photosynthesis	GO:0009536//plastid	GO:0043169//cation binding;GO:0051536//iron-sulfur cluster binding	GO:0006091//generation of precursor metabolites and energy;GO:0044710//single-organism metabolic process
Unigene0020489	11869	7684	8550	12167	11410	2241	2239	3531	2229	2136	465.06	332.91	388.4	422.77	400.38	93.68	78.77	124.25	81.44	79.24	401.904	91.476	-2.13539	7.73e-47	4.17e-44	LHCB5	Metabolism;Metabolism	Global and overview maps;Energy metabolism	K08916;K08916	light harvesting chlorophyll a/b binding protein5 [Zea mays]	ko01100//Metabolic pathways;ko00196//Photosynthesis - antenna proteins	GO:0009503//thylakoid light-harvesting complex;GO:0009523//photosystem II;GO:0031224//intrinsic component of membrane	GO:0043169//cation binding;GO:0046906//tetrapyrrole binding	GO:0000097//sulfur amino acid biosynthetic process;GO:0006091//generation of precursor metabolites and energy;GO:0006464//cellular protein modification process;GO:0009642//response to light intensity;GO:0034285//response to disaccharide;GO:0043269//regulation of ion transport;GO:1990066//energy quenching
Unigene0021207	119970	111407	103306	135675	123583	44543	40170	56379	44421	53860	5050.53	5185.84	5042.11	5065.08	4659.27	2000.51	1518.29	2131.51	1743.75	2146.63	5000.57	1908.14	-1.38993	4.67e-25	7.31e-23	LHCB4.1	Metabolism;Metabolism	Global and overview maps;Energy metabolism	K08915;K08915	PREDICTED: chlorophyll a-b binding protein CP29.1, chloroplastic-like [Setaria italica]	ko01100//Metabolic pathways;ko00196//Photosynthesis - antenna proteins	GO:0009521//photosystem;GO:0031224//intrinsic component of membrane	GO:0043169//cation binding;GO:0046906//tetrapyrrole binding	GO:0006091//generation of precursor metabolites and energy;GO:0006464//cellular protein modification process
Unigene0021224	106590	88693	77844	143236	105539	31282	34793	43715	34850	36307	6671.32	6138	5648.62	7950.04	5915.65	2088.75	1955.13	2457.14	2033.9	2151.35	6464.73	2137.25	-1.59683	3.71e-26	6.36e-24	PSAL	Metabolism;Metabolism	Global and overview maps;Energy metabolism	K02699;K02699	Photosystem I reaction center subunit XI, chloroplastic [Dichanthelium oligosanthes]	ko01100//Metabolic pathways;ko00195//Photosynthesis	GO:0009521//photosystem;GO:0009526//plastid envelope;GO:0031224//intrinsic component of membrane;GO:0031976//plastid thylakoid;GO:0044434//chloroplast part	-	GO:0006091//generation of precursor metabolites and energy;GO:0006873//cellular ion homeostasis;GO:0006996//organelle organization;GO:0030001//metal ion transport;GO:0043623//cellular protein complex assembly
Unigene0021451	18973	12013	11158	19670	15443	5500	5486	7167	4904	5946	1444.81	1011.51	985.11	1328.32	1053.18	446.82	375.08	490.14	348.22	428.67	1164.59	417.786	-1.47898	1.17e-19	1.05e-17	PSAK	Metabolism;Metabolism	Global and overview maps;Energy metabolism	K02698;K02698	photosystem I reaction center 6 [Zea mays]	ko01100//Metabolic pathways;ko00195//Photosynthesis	GO:0009521//photosystem;GO:0031224//intrinsic component of membrane;GO:0031976//plastid thylakoid;GO:0044434//chloroplast part	GO:0046906//tetrapyrrole binding	GO:0000097//sulfur amino acid biosynthetic process;GO:0006873//cellular ion homeostasis;GO:0030001//metal ion transport
Unigene0021828	13	4	13	6	3	2	2	4	2	4	1.82	0.62	2.11	0.75	0.38	0.3	0.25	0.5	0.26	0.53	1.136	0.368	-1.62619	0.0136692	0.0482275	petB	Metabolism;Metabolism	Global and overview maps;Energy metabolism	K02635;K02635	Cytochrome b6, partial [Cajanus cajan]	ko01100//Metabolic pathways;ko00195//Photosynthesis	GO:0009536//plastid;GO:0031224//intrinsic component of membrane;GO:0034357//photosynthetic membrane	GO:0003824//catalytic activity;GO:0009055//electron carrier activity;GO:0043169//cation binding;GO:0046906//tetrapyrrole binding	GO:0022900//electron transport chain
Unigene0021919	227551	260293	191450	417846	281528	82233	95263	126224	92019	89897	11899.1	15050.2	11606.8	19376.5	13184.2	4587.53	4472.48	5927.66	4486.89	4450.49	14223.4	4785.01	-1.57167	5.29e-17	3.58e-15	OsI_012078	Metabolism;Metabolism	Global and overview maps;Energy metabolism	K08913;K08913	chlorophyll a-b binding protein [Zea mays]	ko01100//Metabolic pathways;ko00196//Photosynthesis - antenna proteins	GO:0009521//photosystem;GO:0031224//intrinsic component of membrane	GO:0043169//cation binding;GO:0046906//tetrapyrrole binding	GO:0006091//generation of precursor metabolites and energy;GO:0006464//cellular protein modification process
Unigene0021920	195149	186189	155335	281895	212524	67758	70790	105068	82624	84973	10348.2	10916.8	9549.72	13255.9	10092.6	3833.16	3370.23	5003.51	4085.42	4265.85	10832.6	4111.63	-1.3976	3.11e-18	2.43e-16	LHC	Metabolism	Energy metabolism	K08907	PREDICTED: chlorophyll a-b binding protein 1B-21, chloroplastic [Setaria italica]	ko00196//Photosynthesis - antenna proteins	GO:0009521//photosystem;GO:0009526//plastid envelope;GO:0031224//intrinsic component of membrane;GO:0031976//plastid thylakoid;GO:0044434//chloroplast part	GO:0043169//cation binding;GO:0046906//tetrapyrrole binding	GO:0006464//cellular protein modification process;GO:0009642//response to light intensity;GO:0009765//photosynthesis, light harvesting;GO:0034285//response to disaccharide;GO:0043269//regulation of ion transport
Unigene0021921	36665	24564	26753	62383	44741	1205	3014	6091	7264	2107	6892.05	5105.51	5830.31	10398.9	7531.77	241.65	508.66	1028.23	1273.22	374.96	7151.7	685.344	-3.38339	7e-19	5.88e-17	CAB48	Metabolism;Metabolism	Global and overview maps;Energy metabolism	K08912;K08912	chlorophyll a-b binding protein 2 [Zea mays]	ko01100//Metabolic pathways;ko00196//Photosynthesis - antenna proteins	GO:0009521//photosystem;GO:0031224//intrinsic component of membrane	GO:0043169//cation binding;GO:0046906//tetrapyrrole binding	GO:0006091//generation of precursor metabolites and energy;GO:0006464//cellular protein modification process
Unigene0030939	21	27	17	75	39	12	18	25	21	8	5.45	7.75	5.12	17.26	9.06	3.32	4.19	5.83	5.08	1.97	8.928	4.078	-1.13048	0.00314135	0.0144893	CAB6A	Metabolism	Energy metabolism	K08907	PREDICTED: chlorophyll a-b binding protein 6, chloroplastic [Gossypium raimondii]	ko00196//Photosynthesis - antenna proteins	-	-	-
Unigene0031976	32	28	31	15	31	149	48	43	45	60	0.9	0.87	1.01	0.37	0.78	4.46	1.21	1.08	1.18	1.6	0.786	1.906	1.27795	0.00884668	0.0339116	atpI	Metabolism;Metabolism;Metabolism	Global and overview maps;Energy metabolism;Energy metabolism	K02108;K02108;K02108	ATP synthase subunit a, chloroplastic [Triticum urartu]	ko01100//Metabolic pathways;ko00190//Oxidative phosphorylation;ko00195//Photosynthesis	GO:0031224//intrinsic component of membrane;GO:0033177//proton-transporting two-sector ATPase complex, proton-transporting domain;GO:0044434//chloroplast part	GO:0015077//monovalent inorganic cation transmembrane transporter activity;GO:0019829//cation-transporting ATPase activity	GO:0006754//ATP biosynthetic process;GO:0006818//hydrogen transport
Unigene0032798	68832	56264	45767	129459	71330	10098	15137	22337	19365	13912	9361.83	8461.42	7216.8	15614.4	8688.34	1465.22	1848.41	2728.35	2455.95	1791.37	9868.55	2057.86	-2.26169	3.77e-19	3.26e-17	CAB-M9	Metabolism;Metabolism	Global and overview maps;Energy metabolism	K08912;K08912	chlorophyll a-b binding protein M9, chloroplastic precursor [Zea mays]	ko01100//Metabolic pathways;ko00196//Photosynthesis - antenna proteins	GO:0009521//photosystem;GO:0031224//intrinsic component of membrane	GO:0043169//cation binding;GO:0046906//tetrapyrrole binding	GO:0006091//generation of precursor metabolites and energy;GO:0006464//cellular protein modification process
Unigene0036289	165087	164603	135501	274834	187710	56422	61764	93183	66519	65855	5726.94	6313.79	5449.72	8454.78	5831.65	2088.12	1923.68	2903.03	2151.73	2162.84	6355.38	2245.88	-1.5007	9.16e-17	6.07e-15	lhcA-P4	Metabolism	Energy metabolism	K08910	chlorophyll a-b binding protein 4 [Zea mays]	ko00196//Photosynthesis - antenna proteins	GO:0009521//photosystem;GO:0031224//intrinsic component of membrane	GO:0043169//cation binding;GO:0046906//tetrapyrrole binding	GO:0006091//generation of precursor metabolites and energy;GO:0006464//cellular protein modification process
Unigene0039441	13009	8273	8271	13195	11547	4162	4386	5461	4697	4618	601.84	423.2	443.63	541.34	478.41	205.42	182.18	226.89	202.62	202.26	497.684	203.874	-1.28755	9.52e-23	1.19e-20	PSAE	Metabolism;Metabolism	Global and overview maps;Energy metabolism	K02693;K02693	photosystem I reaction center subunit IV A [Zea mays]	ko01100//Metabolic pathways;ko00195//Photosynthesis	-	-	-
Unigene0044893	55430	48206	42275	86264	63926	1943	2134	3494	4840	1935	2444.45	2350.61	2161.44	3373.56	2524.7	91.41	84.49	138.38	199.03	80.79	2570.95	118.82	-4.43545	6.24e-64	6.16e-61	CAP10A	Metabolism;Metabolism	Global and overview maps;Energy metabolism	K08917;K08917	Chlorophyll a-b binding protein CP24 10B, chloroplastic [Dichanthelium oligosanthes]	ko01100//Metabolic pathways;ko00196//Photosynthesis - antenna proteins	GO:0009521//photosystem;GO:0031224//intrinsic component of membrane	GO:0046906//tetrapyrrole binding	GO:0006091//generation of precursor metabolites and energy;GO:0006464//cellular protein modification process
Unigene0056848	90088	81214	67962	128467	95142	19458	20781	28991	27125	26439	4592.06	4577.35	4016.32	5807.03	4343.18	1058.12	951.03	1327.12	1289.26	1275.89	4667.19	1180.28	-1.98342	1.51e-30	3.35e-28	psaD	Metabolism;Metabolism	Global and overview maps;Energy metabolism	K02692;K02692	photosystem I reaction center subunit II [Saccharum hybrid cultivar GT28]	ko01100//Metabolic pathways;ko00195//Photosynthesis	GO:0043234//protein complex	-	GO:0044237//cellular metabolic process
Unigene0059664	179070	184854	146429	303809	208836	85678	92699	127748	97412	110424	6992.27	7981.17	6628.94	10520.1	7302.89	3569.12	3249.81	4479.76	3546.82	4082.11	7885.07	3785.52	-1.05863	1.47e-09	3.45e-08	PSBO	Metabolism;Metabolism	Global and overview maps;Energy metabolism	K02716;K02716	chloroplast oxygen-evolving enhancer protein 1, partial [Saccharum hybrid cultivar]	ko01100//Metabolic pathways;ko00195//Photosynthesis	GO:0009521//photosystem;GO:0019867//outer membrane;GO:0031224//intrinsic component of membrane	-	GO:0042548//regulation of photosynthesis, light reaction
Unigene0061235	24043	22103	16428	29160	23086	2733	3898	4386	11204	2085	1625.27	1652.08	1287.49	1748.03	1397.59	197.09	236.57	266.26	706.22	133.44	1542.09	307.916	-2.32428	1.88e-11	6.2e-10	PSAN	Metabolism;Metabolism	Global and overview maps;Energy metabolism	K02701;K02701	Photosystem I reaction center subunit N, chloroplastic [Dichanthelium oligosanthes]	ko01100//Metabolic pathways;ko00195//Photosynthesis	GO:0009521//photosystem	-	GO:0044237//cellular metabolic process
Unigene0063713	172	361	177	572	352	46	83	111	51	121	42.13	97.77	50.26	124.24	77.21	12.02	18.25	24.42	11.65	28.06	78.322	18.88	-2.05256	7.21e-09	1.49e-07	FDX5	Metabolism	Energy metabolism	K02639	adrenodoxin, mitochondrial [Zea mays]	ko00195//Photosynthesis	GO:0009536//plastid	GO:0051536//iron-sulfur cluster binding	GO:0044710//single-organism metabolic process
Unigene0064544	165512	134227	131142	225370	174990	46509	52709	70152	65603	62426	6306.18	5654.83	5792.97	7614.75	5970.97	1890.47	1803.06	2400.39	2330.73	2251.79	6267.94	2135.29	-1.55356	5.25e-24	7.48e-22	LHCA2	Metabolism	Energy metabolism	K08908	chlorophyll a-b binding protein [Saccharum hybrid cultivar R570]	ko00196//Photosynthesis - antenna proteins	-	-	-
Unigene0072895	2393	1699	1537	3465	2359	596	554	884	568	576	561.81	441.04	418.35	721.39	495.99	149.28	116.77	186.38	124.34	128.03	527.716	140.96	-1.90448	2.49e-21	2.71e-19	LHBC	Metabolism;Metabolism	Global and overview maps;Energy metabolism	K08914;K08914	Chlorophyll a-b binding protein of LHCII type III, chloroplastic [Dichanthelium oligosanthes]	ko01100//Metabolic pathways;ko00196//Photosynthesis - antenna proteins	GO:0009521//photosystem;GO:0031224//intrinsic component of membrane;GO:0031976//plastid thylakoid;GO:0044434//chloroplast part	GO:0043169//cation binding;GO:0046906//tetrapyrrole binding	GO:0006091//generation of precursor metabolites and energy;GO:0006464//cellular protein modification process
Unigene0074940	406	111	157	176	158	583	560	506	372	495	22.74	6.88	10.2	8.74	7.93	34.84	28.17	25.46	19.43	26.25	11.298	26.83	1.24778	0.000423163	0.00262878	FDX3	Metabolism	Energy metabolism	K02639	PREDICTED: ferredoxin-1-like [Setaria italica]	ko00195//Photosynthesis	-	GO:0043169//cation binding;GO:0051536//iron-sulfur cluster binding	GO:0006091//generation of precursor metabolites and energy
Unigene0075498	26623	15050	14974	23331	18931	7388	7946	10055	12915	6934	1683.05	1052.01	1097.49	1307.97	1071.79	498.27	451	570.86	761.32	415	1242.46	539.29	-1.20407	5.75e-11	1.76e-09	PSAG	Metabolism;Metabolism	Global and overview maps;Energy metabolism	K08905;K08905	PREDICTED: photosystem I reaction center subunit V, chloroplastic [Setaria italica]	ko01100//Metabolic pathways;ko00195//Photosynthesis	-	GO:0046906//tetrapyrrole binding	GO:0044237//cellular metabolic process
Unigene0077374	6	6	7	7	22	16	41	30	23	20	0.17	0.19	0.23	0.18	0.56	0.49	1.05	0.77	0.61	0.54	0.266	0.692	1.37935	0.00449282	0.0194901	atpB	Metabolism;Metabolism;Metabolism	Global and overview maps;Energy metabolism;Energy metabolism	K02112;K02112;K02112	Rhodanese-like/PpiC domain-containing protein 12, chloroplastic [Dichanthelium oligosanthes]	ko01100//Metabolic pathways;ko00190//Oxidative phosphorylation;ko00195//Photosynthesis	GO:0009536//plastid	GO:0003824//catalytic activity	-
Unigene0082899	69	61	31	126	68	1	4	4	4	3	5.49	5.37	2.86	8.89	4.85	0.08	0.29	0.29	0.3	0.23	5.492	0.238	-4.5283	1.06e-19	9.67e-18	CAB1	Metabolism;Metabolism	Global and overview maps;Energy metabolism	K08912;K08912	Chlorophyll a-b binding protein 40, chloroplastic [Dichanthelium oligosanthes]	ko01100//Metabolic pathways;ko00196//Photosynthesis - antenna proteins	-	-	-
Unigene0083284	289	594	343	257	415	1475	1006	499	560	875	7.34	16.69	10.1	5.79	9.44	39.98	22.95	11.39	13.27	21.05	9.872	21.728	1.13814	0.00717869	0.0286105	psbA	Metabolism;Metabolism	Global and overview maps;Energy metabolism	K02703;K02703	photosystem II protein D1 (chloroplast) [Litsea glutinosa]	ko01100//Metabolic pathways;ko00195//Photosynthesis	GO:0009521//photosystem;GO:0031224//intrinsic component of membrane;GO:0044434//chloroplast part	GO:0009055//electron carrier activity;GO:0016491//oxidoreductase activity;GO:0046906//tetrapyrrole binding;GO:0046914//transition metal ion binding;GO:0051536//iron-sulfur cluster binding	GO:0006464//cellular protein modification process;GO:0006950//response to stress;GO:0009767//photosynthetic electron transport chain
Unigene0083339	410	50	144	130	63	50	50	94	74	61	46.96	6.33	19.12	13.2	6.46	6.11	5.14	9.67	7.9	6.61	18.414	7.086	-1.37776	0.00174484	0.00881782	PNSL2	Metabolism;Metabolism	Global and overview maps;Energy metabolism	K08901;K08901	oxygen evolving enhancer protein 3 [Zea mays]	ko01100//Metabolic pathways;ko00195//Photosynthesis	GO:0009521//photosystem	-	-
Unigene0087760	123581	121786	106068	159660	144691	33180	32478	42110	38850	39310	4983.77	5430.58	4959.21	5709.84	5225.67	1427.51	1175.94	1525.09	1460.93	1500.84	5261.81	1418.06	-1.89164	7.26e-48	4.14e-45	CAB8	Metabolism	Energy metabolism	K08909	chlorophyll a/ b-binding protein 3 [Saccharum officinarum]	ko00196//Photosynthesis - antenna proteins	GO:0009521//photosystem;GO:0031224//intrinsic component of membrane;GO:0031976//plastid thylakoid;GO:0044434//chloroplast part	GO:0043169//cation binding;GO:0046906//tetrapyrrole binding	GO:0000097//sulfur amino acid biosynthetic process;GO:0006091//generation of precursor metabolites and energy;GO:0006464//cellular protein modification process
