# Supplementary material for: Transcriptome and metabolome analyses reveal new insights into chlorophyll, photosynthesis, metal ion and phenylpropanoids related pathways during sugarcane ratoon chlorosis
Source: BMC Plant Biol. 2022 Apr 29;22:222. doi: 10.1186/s12870-022-03588-8 (PMC9052583; doi:10.1186/s12870-022-03588-8)
Supplement: Supplementary file 8 — Additional file 8: Table S8. The 598 metabolites identified in metabolome. The table included the quantification value, mass spectrum character, and compound identification information of each metabolites. [file 12870_2022_3588_MOESM8_ESM.xls]

## Sheet: G-vs-Y.all.annot (2)
Index	Control-1	Control-2	Control-3	Control-4	Control-5	Chlorosis-1	Chlorosis-2	Chlorosis-3	Chlorosis-4	Chlorosis-5	Control_mean	Chlorosis_mean	log2_FC(chlorosis_mean/control_mean)	Pvalue	fdr	vip	Ion mode	Q1 (Da)	Q3 (Da)	Molecular Weight (Da)	Formula	Ionization model	Compounds	Class I	Class II	CAS	C_ID	Pathway	KEGG_B_class	KEGG_A_class
pmb0782	3781400	2430000	1388200	2666800	2729600	3472700	2887200	3734100	2018500	1406300	2599200	2703760	0.0568994	0.861681	0.992938	0.0989395	Positive	86.1	69.2	85.089	C5H11N	[M+H]+	Piperidine	Alkaloids	Alkaloids	110-89-4	C01746	ko00960//Tropane, piperidine and pyridine alkaloid biosynthesis	Biosynthesis of other secondary metabolites	Metabolism
pme2292	293070	269700	155530	239860	223480	289500	184960	160000	159380	154990	236328	189766	-0.316569	0.216018	0.991111	0.590439	Positive	89.11	72.08	88.1	C4H12N2	[M+H]+	Putrescine	Alkaloids	Phenolamine	110-60-1	C00134	ko01100//Metabolic pathways;ko01110//Biosynthesis of secondary metabolites;ko01130//Biosynthesis of antibiotics;ko02010//ABC transporters;ko00330//Arginine and proline metabolism;ko00480//Glutathione metabolism;ko00960//Tropane, piperidine and pyridine alkaloid biosynthesis	Amino acid metabolism;Biosynthesis of other secondary metabolites;Global and overview maps;Membrane transport;Metabolism of other amino acids	Environmental Information Processing;Metabolism
pme2601	17468	12611	8674.2	12092	16715	9327.9	21160	22009	8884.7	12184	13512	14713.1	0.122858	0.724413	0.991111	0.0394184	Negative	89	59	90.032	C3H6O3	[M-H]-	3-Hydroxypropanoic acid	Organic acids	Organic acids	503-66-2	C01013	ko01100//Metabolic pathways;ko01120//Microbial metabolism in diverse environments;ko01200//Carbon metabolism;ko00240//Pyrimidine metabolism;ko00410//beta-Alanine metabolism;ko00640//Propanoate metabolism	Carbohydrate metabolism;Global and overview maps;Metabolism of other amino acids;Nucleotide metabolism	Metabolism
Lmqp000873	956070	1083900	710220	722890	970040	949850	807830	888050	742580	755080	888624	828678	-0.100761	0.494186	0.991111	0.552004	Positive	101.02	55.02	100.018	C4H4O3	[M+H]+	Succinic anhydride	Organic acids	Organic acids	108-30-5	-	-	-	-
mws4052	559420	442950	228970	310620	381970	410690	322810	408550	251300	248850	384786	328440	-0.228426	0.423255	0.991111	0.60231	Positive	102.06	56.05	101.048	C4H7NO2	[M+H]+	1-Aminocyclopropane-1-carboxylic acid	Others	Others	22059-21-8	C01234	ko01100//Metabolic pathways;ko01110//Biosynthesis of secondary metabolites;ko00270//Cysteine and methionine metabolism	Amino acid metabolism;Global and overview maps	Metabolism
pme3011	504940	192780	194730	162850	279980	429050	272110	259280	334490	150200	267056	289026	0.114057	0.784313	0.991111	0.183804	Positive	104.07	68.8	103.063	C4H9NO2	[M+H]+	γ-Aminobutyric acid*	Organic acids	Organic acids	-	C00334	ko01100//Metabolic pathways;ko01120//Microbial metabolism in diverse environments;ko00330//Arginine and proline metabolism;ko00250//Alanine, aspartate and glutamate metabolism;ko00410//beta-Alanine metabolism;ko00760//Nicotinate and nicotinamide metabolism;ko00650//Butanoate metabolism	Amino acid metabolism;Carbohydrate metabolism;Global and overview maps;Metabolism of cofactors and vitamins;Metabolism of other amino acids	Metabolism
pme3017	5863900	5156000	5277200	5138800	4796900	4751300	5253700	4650800	4656100	5420300	5246560	4946440	-0.0849812	0.242818	0.991111	1.44435	Positive	104.07	58	103.063	C4H9NO2	[M+H]+	2-Aminoisobutyric acid*	Amino acids and derivatives	Amino acids and derivatives	62-57-7	-	-	-	-
pme3033	828840	606620	647940	572410	659320	715770	584670	572850	679630	543180	663026	619220	-0.0986134	0.451348	0.991111	0.555622	Positive	104.07	86	103.063	C4H9NO2	[M+H]+	N,N-Dimethylglycine*	Amino acids and derivatives	Amino acids and derivatives	1118-68-9	C01026	ko01100//Metabolic pathways;ko00260//Glycine, serine and threonine metabolism	Amino acid metabolism;Global and overview maps	Metabolism
pmb0484	44417000	42553000	45675000	40395000	42027000	39795000	42487000	40453000	38040000	44966000	43013400	41148200	-0.0639569	0.251006	0.991111	3.00238	Positive	104.1	60.1	103.091	C5H13NO	[M+H]+	Choline	Alkaloids	Alkaloids	62-49-7	C00114	ko01100//Metabolic pathways;ko02010//ABC transporters;ko00260//Glycine, serine and threonine metabolism;ko00564//Glycerophospholipid metabolism	Amino acid metabolism;Global and overview maps;Lipid metabolism;Membrane transport	Environmental Information Processing;Metabolism
Lmbn000193	183810	158600	245000	191600	209190	143150	232440	230200	167460	401130	197640	234876	0.249024	0.45388	0.991111	0.194095	Negative	103	59.01	104.011	C3H4O4	[M-H]-	Tartronate semialdehyde*	Organic acids	Organic acids	2480-77-5	C01146	ko01100//Metabolic pathways;ko00630//Glyoxylate and dicarboxylate metabolism;ko00053//Ascorbate and aldarate metabolism	Carbohydrate metabolism;Global and overview maps	Metabolism
ML10172161	171770	180530	271360	201030	195130	162470	238260	241390	156350	426480	203964	244990	0.264408	0.452064	0.991111	0.231906	Negative	103	59.01	104.011	C3H4O4	[M-H]-	Hydroxypyruvic acid*	Others	Others	1113-60-6	C00168	ko01100//Metabolic pathways;ko01110//Biosynthesis of secondary metabolites;ko01120//Microbial metabolism in diverse environments;ko01130//Biosynthesis of antibiotics;ko01200//Carbon metabolism;ko00630//Glyoxylate and dicarboxylate metabolism;ko00260//Glycine, serine and threonine metabolism	Amino acid metabolism;Carbohydrate metabolism;Global and overview maps	Metabolism
mws0574	13703	28095	33077	25832	27958	5855.4	28718	7441.4	18550	23577	25733	16828.4	-0.612725	0.144849	0.991111	0.123031	Negative	103.04	57	104.047	C4H8O3	[M-H]-	α-Hydroxyisobutyric acid*	Organic acids	Organic acids	594-61-6	-	-	-	-
mws0576	1153200	1381200	1520000	1251700	1393500	938520	1377400	1288100	1173100	2430000	1339920	1441424	0.105348	0.712152	0.991111	0.102748	Negative	103.04	59.1	104.047	C4H8O3	[M-H]-	3-Hydroxybutyrate*	Organic acids	Organic acids	300-85-6	-	-	-	-
pme1975	1036000	1412700	1474300	1322700	1466700	1040200	1472000	1370900	1114600	2373000	1342480	1474140	0.134973	0.615254	0.991111	0.291164	Negative	103	59	104.06	C3H4O4	[M-H]-	Malonic acid	Organic acids	Organic acids	141-82-2	C00383	ko00240//Pyrimidine metabolism;ko00410//beta-Alanine metabolism	Metabolism of other amino acids;Nucleotide metabolism	Metabolism
pme0010	419730	274470	208440	234840	272940	429970	225580	324470	203510	195170	282084	275740	-0.0328163	0.915502	0.998266	0.293491	Positive	106	60	105.043	C3H7NO3	[M+H]+	L-Serine	Amino acids and derivatives	Amino acids and derivatives	56-45-1	C00065	ko01100//Metabolic pathways;ko01110//Biosynthesis of secondary metabolites;ko01120//Microbial metabolism in diverse environments;ko01130//Biosynthesis of antibiotics;ko01230//Biosynthesis of amino acids;ko02010//ABC transporters;ko01200//Carbon metabolism;ko00970//Aminoacyl-tRNA biosynthesis;ko00630//Glyoxylate and dicarboxylate metabolism;ko00260//Glycine, serine and threonine metabolism;ko00270…	Amino acid metabolism;Biosynthesis of other secondary metabolites;Carbohydrate metabolism;Drug resistance;Energy metabolism;Global and overview maps;Lipid metabolism;Membrane transport;Metabolism of other amino acids;Translation	Environmental Information Processing;Genetic Information Processing;Human Diseases;Metabolism
pme2433	27437	19590	15067	16312	13162	29759	12974	16117	19780	18132	18313.6	19352.4	0.0795971	0.790886	0.991111	0.0581001	Positive	106.09	88	105.079	C4H11NO2	[M+H]+	Diethanolamine	Others	Others	111-42-2	C06772	ko00564//Glycerophospholipid metabolism	Lipid metabolism	Metabolism
Hmbp000904	1811400	1114000	1034300	906850	2093900	1108600	1467600	1058900	3303600	484930	1392090	1484726	0.0929442	0.867013	0.992938	0.208066	Positive	107.05	77.03	106.041	C7H6O	[M+H]+	Benzaldehyde	Others	Others	100-52-7	C00261	ko01120//Microbial metabolism in diverse environments;ko01220//Degradation of aromatic compounds	Global and overview maps	Metabolism
mws0255	578300	337880	394080	313580	516560	473220	556410	486430	512420	232050	428080	452106	0.0787806	0.761816	0.991111	0.116411	Positive	112.05	95	111.043	C4H5N3O	[M+H]+	Cytosine	Nucleotides and derivatives	Nucleotides and derivatives	71-30-7	C00380	ko01100//Metabolic pathways;ko00240//Pyrimidine metabolism	Global and overview maps;Nucleotide metabolism	Metabolism
pme2122	464640	261590	267090	230500	335800	392090	384170	316760	364680	178450	311924	327230	0.0691105	0.79688	0.991111	0.0400994	Positive	112.09	95	111.08	C5H9N3	[M+H]+	Histamine	Amino acids and derivatives	Amino acids and derivatives	51-45-6	C00388	ko01100//Metabolic pathways;ko01110//Biosynthesis of secondary metabolites;ko00340//Histidine metabolism	Amino acid metabolism;Global and overview maps	Metabolism
pme0257	299460	279900	347670	353660	311740	254780	379350	310190	320470	297030	318486	312364	-0.0280018	0.809666	0.991111	0.134278	Negative	111.02	80	112.027	C4H4N2O2	[M-H]-	Uracil	Nucleotides and derivatives	Nucleotides and derivatives	66-22-8	C00106	ko01100//Metabolic pathways;ko00240//Pyrimidine metabolism;ko00410//beta-Alanine metabolism;ko00770//Pantothenate and CoA biosynthesis	Global and overview maps;Metabolism of cofactors and vitamins;Metabolism of other amino acids;Nucleotide metabolism	Metabolism
pme0006	14198000	11139000	7968900	11171000	11017000	16929000	10161000	13124000	9283500	7837400	11098780	11466980	0.0470844	0.8506	0.992938	0.566381	Positive	116.07	70.1	115.063	C5H9NO2	[M+H]+	L-Proline	Amino acids and derivatives	Amino acids and derivatives	147-85-3	C00148	ko01100//Metabolic pathways;ko01110//Biosynthesis of secondary metabolites;ko01130//Biosynthesis of antibiotics;ko01230//Biosynthesis of amino acids;ko02010//ABC transporters;ko00970//Aminoacyl-tRNA biosynthesis;ko00330//Arginine and proline metabolism;ko00332//Carbapenem biosynthesis	Amino acid metabolism;Biosynthesis of other secondary metabolites;Global and overview maps;Membrane transport;Translation	Environmental Information Processing;Genetic Information Processing;Metabolism
mws0823	61975	42313	82336	81778	82003	39053	53189	44612	46011	46715	70081	45916	-0.610026	0.0192445	0.550573	0.299257	Negative	115.04	71	116.047	C5H8O3	[M-H]-	3-Methyl-2-Oxobutanoic acid	Organic acids	Organic acids	759-05-7	C00141	ko01100//Metabolic pathways;ko01110//Biosynthesis of secondary metabolites;ko01130//Biosynthesis of antibiotics;ko01230//Biosynthesis of amino acids;ko01210//2-Oxocarboxylic acid metabolism;ko00966//Glucosinolate biosynthesis;ko00290//Valine, leucine and isoleucine biosynthesis;ko00770//Pantothenate and CoA biosynthesis;ko00280//Valine, leucine and isoleucine degradation	Amino acid metabolism;Biosynthesis of other secondary metabolites;Global and overview maps;Metabolism of cofactors and vitamins	Metabolism
mws0191	1284100	1118100	1183100	987790	1030900	784880	2110900	922890	1717600	839080	1120798	1275070	0.18605	0.589282	0.991111	0.75341	Positive	118.09	59	117.079	C5H11NO2	[M+H]+	Betaine*	Alkaloids	Alkaloids	107-43-7	C00719	ko01100//Metabolic pathways;ko02010//ABC transporters;ko00260//Glycine, serine and threonine metabolism	Amino acid metabolism;Global and overview maps;Membrane transport	Environmental Information Processing;Metabolism
mws0256	10434000	6337200	4729200	7238900	7503500	10359000	7625000	15580000	5879700	4639600	7248560	8816660	0.282538	0.487853	0.991111	1.7403	Positive	118.09	72.1	117.079	C5H11NO2	[M+H]+	L-Valine*	Amino acids and derivatives	Amino acids and derivatives	72-18-4	C00183	ko01100//Metabolic pathways;ko01110//Biosynthesis of secondary metabolites;ko01130//Biosynthesis of antibiotics;ko01230//Biosynthesis of amino acids;ko02010//ABC transporters;ko01210//2-Oxocarboxylic acid metabolism;ko00970//Aminoacyl-tRNA biosynthesis;ko00966//Glucosinolate biosynthesis;ko00290//Valine, leucine and isoleucine biosynthesis;ko00460//Cyanoamino acid metabolism;ko00770//Pantothenate…	Amino acid metabolism;Biosynthesis of other secondary metabolites;Global and overview maps;Membrane transport;Metabolism of cofactors and vitamins;Metabolism of other amino acids;Translation	Environmental Information Processing;Genetic Information Processing;Metabolism
mws0470	3000600	2806800	1754400	1663400	2382000	3167800	2293400	2390700	1939000	1883900	2321440	2334960	0.00837784	0.970514	0.998266	0.615808	Negative	117.02	73	118.027	C4H6O4	[M-H]-	Methylmalonic acid*	Organic acids	Organic acids	516-05-2	C02170	ko00240//Pyrimidine metabolism;ko00280//Valine, leucine and isoleucine degradation;ko00640//Propanoate metabolism	Amino acid metabolism;Carbohydrate metabolism;Nucleotide metabolism	Metabolism
mws0192	3021200	3061500	1775200	1795500	2789100	3178200	2338000	2688100	2166300	1888500	2488500	2451820	-0.0214233	0.922747	0.998266	0.630398	Negative	117.02	73	118.027	C4H6O4	[M-H]-	Succinic acid*	Organic acids	Organic acids	110-15-6	C00042	ko01100//Metabolic pathways;ko01110//Biosynthesis of secondary metabolites;ko01120//Microbial metabolism in diverse environments;ko01130//Biosynthesis of antibiotics;ko01200//Carbon metabolism;ko01220//Degradation of aromatic compounds;ko00630//Glyoxylate and dicarboxylate metabolism;ko00360//Phenylalanine metabolism;ko00250//Alanine, aspartate and glutamate metabolism;ko00760//Nicotinate and nic…	Amino acid metabolism;Carbohydrate metabolism;Energy metabolism;Global and overview maps;Metabolism of cofactors and vitamins	Metabolism
pme1730	192050	276840	214860	259570	226900	185130	205580	297760	212910	260980	234044	232472	-0.00972282	0.952507	0.998266	0.106651	Negative	117	59	118.027	C4H6O4	[M-H]-	D-Erythronolactone	Organic acids	Organic acids	15667-21-7	-	-	-	-
mws0147	218460	194140	185880	242620	175130	198520	237880	203020	187200	276640	203246	220652	0.118546	0.417933	0.991111	0.0961118	Negative	117.06	59	118.063	C5H10O3	[M-H]-	3-Hydroxy-3-methyl butyric acid	Organic acids	Organic acids	625-08-1	-	-	-	-
pme3096	2917700	2799300	1659300	1801200	2556200	2749500	2094100	2328600	1828300	1702700	2346740	2140640	-0.132616	0.537017	0.991111	1.13858	Negative	118	74	119.022	C3H5NO4	[M-H]-	Aminomalonic acid	Organic acids	Organic acids	1068-84-4	-	-	-	-
mws0671	981500	797650	511730	629530	736250	1389200	700980	1039200	832140	466300	731332	885564	0.27607	0.40496	0.991111	0.350663	Positive	120.07	74.1	119.058	C4H9NO3	[M+H]+	L-Homoserine*	Organic acids	Organic acids	672-15-1	C00263	ko01100//Metabolic pathways;ko01110//Biosynthesis of secondary metabolites;ko01120//Microbial metabolism in diverse environments;ko01130//Biosynthesis of antibiotics;ko01230//Biosynthesis of amino acids;ko00260//Glycine, serine and threonine metabolism;ko00270//Cysteine and methionine metabolism;ko00300//Lysine biosynthesis;ko00920//Sulfur metabolism	Amino acid metabolism;Energy metabolism;Global and overview maps	Metabolism
mws0230	912010	703710	394680	578910	630650	1129000	611440	921400	586720	333340	643992	716380	0.153682	0.66799	0.991111	0.075971	Positive	120.07	74	119.058	C4H9NO3	[M+H]+	L-Threonine*	Amino acids and derivatives	Amino acids and derivatives	72-19-5	C00188	ko01100//Metabolic pathways;ko01110//Biosynthesis of secondary metabolites;ko01120//Microbial metabolism in diverse environments;ko01130//Biosynthesis of antibiotics;ko01230//Biosynthesis of amino acids;ko02010//ABC transporters;ko00970//Aminoacyl-tRNA biosynthesis;ko00260//Glycine, serine and threonine metabolism;ko00290//Valine, leucine and isoleucine biosynthesis;ko00261//Monobactam biosynthes…	Amino acid metabolism;Biosynthesis of other secondary metabolites;Global and overview maps;Membrane transport;Metabolism of cofactors and vitamins;Translation	Environmental Information Processing;Genetic Information Processing;Metabolism
pmp001287	4226600	2843000	2457900	2757600	3254000	3082900	2641200	2997600	3082800	2271500	3107820	2815200	-0.142666	0.421939	0.991111	1.39646	Positive	120.08	103.05	119.073	C8H9N	[M+H]+	N-Benzylmethylene isomethylamine	Alkaloids	Alkaloids	-	-	-	-	-
pma0134	76274	61163	66343	56384	99899	60194	72332	106270	111650	56832	72012.6	81455.6	0.177765	0.51581	0.991111	0.184782	Positive	121.04	93.06	120.042	C4H8O4	[M+H]+	D-(-)-Threose	Others	Saccharides and Alcohols	95-43-2	-	-	-	-
Lmbp000728	1138800	1189500	884260	1213700	1151600	958020	1082900	776790	780870	885810	1115572	896878	-0.3148	0.0295079	0.653546	1.19134	Positive	121.06	77.04	120.058	C8H8O	[M+H]+	(S)-2-Phenyloxirane	Others	Others	20780-54-5	C20782	ko01100//Metabolic pathways;ko01120//Microbial metabolism in diverse environments	Global and overview maps	Metabolism
Lmbn002644	21678	24976	6223.4	26322	24133	17416	10447	12520	21766	10299	20666.5	14489.6	-0.512275	0.189698	0.991111	0.173624	Negative	119.05	93.03	120.058	C8H8O	[M-H]-	4-Methylbenzaldehyde*	Others	Others	104-87-0	C06758	ko01100//Metabolic pathways;ko01120//Microbial metabolism in diverse environments;ko01220//Degradation of aromatic compounds	Global and overview maps	Metabolism
pmb0069	57871	31097	35533	39748	31187	42527	39725	48800	31731	27510	39087.2	38058.6	-0.0384737	0.873387	0.992938	0.0507614	Positive	122	105	121.053	C7H7NO	[M+H]+	Benzamide	Others	Others	55-21-0	C09815	ko01120//Microbial metabolism in diverse environments	Global and overview maps	Metabolism
mws0491	198830	96717	119400	153840	104440	153010	133430	133020	137490	99767	134645	131343	-0.0358212	0.877308	0.993371	0.128557	Positive	122.1	105	121.089	C8H11N	[M+H]+	Phenethylamine	Others	Others	64-04-0	C05332	ko00360//Phenylalanine metabolism	Amino acid metabolism	Metabolism
mws0628	31597000	4007700	35406000	5102500	18273000	5729300	50047000	4238200	43951000	3634300	18877240	21519960	0.189028	0.835396	0.992938	2.48748	Negative	121.03	92	122.037	C7H6O2	[M-H]-	4-Hydroxybenzaldehyde	Phenolic acids	Phenolic acids	123-08-0	C00633	ko01100//Metabolic pathways;ko01120//Microbial metabolism in diverse environments	Global and overview maps	Metabolism
pme0241	31069	26181	20101	28153	20906	19406	13342	19947	23038	22163	25282	19579.2	-0.368789	0.0679821	0.954975	0.204441	Positive	123.04	79	122.037	C7H6O2	[M+H]+	Benzoic acid	Phenolic acids	Phenolic acids	65-85-0	C00180	ko01100//Metabolic pathways;ko01110//Biosynthesis of secondary metabolites;ko01120//Microbial metabolism in diverse environments;ko01220//Degradation of aromatic compounds;ko00360//Phenylalanine metabolism	Amino acid metabolism;Global and overview maps	Metabolism
mws0133	1199700	709000	675260	753290	1013400	774410	803860	498760	877620	507600	870130	692450	-0.329521	0.205098	0.991111	1.10036	Positive	123.06	79.9	122.048	C6H6N2O	[M+H]+	Nicotinamide	Others	Vitamin	98-92-0	C00153	ko01100//Metabolic pathways;ko00760//Nicotinate and nicotinamide metabolism	Global and overview maps;Metabolism of cofactors and vitamins	Metabolism
ML10179289	63849	128660	92438	107180	86007	91071	81228	53253	72005	101550	95626.8	79821.4	-0.260639	0.279005	0.991111	0.206364	Positive	105.07	77.04	122.073	C8H10O	[M+H-H2O]+	2-Phenylethanol	Others	Others	-	C05853	ko00360//Phenylalanine metabolism	Amino acid metabolism	Metabolism
pme1216	213390	171800	90954	89247	214700	161260	222280	190500	224700	84270	156018	176602	0.178787	0.603714	0.991111	0.126542	Negative	122.03	78	123.032	C6H5NO2	[M-H]-	2-Picolinic acid*	Organic acids	Organic acids	98-98-6	C10164	ko01100//Metabolic pathways;ko00380//Tryptophan metabolism	Amino acid metabolism;Global and overview maps	Metabolism
pme0490	433890	346510	235590	223460	487850	451050	405800	340310	479800	208170	345460	377026	0.126145	0.669857	0.991111	0.0444884	Positive	124.04	78	123.032	C6H5NO2	[M+H]+	Nicotinic acid*	Others	Vitamin	59-67-6	C00253	ko01100//Metabolic pathways;ko01110//Biosynthesis of secondary metabolites;ko01120//Microbial metabolism in diverse environments;ko00760//Nicotinate and nicotinamide metabolism;ko00960//Tropane, piperidine and pyridine alkaloid biosynthesis	Biosynthesis of other secondary metabolites;Global and overview maps;Metabolism of cofactors and vitamins	Metabolism
Lmbp000668	419780	353470	240590	229310	453590	355060	378060	308280	492090	185130	339348	343724	0.0184851	0.949951	0.998266	0.0559596	Positive	124.04	78.03	123.032	C6H5NO2	[M+H]+	Isonicotinic acid*	Organic acids	Organic acids	55-22-1	-	-	-	-
pmb0302	15287	16169	9030.2	6291.8	15986	8756.2	16463	7842.1	15591	7243.6	12552.8	11179.2	-0.167195	0.644116	0.991111	0.0566315	Positive	126.1	96	125.024	C2H8NO3P	[M+H]+	2-Aminoethylphosphonate	Lipids	Glycerol ester	2041-14-7	C03557	ko01100//Metabolic pathways;ko01120//Microbial metabolism in diverse environments;ko02010//ABC transporters	Global and overview maps;Membrane transport	Environmental Information Processing;Metabolism
Zmgn000216	32274	33569	63091	29735	23184	18452	33408	26538	22861	55171	36370.6	31286	-0.217256	0.60555	0.991111	0.0641178	Negative	125	78.96	126.008	C2H7O4P	[M-H]-	2-Hydroxyethylphosphonic acid	Organic acids	Organic acids	22987-21-9	C06451	ko01130//Biosynthesis of antibiotics	Global and overview maps	Metabolism
NK10264324	56166	70811	126610	74764	152020	27910	18605	23880	45794	14461	96074.2	26130	-1.87844	0.00647299	0.265163	0.553757	Positive	127.04	81.03	126.032	C6H6O3	[M+H]+	1,3,5-Benzenetriol	Others	Others	108-73-6	C02183	ko01120//Microbial metabolism in diverse environments	Global and overview maps	Metabolism
Wmhn001892	341050	355430	405010	331510	403360	417730	389260	362210	353750	403950	367272	385380	0.0694328	0.385316	0.991111	0.165211	Negative	125	79	126.032	C6H6O3	[M-H]-	Pyrogallic acid	Phenolic acids	Phenolic acids	87-66-1	C01108	ko01120//Microbial metabolism in diverse environments	Global and overview maps	Metabolism
mws0251	85529	94571	70306	88335	140700	52034	23814	27171	41287	29651	95888.2	34791.4	-1.46262	0.00153247	0.229104	0.662247	Positive	127.05	110	126.043	C5H6N2O2	[M+H]+	Thymine	Nucleotides and derivatives	Nucleotides and derivatives	65-71-4	C00178	ko01100//Metabolic pathways;ko00240//Pyrimidine metabolism	Global and overview maps;Nucleotide metabolism	Metabolism
Rfmb319	6998200	6107900	3790000	5590200	6363600	8421900	7273100	4792300	4742800	2663900	5769980	5578800	-0.0486115	0.872674	0.992938	0.788957	Positive	130.09	84.08	129.079	C6H11NO2	[M+H]+	Pipecolic acid	Amino acids and derivatives	Amino acids and derivatives	4043-87-2	C00408	ko01100//Metabolic pathways;ko01110//Biosynthesis of secondary metabolites;ko00310//Lysine degradation;ko00960//Tropane, piperidine and pyridine alkaloid biosynthesis	Amino acid metabolism;Biosynthesis of other secondary metabolites;Global and overview maps	Metabolism
ML10181668	23233000	18422000	11967000	17254000	18363000	24884000	22215000	13614000	16017000	8214200	17847800	16988840	-0.0711589	0.81175	0.991111	1.80835	Positive	130.09	84.08	129.079	C6H11NO2	[M+H]+	CYCLOLEUCINE	Others	Others	52-52-8	-	-	-	-
Zmgn00217	12259000	9710800	12340000	11191000	10461000	11449000	11266000	11108000	7653700	10086000	11192360	10312540	-0.118115	0.341497	0.991111	1.56202	Negative	129.02	85.03	130.027	C5H6O4	[M-H]-	Methylenesuccinic acid	Others	Others	97-65-4	C00490	ko00660//C5-Branched dibasic acid metabolism	Carbohydrate metabolism	Metabolism
pme2693	231210	84528	48033	87597	109460	207720	91080	110130	71942	59782	112166	108131	-0.0528528	0.923914	0.998266	0.29907	Positive	131.12	114.09	130.111	C6H14N2O	[M+H]+	N-Acetylputrescine	Alkaloids	Phenolamine	18233-70-0	C02714	ko01100//Metabolic pathways;ko00330//Arginine and proline metabolism	Amino acid metabolism;Global and overview maps	Metabolism
pmb0501	223200	83620	40219	73666	85962	187960	76092	109820	77365	57572	101333	101762	0.00608632	0.99153	0.998266	0.259665	Positive	131.13	114.1	130.122	C5H14N4	[M+H]+	Agmatine	Alkaloids	Phenolamine	306-60-5	C00179	ko01100//Metabolic pathways;ko00330//Arginine and proline metabolism	Amino acid metabolism;Global and overview maps	Metabolism
mws0712	3936800	3767600	4770400	4156800	3507000	3762900	4144500	3332300	3390600	3940500	4027720	3714160	-0.116927	0.270698	0.991111	0.732661	Negative	130.05	86	131.058	C5H9NO3	[M-H]-	N-Propionylglycine	Amino acids and derivatives	Amino acids and derivatives	21709-90-0	-	-	-	-
mws1587	13163000	7180900	4692400	7145900	8201100	10764000	7802800	9525100	6961700	4295200	8076660	7869760	-0.0374392	0.910585	0.998266	1.433	Positive	132.1	86	131.095	C6H13NO2	[M+H]+	L-Norleucine*	Amino acids and derivatives	Amino acids and derivatives	327-57-1	-	-	-	-
pme2679	19658000	12802000	7057900	9642900	7971600	14352000	15680000	21729000	11122000	8467400	11426480	14270080	0.320612	0.400423	0.991111	2.07976	Positive	132	86	131.095	C6H13NO2	[M+H]+	L-Allo-isoleucine*	Amino acids and derivatives	Amino acids and derivatives	1509-34-8	-	-	-	-
mws0258	11273000	6579400	4567100	8141500	7939900	11087000	8747900	11075000	5802500	4314000	7700180	8205280	0.0916604	0.78122	0.991111	0.0384625	Positive	132.1	86	131.095	C6H13NO2	[M+H]+	L-Isoleucine*	Amino acids and derivatives	Amino acids and derivatives	73-32-5	C00407	ko01100//Metabolic pathways;ko01110//Biosynthesis of secondary metabolites;ko01130//Biosynthesis of antibiotics;ko01230//Biosynthesis of amino acids;ko02010//ABC transporters;ko01210//2-Oxocarboxylic acid metabolism;ko00970//Aminoacyl-tRNA biosynthesis;ko00966//Glucosinolate biosynthesis;ko00290//Valine, leucine and isoleucine biosynthesis;ko00460//Cyanoamino acid metabolism;ko00960//Tropane, pip…	Amino acid metabolism;Biosynthesis of other secondary metabolites;Global and overview maps;Membrane transport;Metabolism of other amino acids;Translation	Environmental Information Processing;Genetic Information Processing;Metabolism
mws0227	11093000	6673900	4536700	7763700	8261800	10422000	8423800	10453000	5445300	4280100	7665820	7804840	0.0259289	0.935321	0.998266	0.472022	Positive	132.1	86.2	131.095	C6H13NO2	[M+H]+	L-Leucine*	Amino acids and derivatives	Amino acids and derivatives	61-90-5	C00123	ko01100//Metabolic pathways;ko01110//Biosynthesis of secondary metabolites;ko01230//Biosynthesis of amino acids;ko02010//ABC transporters;ko01210//2-Oxocarboxylic acid metabolism;ko00970//Aminoacyl-tRNA biosynthesis;ko00966//Glucosinolate biosynthesis;ko00290//Valine, leucine and isoleucine biosynthesis;ko00280//Valine, leucine and isoleucine degradation	Amino acid metabolism;Biosynthesis of other secondary metabolites;Global and overview maps;Membrane transport;Translation	Environmental Information Processing;Genetic Information Processing;Metabolism
pme0274	3909100	2403900	1456800	2033600	1630800	3143400	2749300	4394000	2073300	1547300	2286840	2781460	0.282487	0.47194	0.991111	0.754359	Positive	132.1	69	131.095	C6H13NO2	[M+H]+	6-Aminocaproic acid*	Organic acids	Organic acids	60-32-2	C02378	ko01100//Metabolic pathways;ko01120//Microbial metabolism in diverse environments	Global and overview maps	Metabolism
mws0473	923340	771150	1388400	1088000	1103600	1195700	1053000	997020	714860	1609800	1054898	1114076	0.0787441	0.749605	0.991111	0.0665573	Negative	131.03	87	132.042	C5H8O4	[M-H]-	2-Methylsuccinic acid*	Organic acids	Organic acids	498-21-5	-	-	-	-
Lmmn000806	61018	58936	103570	95320	96710	86021	83978	74130	56015	120930	83110.8	84214.8	0.0190378	0.940238	0.998266	0.00616419	Negative	131.03	87.05	132.042	C5H8O4	[M-H]-	Dimethylmalonic acid*	Organic acids	Organic acids	595-46-0	-	-	-	-
pme0243	274990	309870	454380	324430	418770	230960	334400	299250	226520	404620	356488	299150	-0.252984	0.264151	0.991111	0.313515	Negative	131.04	87	132.042	C5H8O4	[M-H]-	Glutaric acid*	Organic acids	Organic acids	110-94-1	C00489	ko01120//Microbial metabolism in diverse environments;ko00310//Lysine degradation;ko00071//Fatty acid degradation	Amino acid metabolism;Global and overview maps;Lipid metabolism	Metabolism
Lmbn001364	59854	56198	104770	86505	104300	94703	77764	71938	52064	123900	82325.4	84073.8	0.0303187	0.915532	0.998266	0.0158037	Negative	131.03	87.05	132.042	C5H8O4	[M-H]-	4-Hydroxy-2-Oxopentanoic Acid*	Organic acids	Organic acids	3318-73-8	C03589	ko01100//Metabolic pathways;ko01120//Microbial metabolism in diverse environments;ko01220//Degradation of aromatic compounds;ko00360//Phenylalanine metabolism	Amino acid metabolism;Global and overview maps	Metabolism
Lmgn000160	2253800	578100	293010	333040	596530	820790	345130	504980	537560	149560	810896	471604	-0.781941	0.400911	0.991111	1.6719	Negative	131.05	70.03	132.053	C4H8N2O3	[M-H]-	3-Ureidopropionic Acid*	Organic acids	Organic acids	462-88-4	C02642	ko01100//Metabolic pathways;ko00240//Pyrimidine metabolism;ko00410//beta-Alanine metabolism;ko00770//Pantothenate and CoA biosynthesis	Global and overview maps;Metabolism of cofactors and vitamins;Metabolism of other amino acids;Nucleotide metabolism	Metabolism
mws0001	14072000	3924800	2370900	2561500	3646000	6053400	2354300	4153700	2999600	1374400	5315040	3387080	-0.650038	0.436079	0.991111	3.9486	Positive	133.06	74	132.054	C4H8N2O3	[M+H]+	L-Asparagine*	Amino acids and derivatives	Amino acids and derivatives	70-47-3	C00152	ko01100//Metabolic pathways;ko01110//Biosynthesis of secondary metabolites;ko01230//Biosynthesis of amino acids;ko00970//Aminoacyl-tRNA biosynthesis;ko00250//Alanine, aspartate and glutamate metabolism;ko00460//Cyanoamino acid metabolism	Amino acid metabolism;Global and overview maps;Metabolism of other amino acids;Translation	Genetic Information Processing;Metabolism
Lmrn002746	69508	24335	18977	34859	74312	46488	50382	58930	53614	12856	44398.2	44454	0.00181205	0.996947	0.998266	0.0417393	Negative	131.07	85.07	132.079	C6H12O3	[M-H]-	2-Hydroxy-4-methylpentanoic acid	Organic acids	Organic acids	498-36-2	-	-	-	-
mws0341	185830	100480	59155	66179	186350	139550	120070	111880	159610	29855	119599	112193	-0.0922202	0.84104	0.992938	0.181204	Negative	131.07	85	132.079	C6H12O3	[M-H]-	(S)-(-)-2-Hydroxyisocaproic acid	Organic acids	Organic acids	13748-90-8	-	-	-	-
mws0972	35068	22796	32696	20014	29046	11798	44062	24823	20700	34403	27924	27157.2	-0.0401709	0.905621	0.998266	0.0247068	Negative	131.07	85	132.079	C6H12O3	[M-H]-	6-Hydroxyhexanoic acid	Organic acids	Organic acids	1191-25-9	C06103	ko01120//Microbial metabolism in diverse environments;ko01220//Degradation of aromatic compounds	Global and overview maps	Metabolism
pme2527	18714	15783	44406	30332	20223	12143	54770	7669.2	11206	43221	25891.6	25801.8	-0.00501017	0.993688	0.998266	0.0280696	Positive	133	116	132.09	C5H12N2O2	[M+H]+	L-Ornithine	Amino acids and derivatives	Amino acids and derivatives	70-26-8	C00077	ko01100//Metabolic pathways;ko01110//Biosynthesis of secondary metabolites;ko01130//Biosynthesis of antibiotics;ko01230//Biosynthesis of amino acids;ko02010//ABC transporters;ko01210//2-Oxocarboxylic acid metabolism;ko00330//Arginine and proline metabolism;ko00220//Arginine biosynthesis;ko00480//Glutathione metabolism;ko00472//D-Arginine and D-ornithine metabolism	Amino acid metabolism;Global and overview maps;Membrane transport;Metabolism of other amino acids	Environmental Information Processing;Metabolism
mws0219	2940700	1748600	1924400	1937500	1816100	2194500	2060500	2388200	1551700	1746600	2073460	1988300	-0.0605048	0.757562	0.991111	0.654326	Negative	132.03	88	133.038	C4H7NO4	[M-H]-	L-Aspartic Acid	Amino acids and derivatives	Amino acids and derivatives	56-84-8	C00049	ko01100//Metabolic pathways;ko01110//Biosynthesis of secondary metabolites;ko01120//Microbial metabolism in diverse environments;ko01130//Biosynthesis of antibiotics;ko01230//Biosynthesis of amino acids;ko02010//ABC transporters;ko01210//2-Oxocarboxylic acid metabolism;ko01200//Carbon metabolism;ko00970//Aminoacyl-tRNA biosynthesis;ko00220//Arginine biosynthesis;ko00260//Glycine, serine and threo…	Amino acid metabolism;Biosynthesis of other secondary metabolites;Energy metabolism;Global and overview maps;Membrane transport;Metabolism of cofactors and vitamins;Metabolism of other amino acids;Translation	Environmental Information Processing;Genetic Information Processing;Metabolism
mws0275	1033300	1225200	725840	1047900	1108700	1282900	1008300	1836900	1254100	881900	1028188	1252820	0.285075	0.256726	0.991111	0.996552	Negative	133.01	71	134.022	C4H6O5	[M-H]-	L-(-)-Malic acid*	Organic acids	Organic acids	636-61-3	C00149	ko01100//Metabolic pathways;ko01110//Biosynthesis of secondary metabolites;ko01120//Microbial metabolism in diverse environments;ko01130//Biosynthesis of antibiotics;ko01200//Carbon metabolism;ko00630//Glyoxylate and dicarboxylate metabolism;ko00020//Citrate cycle (TCA cycle);ko00710//Carbon fixation in photosynthetic organisms;ko00620//Pyruvate metabolism	Carbohydrate metabolism;Energy metabolism;Global and overview maps	Metabolism
Lmbn000198	25973000	27713000	19908000	25755000	27790000	31450000	24324000	41285000	29135000	21550000	25427800	29548800	0.216693	0.298271	0.991111	4.07309	Negative	133.01	71.01	134.022	C4H6O5	[M-H]-	3-Dehydro-L-Threonic Acid*	Organic acids	Organic acids	-	C03064	ko00053//Ascorbate and aldarate metabolism	Carbohydrate metabolism	Metabolism
Zmgn000503	5593700	5942600	3561000	5598900	6448200	4873600	6253700	9988100	6904200	4939900	5428880	6591900	0.28004	0.302503	0.991111	2.38061	Negative	133.05	71.01	134.058	C5H10O4	[M-H]-	2,3-Dihydroxy-3-Methylbutanoic Acid	Organic acids	Organic acids	1756-18-9	C04039	ko00770//Pantothenate and CoA biosynthesis	Metabolism of cofactors and vitamins	Metabolism
pme0040	53061000	32778000	37939000	26817000	42051000	42981000	50019000	35419000	46764000	21640000	38529200	39364600	0.0309466	0.904242	0.998266	0.176605	Positive	136.06	119	135.054	C5H5N5	[M+H]+	Adenine	Nucleotides and derivatives	Nucleotides and derivatives	73-24-5	C00147	ko01100//Metabolic pathways;ko00230//Purine metabolism;ko00908//Zeatin biosynthesis	Global and overview maps;Metabolism of terpenoids and polyketides;Nucleotide metabolism	Metabolism
pmb0374	64891	64043	121970	103910	77735	154010	62827	124170	149570	83788	86509.8	114873	0.409104	0.220431	0.991111	0.385571	Positive	136.06	118.9	135.054	C5H5N5	[M+H]+	2-Aminopurine	Alkaloids	Alkaloids	452-06-2	-	-	-	-
HJKP000649	3172600	2522500	3507700	3410500	2933600	3159300	2957200	2825900	2140900	3029000	3109380	2822460	-0.139674	0.287365	0.991111	0.923374	Positive	136.07	91.05	135.068	C8H9NO	[M+H]+	N-benzylformamide*	Alkaloids	Alkaloids	6343-54-0	-	-	-	-
Lmbp000659	4081300	3239700	4128300	4457700	3480800	4199400	3675000	3357300	2829100	3962500	3877560	3604660	-0.105286	0.429839	0.991111	1.02829	Positive	136.08	91.05	135.068	C8H9NO	[M+H]+	2-Phenylacetamide*	Alkaloids	Alkaloids	103-81-1	C02505	ko01120//Microbial metabolism in diverse environments;ko00360//Phenylalanine metabolism	Amino acid metabolism;Global and overview maps	Metabolism
pme0033	1664400	1986800	1530000	2497900	1992200	1748200	1628700	1289400	1754800	1812300	1934260	1646680	-0.232222	0.172604	0.991111	1.07337	Positive	137.05	119	136.039	C5H4N4O	[M+H]+	Hypoxanthine	Nucleotides and derivatives	Nucleotides and derivatives	68-94-0	C00262	ko01100//Metabolic pathways;ko00230//Purine metabolism	Global and overview maps;Nucleotide metabolism	Metabolism
Hmbn002174	30010	21375	12709	13243	62944	32533	20369	16026	27501	5095.8	28056.2	20305	-0.466487	0.478225	0.991111	0.173778	Negative	135.05	120.02	136.053	C8H8O2	[M-H]-	4-Hydroxyacetophenone	Phenolic acids	Phenolic acids	99-93-4	C10700	ko01100//Metabolic pathways;ko01120//Microbial metabolism in diverse environments	Global and overview maps	Metabolism
pme2268	15846000	16915000	9196100	14069000	13513000	17626000	16705000	13450000	10944000	7921000	13907820	13329200	-0.0613061	0.802342	0.991111	0.989902	Positive	138.06	94.07	137.048	C7H7NO2	[M+H]+	Trigonelline	Alkaloids	Alkaloids	535-83-1	C01004	ko00760//Nicotinate and nicotinamide metabolism	Metabolism of cofactors and vitamins	Metabolism
mws1336	21701	42103	42158	44645	52741	18780	30917	28483	15346	53687	40669.6	29442.6	-0.466046	0.220738	0.991111	0.174289	Positive	138.06	120	137.048	C7H7NO2	[M+H]+	4-Aminobenzoic acid	Phenolic acids	Phenolic acids	150-13-0	C00568	ko01100//Metabolic pathways;ko01120//Microbial metabolism in diverse environments;ko00790//Folate biosynthesis	Global and overview maps;Metabolism of cofactors and vitamins	Metabolism
pma0948	306760	262050	204050	224420	273320	226010	283050	210350	251260	233610	254120	240856	-0.0773391	0.563339	0.991111	0.306214	Positive	138.09	121.1	137.084	C8H11NO	[M+H]+	Phenylethanolamine*	Others	Others	7568-93-6	-	-	-	-
pme1002	769150	679050	562910	647810	765290	640610	680150	477270	466850	580040	684842	568984	-0.267383	0.0790106	0.954975	0.978032	Positive	138.09	103	137.084	C8H11NO	[M+H]+	L-Tyramine*	Amino acids and derivatives	Amino acids and derivatives	51-67-2	C00483	ko01110//Biosynthesis of secondary metabolites;ko00350//Tyrosine metabolism;ko00950//Isoquinoline alkaloid biosynthesis	Amino acid metabolism;Biosynthesis of other secondary metabolites;Global and overview maps	Metabolism
mws0749	5801200	2053000	2874400	1880900	4298200	3355000	4434200	2740700	7495900	571610	3381540	3719482	0.137421	0.809385	0.991111	0.293331	Negative	137.02	93	138.032	C7H6O3	[M-H]-	4-Hydroxybenzoic acid*	Phenolic acids	Phenolic acids	99-96-7	C00156	ko01100//Metabolic pathways;ko01110//Biosynthesis of secondary metabolites;ko01120//Microbial metabolism in diverse environments;ko01220//Degradation of aromatic compounds;ko00360//Phenylalanine metabolism;ko00130//Ubiquinone and other terpenoid-quinone biosynthesis;ko00790//Folate biosynthesis	Amino acid metabolism;Global and overview maps;Metabolism of cofactors and vitamins	Metabolism
Lmbn002862	3066400	2604900	2513200	2057900	4355100	2769200	2907400	1696100	3584100	1267800	2919500	2444920	-0.255934	0.434407	0.991111	1.11331	Negative	137.02	93.03	138.032	C7H6O3	[M-H]-	3-Hydroxybenzoic Acid	Organic acids	Organic acids	1999-06-09	C00587	ko01120//Microbial metabolism in diverse environments;ko01220//Degradation of aromatic compounds;ko00400//Phenylalanine, tyrosine and tryptophan biosynthesis	Amino acid metabolism;Global and overview maps	Metabolism
Lmgn001670	102680	82319	140050	121180	107260	72243	99434	56960	99011	117370	110698	89003.6	-0.314691	0.171582	0.991111	0.261345	Negative	137.03	108.02	138.032	C7H6O3	[M-H]-	Salicylic acid*	Phenolic acids	Phenolic acids	69-72-7	C00805	ko01100//Metabolic pathways;ko01110//Biosynthesis of secondary metabolites;ko01120//Microbial metabolism in diverse environments;ko01130//Biosynthesis of antibiotics;ko01220//Degradation of aromatic compounds;ko00360//Phenylalanine metabolism;ko04075//Plant hormone signal transduction	Amino acid metabolism;Global and overview maps;Signal transduction	Environmental Information Processing;Metabolism
Hmgn001653	5648400	2039800	2956100	1826600	4678700	3267600	4732000	2618400	7889900	607450	3429920	3823070	0.156557	0.789776	0.991111	0.415362	Negative	137.02	93.03	138.032	C7H6O3	[M-H]-	3,4-Dihydroxybenzaldehyde*	Phenolic acids	Phenolic acids	139-85-5	-	-	-	-
mws2368	17104	11778	23860	23676	22380	10208	20041	10179	17139	20101	19759.6	15533.6	-0.347162	0.229014	0.991111	0.0956694	Negative	137.06	119.05	138.068	C8H10O2	[M-H]-	Tyrosol	Phenolic acids	Phenolic acids	501-94-0	C06044	ko00350//Tyrosine metabolism	Amino acid metabolism	Metabolism
pme2828	34863000	41412000	44710000	35714000	42766000	33097000	33019000	36108000	39369000	51284000	39893000	38575400	-0.0484545	0.744753	0.991111	1.57225	Positive	140	99	139.027	C6H5NO3	[M+H]+	4-Nitrophenol	Others	Others	100-02-7	C00870	ko01120//Microbial metabolism in diverse environments	Global and overview maps	Metabolism
mws0704	30687	24881	6264.6	43148	33239	69499	27205	42241	19707	9485.6	27643.9	33627.5	0.28268	0.634024	0.991111	0.056533	Negative	140.01	78.96	141.019	C2H8NO4P	[M-H]-	O-Phosphorylethanolamine	Others	Others	1071-23-4	C00346	ko01100//Metabolic pathways;ko00564//Glycerophospholipid metabolism;ko00600//Sphingolipid metabolism	Global and overview maps;Lipid metabolism	Metabolism
pma2987	15249000	13564000	13646000	12706000	12434000	12493000	11486000	14885000	15156000	15000000	13519800	13804000	0.0300126	0.761441	0.991111	0.0664546	Positive	142.1	124.09	141.09	C6H11N3O	[M+H]+	Histidinol	Others	Others	501-28-0	C00860	ko01100//Metabolic pathways;ko01110//Biosynthesis of secondary metabolites;ko01230//Biosynthesis of amino acids;ko00340//Histidine metabolism	Amino acid metabolism;Global and overview maps	Metabolism
pme3207	926570	648150	766080	523680	527310	472970	446630	705190	485890	792430	678358	580622	-0.224448	0.374352	0.991111	0.73266	Negative	141.02	59	142.027	C6H6O4	[M-H]-	Trans,trans-Muconic acid	Organic acids	Organic acids	3588-17-8	-	-	-	-
pmb0764	51859	63949	44143	64379	72847	49594	28233	31174	36026	22848	59435.4	33575	-0.823935	0.00526221	0.250254	0.398293	Positive	144.05	113.2	143.04	C6H9NOS	[M+H]+	4-Methyl-5-thiazoleethanol	Others	Others	137-00-8	C04294	ko01100//Metabolic pathways;ko00730//Thiamine metabolism	Global and overview maps;Metabolism of cofactors and vitamins	Metabolism
Rfmb320	5326600	7524000	3175300	4210200	4571900	7500000	4042300	6217200	3861800	4993800	4961600	5323020	0.10144	0.727333	0.991111	0.130756	Positive	144.1	84.08	143.095	C7H13NO2	[M+H]+	1,2-N-Methylpipecolic acid*	Amino acids and derivatives	Amino acids and derivatives	7730-87-2	-	-	-	-
mws0340	37886	23634	37905	32841	49141	24570	26354	54337	23509	31355	36281.4	32025	-0.180032	0.564049	0.991111	0.0521146	Negative	143.03	111	144.042	C6H8O4	[M-H]-	2,3-Dimethylsuccinic acid	Amino acids and derivatives	Amino acids and derivatives	13545-04-5	-	-	-	-
Rfmb318	2442000	3622800	1325800	2046700	1999600	3433400	1819900	2991000	1648100	2268500	2287380	2432180	0.0885539	0.783717	0.991111	0.109028	Positive	144.1	84.08	144.092	C7H14NO2+	[M]+	D-Proline betaine	Amino acids and derivatives	Amino acids and derivatives	1195-94-4	-	-	-	-
pme0295	314050	242950	262100	449750	250630	329870	266410	267640	248480	308770	303896	284234	-0.0964985	0.647306	0.991111	0.205381	Positive	146.08	86	145.074	C6H11NO3	[M+H]+	4-Acetamidobutyric acid	Organic acids	Organic acids	3025-96-5	C02946	ko01100//Metabolic pathways;ko00330//Arginine and proline metabolism	Amino acid metabolism;Global and overview maps	Metabolism
mws0567	1710600	1565400	1401800	1560700	1635500	1650300	1664000	1642700	1349600	1263600	1574800	1514040	-0.0567653	0.560023	0.991111	0.349467	Positive	146.09	87	145.085	C5H11N3O2	[M+H]+	4-Guanidinobutyric acid	Organic acids	Organic acids	463-00-3	C01035	ko01100//Metabolic pathways;ko00330//Arginine and proline metabolism	Amino acid metabolism;Global and overview maps	Metabolism
Lmgn000224	151080	98965	105710	87590	152210	128390	179850	143300	181720	105020	119111	147656	0.309933	0.193863	0.991111	0.292011	Negative	145.01	57.03	146.022	C5H6O5	[M-H]-	(S)-2-methyl-3-oxosuccinic acid	Organic acids	Organic acids	-	C06030	ko00660//C5-Branched dibasic acid metabolism	Carbohydrate metabolism	Metabolism
pme2380	1224000	1181600	816460	846910	1296900	1104100	1046900	962470	1543700	905360	1073174	1112506	0.0519291	0.801363	0.991111	0.0608777	Negative	145.01	101	146.022	C5H6O5	[M-H]-	α-Ketoglutaric acid	Organic acids	Organic acids	328-50-7	C00026	ko01100//Metabolic pathways;ko01110//Biosynthesis of secondary metabolites;ko01120//Microbial metabolism in diverse environments;ko01130//Biosynthesis of antibiotics;ko01230//Biosynthesis of amino acids;ko01210//2-Oxocarboxylic acid metabolism;ko01200//Carbon metabolism;ko00630//Glyoxylate and dicarboxylate metabolism;ko00053//Ascorbate and aldarate metabolism;ko00220//Arginine biosynthesis;ko000…	Amino acid metabolism;Carbohydrate metabolism;Global and overview maps;Metabolism of other amino acids	Metabolism
Wmzn000227	35063	40262	33526	45839	22429	40037	22225	38661	20032	40467	35423.8	32284.4	-0.133882	0.615837	0.991111	0.0840727	Negative	145.06	109.04	146.058	C6H10O4	[M-H]-	2,2-Dimethylsuccinic acid*	Phenolic acids	Phenolic acids	-	-	-	-	-
pme0193	4696000	2234800	1246200	2059300	2217400	3612000	2167200	2914300	1942100	1148000	2490740	2356720	-0.0797941	0.856462	0.992938	1.12514	Positive	147.08	84	146.069	C5H10N2O3	[M+H]+	L-Glutamine	Amino acids and derivatives	Amino acids and derivatives	56-85-9	C00064	ko01100//Metabolic pathways;ko01120//Microbial metabolism in diverse environments;ko01230//Biosynthesis of amino acids;ko02010//ABC transporters;ko00970//Aminoacyl-tRNA biosynthesis;ko00230//Purine metabolism;ko00240//Pyrimidine metabolism;ko00630//Glyoxylate and dicarboxylate metabolism;ko00220//Arginine biosynthesis;ko00250//Alanine, aspartate and glutamate metabolism;ko00910//Nitrogen metaboli…	Amino acid metabolism;Carbohydrate metabolism;Energy metabolism;Global and overview maps;Membrane transport;Nucleotide metabolism;Translation	Environmental Information Processing;Genetic Information Processing;Metabolism
pme0026	4215200	2119000	1114300	1993600	2193400	3425700	2074900	2656600	1773100	1058200	2327100	2197700	-0.0825387	0.846907	0.992938	1.07943	Positive	147.11	84	146.106	C6H14N2O2	[M+H]+	L-Lysine	Amino acids and derivatives	Amino acids and derivatives	56-87-1	C00047	ko01100//Metabolic pathways;ko01110//Biosynthesis of secondary metabolites;ko01120//Microbial metabolism in diverse environments;ko01130//Biosynthesis of antibiotics;ko01230//Biosynthesis of amino acids;ko02010//ABC transporters;ko01210//2-Oxocarboxylic acid metabolism;ko00970//Aminoacyl-tRNA biosynthesis;ko00300//Lysine biosynthesis;ko00310//Lysine degradation;ko00960//Tropane, piperidine and py…	Amino acid metabolism;Biosynthesis of other secondary metabolites;Global and overview maps;Membrane transport;Metabolism of cofactors and vitamins;Translation	Environmental Information Processing;Genetic Information Processing;Metabolism
pme1691	98777	161380	111060	124310	109690	121900	125010	190990	131230	82067	121043	130239	0.105642	0.666846	0.991111	0.284891	Positive	147.13	87.2	146.118	C7H16NO2	[M+H]+	Acetylcholine	Alkaloids	Alkaloids	60-31-1	C01996	ko00564//Glycerophospholipid metabolism	Lipid metabolism	Metabolism
Zmzn000113	534510	453720	336030	406230	428370	467580	401660	450490	375320	356240	431772	410258	-0.0737382	0.593654	0.991111	0.376692	Negative	146.05	102.06	147.053	C5H9NO4	[M-H]-	L-threo-3-Methylaspartate*	Amino acids and derivatives	Amino acids and derivatives	6061-13-8	C03618	ko01100//Metabolic pathways;ko01120//Microbial metabolism in diverse environments;ko01200//Carbon metabolism;ko00630//Glyoxylate and dicarboxylate metabolism;ko00660//C5-Branched dibasic acid metabolism	Carbohydrate metabolism;Global and overview maps	Metabolism
pme0014	8450900	8253000	8540000	8011900	6815800	8234300	7953600	7735000	7300800	9528300	8014320	8150400	0.0242907	0.788212	0.991111	0.232864	Positive	148.06	84	147.053	C5H9NO4	[M+H]+	L-Glutamic acid*	Amino acids and derivatives	Amino acids and derivatives	56-86-0	C00025	ko01100//Metabolic pathways;ko01110//Biosynthesis of secondary metabolites;ko01120//Microbial metabolism in diverse environments;ko01130//Biosynthesis of antibiotics;ko01230//Biosynthesis of amino acids;ko02010//ABC transporters;ko01210//2-Oxocarboxylic acid metabolism;ko01200//Carbon metabolism;ko00970//Aminoacyl-tRNA biosynthesis;ko00330//Arginine and proline metabolism;ko00630//Glyoxylate and …	Amino acid metabolism;Biosynthesis of other secondary metabolites;Carbohydrate metabolism;Energy metabolism;Global and overview maps;Membrane transport;Metabolism of cofactors and vitamins;Metabolism of other amino acids;Translation	Environmental Information Processing;Genetic Information Processing;Metabolism
mws1050	1215200	698540	474930	645050	717370	1191400	614190	690650	518560	440910	750218	691142	-0.118328	0.752536	0.991111	0.736584	Positive	148.06	88	147.053	C5H9NO4	[M+H]+	O-Acetylserine*	Amino acids and derivatives	Amino acids and derivatives	5147-00-2	C00979	ko01100//Metabolic pathways;ko01110//Biosynthesis of secondary metabolites;ko01120//Microbial metabolism in diverse environments;ko01130//Biosynthesis of antibiotics;ko01230//Biosynthesis of amino acids;ko01200//Carbon metabolism;ko00270//Cysteine and methionine metabolism;ko00908//Zeatin biosynthesis;ko00920//Sulfur metabolism;ko04122//Sulfur relay system	Amino acid metabolism;Energy metabolism;Folding, sorting and degradation;Global and overview maps;Metabolism of terpenoids and polyketides	Genetic Information Processing;Metabolism
pmp001285	838210	808460	874410	805880	961740	831970	702660	635040	605110	779650	857740	710886	-0.270922	0.0213815	0.550573	1.05579	Positive	149.02	65.04	148.016	C8H4O3	[M+H]+	Phthalic anhydride	Phenolic acids	Phenolic acids	85-44-9	-	-	-	-
Zmyn000247	344950	316730	123960	182700	284750	284800	305000	447850	302630	168570	250618	301770	0.267959	0.426211	0.991111	0.308394	Negative	147.03	57.03	148.037	C5H8O5	[M-H]-	(S)-2-Hydroxyglutaric Acid*	Organic acids	Organic acids	13095-48-2	C03196	ko01120//Microbial metabolism in diverse environments	Global and overview maps	Metabolism
ML10171848	242210	228800	215310	281770	294570	162300	225200	487740	180480	183100	252532	247764	-0.0274996	0.941311	0.998266	0.186241	Negative	147.03	85.03	148.037	C5H8O5	[M-H]-	D-Arabinono-1,4-lactone	Others	Others	2782-09-04	-	-	-	-
Lmbn000216	292370	308190	120720	168320	269200	311940	299750	410270	359130	186150	231760	313448	0.435595	0.158336	0.991111	0.5252	Negative	147.03	57.03	148.037	C5H8O5	[M-H]-	(2R,3S)-3-methylmalic acid*	Organic acids	Organic acids	152204-30-3	C06032	ko01100//Metabolic pathways;ko01230//Biosynthesis of amino acids;ko01210//2-Oxocarboxylic acid metabolism;ko00660//C5-Branched dibasic acid metabolism;ko00290//Valine, leucine and isoleucine biosynthesis	Amino acid metabolism;Carbohydrate metabolism;Global and overview maps	Metabolism
mws1024	28762	27892	34841	28683	31498	22721	19425	19482	23290	18738	30335.2	20731.2	-0.549189	0.000309496	0.0925394	0.233523	Negative	147.05	129	148.052	C9H8O2	[M-H]-	p-Coumaraldehyde	Phenolic acids	Phenolic acids	2538-87-6	C05608	ko01100//Metabolic pathways;ko01110//Biosynthesis of secondary metabolites;ko00940//Phenylpropanoid biosynthesis	Biosynthesis of other secondary metabolites;Global and overview maps	Metabolism
mws2213	22797	20334	22383	20936	12512	16692	14063	17888	15973	18602	19792.4	16643.6	-0.249979	0.160407	0.991111	0.110082	Negative	147.05	77.01	148.052	C9H8O2	[M-H]-	Cinnamic acid	Phenolic acids	Phenolic acids	140-10-3	-	-	-	-
Lmgp000796	633030	538050	582090	667700	621230	498520	558910	323730	263940	506870	608420	430394	-0.49941	0.0202738	0.550573	1.1096	Positive	150.06	61.01	149.048	C8H7NO2	[M+H]+	p-Hydroxymandelonitrile	Alkaloids	Alkaloids	-	-	-	-	-
pme1210	583920	480920	529390	711680	701680	498500	523450	382400	266280	543690	601518	442864	-0.441744	0.052048	0.953996	0.991796	Positive	150.06	61	149.051	C5H11NO2S	[M+H]+	L-Methionine	Amino acids and derivatives	Amino acids and derivatives	63-68-3	C00073	ko01100//Metabolic pathways;ko01110//Biosynthesis of secondary metabolites;ko01230//Biosynthesis of amino acids;ko01210//2-Oxocarboxylic acid metabolism;ko00970//Aminoacyl-tRNA biosynthesis;ko00270//Cysteine and methionine metabolism;ko00966//Glucosinolate biosynthesis	Amino acid metabolism;Biosynthesis of other secondary metabolites;Global and overview maps;Translation	Genetic Information Processing;Metabolism
mws0847	127530	82987	13336	44854	65977	99348	60105	139430	41556	12204	66936.8	70528.6	0.0754088	0.905591	0.998266	0.0350449	Positive	150.08	133	149.07	C6H7N5	[M+H]+	1-Methyladenine	Nucleotides and derivatives	Nucleotides and derivatives	5142-22-3	-	-	-	-
mws1499	230550	214060	230850	271570	199900	316360	251030	211380	151740	253860	229386	236874	0.0463425	0.807038	0.991111	0.0225702	Negative	149.05	59.01	150.053	C5H10O5	[M-H]-	D-(-)-Arabinose*	Others	Saccharides and Alcohols	10323-20-3	-	-	-	-
Zmgn000173	136470	75078	77245	134190	76871	118510	88412	132140	66734	98257	99970.8	100811	0.0120687	0.964761	0.998266	0.0610676	Negative	149.05	75.01	150.053	C5H10O5	[M-H]-	D-Ribose*	Others	Saccharides and Alcohols	50-69-1	C00121	ko02010//ABC transporters;ko00030//Pentose phosphate pathway	Carbohydrate metabolism;Membrane transport	Environmental Information Processing;Metabolism
mws0921	214710	160160	232920	152060	189950	131040	165450	80047	229120	144820	189960	150095	-0.339816	0.203345	0.991111	0.38504	Negative	149.06	131	150.068	C9H10O2	[M-H]-	p-Coumaryl alcohol	Phenolic acids	Phenolic acids	-	C02646	ko01100//Metabolic pathways;ko01110//Biosynthesis of secondary metabolites;ko00940//Phenylpropanoid biosynthesis	Biosynthesis of other secondary metabolites;Global and overview maps	Metabolism
pme0183	422820	216000	146490	120560	247370	298450	268710	224470	310040	61327	230648	232599	0.0121546	0.978406	0.998266	0.173048	Positive	152.06	135	151.049	C5H5N5O	[M+H]+	2-Hydroxy-6-aminopurine	Nucleotides and derivatives	Nucleotides and derivatives	3373-53-3	-	-	-	-
pme1109	3473800	1696900	1047100	1038400	2611100	2758800	2058000	1823500	2840600	333490	1973460	1962878	-0.00775677	0.987486	0.998266	0.591357	Positive	152.06	135	151.049	C5H5N5O	[M+H]+	Guanine	Nucleotides and derivatives	Nucleotides and derivatives	73-40-5	C00242	ko01100//Metabolic pathways;ko00230//Purine metabolism	Global and overview maps;Nucleotide metabolism	Metabolism
pme0256	130080	213710	142380	194420	207920	133680	155770	108890	151200	160810	177702	142070	-0.322858	0.108802	0.972641	0.362066	Negative	151.03	151	152.033	C5H4N4O2	[M-H]-	Xanthine	Nucleotides and derivatives	Nucleotides and derivatives	69-89-6	C00385	ko01100//Metabolic pathways;ko01110//Biosynthesis of secondary metabolites;ko01120//Microbial metabolism in diverse environments;ko00230//Purine metabolism;ko00232//Caffeine metabolism	Biosynthesis of other secondary metabolites;Global and overview maps;Nucleotide metabolism	Metabolism
mws0182	104870	45161	39065	22638	140230	56755	55063	62312	172040	16327	70392.8	72499.4	0.0425412	0.952688	0.998266	0.0298448	Negative	151.04	106.9	152.047	C8H8O3	[M-H]-	p-Hydroxyphenyl acetic acid	Phenolic acids	Phenolic acids	156-38-7	C00642	ko01120//Microbial metabolism in diverse environments;ko01220//Degradation of aromatic compounds;ko00360//Phenylalanine metabolism;ko00350//Tyrosine metabolism	Amino acid metabolism;Global and overview maps	Metabolism
mws0458	1899600	1838800	2134500	1918700	1915300	1470600	1600600	1308100	1646800	1788600	1941380	1562940	-0.31282	0.00423727	0.250254	1.53827	Negative	151.04	136	152.047	C8H8O3	[M-H]-	Vanillin*	Phenolic acids	Phenolic acids	121-33-5	C00755	ko01100//Metabolic pathways;ko01110//Biosynthesis of secondary metabolites;ko01120//Microbial metabolism in diverse environments;ko00360//Phenylalanine metabolism	Amino acid metabolism;Global and overview maps	Metabolism
mws0145	12841	19486	6242.7	9112.1	34118	23287	19188	7204.4	19983	4340	16360	14800.5	-0.144525	0.808817	0.991111	0.0575654	Negative	151.04	93	152.047	C8H8O3	[M-H]-	2-Methoxybenzoic acid*	Phenolic acids	Phenolic acids	529-75-9	-	-	-	-
mws0437	14999	21186	17405	23266	14783	23579	21576	17450	15024	12362	18327.8	17998.2	-0.026181	0.904578	0.998266	0.028819	Negative	151.06	71	152.068	C5H12O5	[M-H]-	D-Arabitol*	Others	Saccharides and Alcohols	488-82-4	C01904	ko01100//Metabolic pathways;ko00040//Pentose and glucuronate interconversions	Carbohydrate metabolism;Global and overview maps	Metabolism
mws0213	32906	23244	21715	36666	27941	32228	30383	27134	32660	26317	28494.4	29744.4	0.0619397	0.698456	0.991111	0.00821529	Negative	151.06	71	152.068	C5H12O5	[M-H]-	Ribitol*	Others	Saccharides and Alcohols	488-81-3	C00474	ko01100//Metabolic pathways;ko00040//Pentose and glucuronate interconversions;ko00740//Riboflavin metabolism	Carbohydrate metabolism;Global and overview maps;Metabolism of cofactors and vitamins	Metabolism
pme0513	26568	22051	31292	22463	24020	31270	38489	27006	13574	32073	25278.8	28482.4	0.172143	0.495712	0.991111	0.0632262	Negative	151.06	59	152.068	C5H12O5	[M-H]-	Xylitol*	Others	Saccharides and Alcohols	87-99-0	C00379	ko01100//Metabolic pathways;ko02010//ABC transporters;ko00040//Pentose and glucuronate interconversions	Carbohydrate metabolism;Global and overview maps;Membrane transport	Environmental Information Processing;Metabolism
mws0639	74117	119770	71613	194460	121260	74113	121480	231040	85687	68047	116244	116073	-0.00211886	0.996484	0.998266	0.227723	Negative	153.02	109	154.027	C7H6O4	[M-H]-	2,3-Dihydroxybenzoic Acid*	Organic acids	Organic acids	303-38-8	C00196	ko01110//Biosynthesis of secondary metabolites;ko01120//Microbial metabolism in diverse environments;ko01130//Biosynthesis of antibiotics	Global and overview maps	Metabolism
mws0183	68604	87136	43817	151970	112440	61031	89304	173690	62338	81913	92793.4	93655.2	0.0133369	0.976071	0.998266	0.130208	Negative	153.02	109	154.027	C7H6O4	[M-H]-	Protocatechuic acid*	Phenolic acids	Phenolic acids	99-50-3	C00230	ko01100//Metabolic pathways;ko01110//Biosynthesis of secondary metabolites;ko01120//Microbial metabolism in diverse environments;ko01130//Biosynthesis of antibiotics;ko01220//Degradation of aromatic compounds;ko00400//Phenylalanine, tyrosine and tryptophan biosynthesis	Amino acid metabolism;Global and overview maps	Metabolism
mws0180	201430	86247	41012	40314	272330	146700	50756	86319	225190	12249	128267	104243	-0.299198	0.697953	0.991111	0.326897	Negative	153.02	108	154.027	C7H6O4	[M-H]-	2,5-Dihydroxybenzoic acid*	Phenolic acids	Phenolic acids	490-79-9	C00628	ko01100//Metabolic pathways;ko01120//Microbial metabolism in diverse environments;ko00350//Tyrosine metabolism	Amino acid metabolism;Global and overview maps	Metabolism
Lmgn002473	1531300	1347700	1358700	1213000	1513100	1576500	1286600	819720	1448700	1018000	1392760	1229904	-0.179401	0.311015	0.991111	0.949935	Negative	153.02	109.03	154.027	C7H6O4	[M-H]-	2,6-Dihydroxybenzoic acid	Phenolic acids	Phenolic acids	303-07-1	C21298	ko01120//Microbial metabolism in diverse environments	Global and overview maps	Metabolism
pmb3099	192400	194740	218610	193340	237720	238040	218820	201920	184320	210140	207362	210648	0.0226827	0.802034	0.991111	0.0216632	Negative	153.03	125	154.039	C4H11O4P	[M-H]-	Diethyl phosphate	Organic acids	Organic acids	598-02-7	-	-	-	-
mws0254	1000500	446410	197390	377050	444200	769390	361260	529280	324140	152250	493110	427264	-0.206782	0.70933	0.991111	0.707521	Positive	156.08	110	155.069	C6H9N3O2	[M+H]+	L-Histidine	Amino acids and derivatives	Amino acids and derivatives	71-00-1	C00135	ko01100//Metabolic pathways;ko01110//Biosynthesis of secondary metabolites;ko01230//Biosynthesis of amino acids;ko02010//ABC transporters;ko00970//Aminoacyl-tRNA biosynthesis;ko00410//beta-Alanine metabolism;ko00340//Histidine metabolism	Amino acid metabolism;Global and overview maps;Membrane transport;Metabolism of other amino acids;Translation	Environmental Information Processing;Genetic Information Processing;Metabolism
Lmbn001467	90394	37282	39074	35763	100870	30905	97843	113360	81464	17018	60676.6	68118	0.166896	0.761607	0.991111	0.13289	Negative	158.08	116.07	159.09	C7H13NO3	[M-H]-	5-Acetamidopentanoic Acid	Organic acids	Organic acids	1072-10-2	C03087	ko00310//Lysine degradation	Amino acid metabolism	Metabolism
pme2589	33072	39020	40195	27580	48250	44785	42873	34891	33578	32737	37623.4	37772.8	0.0057175	0.973125	0.998266	0.00372247	Negative	159.1	87	160.037	C6H8O5	[M-H]-	Oxoadipic acid	Organic acids	Organic acids	3184-35-8	C00322	ko01100//Metabolic pathways;ko01120//Microbial metabolism in diverse environments;ko01130//Biosynthesis of antibiotics;ko01230//Biosynthesis of amino acids;ko01210//2-Oxocarboxylic acid metabolism;ko00380//Tryptophan metabolism;ko00300//Lysine biosynthesis;ko00310//Lysine degradation	Amino acid metabolism;Global and overview maps	Metabolism
mws0005	406650	85688	239460	46379	654490	54083	95346	34820	38415	175410	286533	79614.8	-1.84759	0.109289	0.972641	1.2023	Positive	161.11	144	160.1	C10H12N2	[M+H]+	Tryptamine	Alkaloids	Plumerane	61-54-1	C00398	ko01100//Metabolic pathways;ko01110//Biosynthesis of secondary metabolites;ko00380//Tryptophan metabolism;ko00901//Indole alkaloid biosynthesis	Amino acid metabolism;Biosynthesis of other secondary metabolites;Global and overview maps	Metabolism
NK10246260	30173	25388	16590	13844	22048	22429	20787	27097	23841	18992	21608.6	22629.2	0.06658	0.761609	0.991111	0.0181202	Positive	162.06	116.05	161.048	C9H7NO2	[M+H]+	Quinoline-2,4-diol	Others	Others	86-95-3	-	-	-	-
mws1417	82135	45509	50656	48854	45928	43506	41536	33369	75391	28175	54616.4	44395.4	-0.298924	0.370305	0.991111	0.204735	Negative	160.04	116	161.048	C9H7NO2	[M-H]-	Indole-3-carboxylic acid*	Alkaloids	Plumerane	771-50-6	-	-	-	-
pme3382	88681	54388	60041	58231	59748	39835	62792	43589	66244	69405	64217.8	56373	-0.187969	0.393545	0.991111	0.230415	Negative	160.06	98	161.069	C6H11NO4	[M-H]-	N-Acetylthreonine	Amino acids and derivatives	Amino acids and derivatives	17093-74-2	-	-	-	-
mws1346	259550	242330	163620	186650	251570	288720	198560	235310	207680	148130	220744	215680	-0.0334818	0.870101	0.992938	0.165432	Positive	162.08	98	161.069	C6H11NO4	[M+H]+	DL-2-Aminoadipic acid	Alkaloids	Alkaloids	542-32-5	C00956	ko01100//Metabolic pathways;ko01110//Biosynthesis of secondary metabolites;ko01130//Biosynthesis of antibiotics;ko01230//Biosynthesis of amino acids;ko01210//2-Oxocarboxylic acid metabolism;ko00300//Lysine biosynthesis;ko00310//Lysine degradation	Amino acid metabolism;Global and overview maps	Metabolism
pme2761	329300	52183	304670	153240	168950	115710	67158	29817	107180	281590	201669	120291	-0.745458	0.259397	0.991111	0.757185	Negative	161	73	162.016	C5H6O6	[M-H]-	4-Hydroxy-2-oxoglutaric acid	Organic acids	Organic acids	1187-99-1	C01127	ko00630//Glyoxylate and dicarboxylate metabolism	Carbohydrate metabolism	Metabolism
pme2914	1945700	1593000	547510	785800	1295200	1525300	981580	1638900	1221900	667750	1233442	1207086	-0.0311614	0.934656	0.998266	0.517431	Negative	161.05	99	162.053	C6H10O5	[M-H]-	3-Hydroxy-3-methylpentane-1,5-dioic acid	Amino acids and derivatives	Amino acids and derivatives	503-49-1	-	-	-	-
pmf0440	87301	82074	80392	73079	80848	78961	79368	74870	67985	77251	80738.8	75687	-0.0932166	0.140161	0.991111	0.194997	Positive	163.08	91.1	162.068	C10H10O2	[M+H]+	4-MethoxycinnaMaldehyde	Phenolic acids	Phenolic acids	1963-36-6	-	-	-	-
pme1419	63565	48251	46902	41326	44313	35925	49555	44327	39131	38372	48871.4	41462	-0.237201	0.14341	0.991111	0.197065	Positive	164.07	104	163.067	C6H13NO2S	[M+H]+	Methionine methyl ester	Amino acids and derivatives	Amino acids and derivatives	10332-17-9	-	-	-	-
Lmbp000123	4732400	2651500	1690600	2323100	2216200	3879000	2119900	3626900	1494400	1636300	2722760	2551300	-0.0938373	0.819603	0.991714	1.10321	Positive	164.07	56.05	163.067	C6H13NO2S	[M+H]+	L-Homomethionine	Amino acids and derivatives	Amino acids and derivatives	25148-30-5	C17213	ko01110//Biosynthesis of secondary metabolites;ko01210//2-Oxocarboxylic acid metabolism;ko00966//Glucosinolate biosynthesis	Biosynthesis of other secondary metabolites;Global and overview maps	Metabolism
Lmmn001643	636870	495710	350520	545880	699690	365570	252840	380360	451910	146170	545734	319370	-0.772969	0.0231017	0.550573	1.15424	Negative	163.04	119.05	164.047	C9H8O3	[M-H]-	2-Hydroxycinnamic acid*	Organic acids	Organic acids	583-17-5	-	-	-	-
pmb0142	112800	88430	90010	112380	74808	36032	80521	44295	77812	74511	95685.6	62634.2	-0.611351	0.023938	0.550573	0.4256	Positive	165.1	95.2	164.047	C9H8O3	[M+H]+	Caffeic aldehyde	Phenolic acids	Phenolic acids	141632-15-7	C10945	ko01110//Biosynthesis of secondary metabolites;ko00940//Phenylpropanoid biosynthesis	Biosynthesis of other secondary metabolites;Global and overview maps	Metabolism
Lmtp002625	141050	160180	146010	191960	160380	129090	106180	122370	106300	106930	159916	114174	-0.48608	0.00193912	0.231919	0.484312	Positive	165.05	147.04	164.047	C9H8O3	[M+H]+	p-Hydroxycinnamic acid*	Phenolic acids	Phenolic acids	-	-	-	-	-
pme1439	446890	560420	520770	577580	561370	332170	341220	402030	310430	341440	533406	345458	-0.626724	0.00015296	0.0914701	0.980912	Positive	165.05	119	164.047	C9H8O3	[M+H]+	p-Coumaric acid*	Phenolic acids	Phenolic acids	501-98-4	C00811	ko01100//Metabolic pathways;ko01110//Biosynthesis of secondary metabolites;ko00940//Phenylpropanoid biosynthesis;ko01220//Degradation of aromatic compounds;ko00360//Phenylalanine metabolism;ko00350//Tyrosine metabolism;ko00130//Ubiquinone and other terpenoid-quinone biosynthesis;ko00950//Isoquinoline alkaloid biosynthesis	Amino acid metabolism;Biosynthesis of other secondary metabolites;Global and overview maps;Metabolism of cofactors and vitamins	Metabolism
pme2435	61237	44206	42123	42375	55126	46517	75337	41292	38536	21247	49013.4	44585.8	-0.136592	0.656908	0.991111	0.0642817	Negative	163	59	164.068	C6H12O5	[M-H]-	L-Fucose*	Others	Saccharides and Alcohols	2438-80-4	C01019	ko01100//Metabolic pathways;ko01120//Microbial metabolism in diverse environments;ko00520//Amino sugar and nucleotide sugar metabolism;ko00051//Fructose and mannose metabolism	Carbohydrate metabolism;Global and overview maps	Metabolism
pme2529	83596	76508	55811	83170	73553	74137	106770	84330	78782	53503	74527.6	79504.4	0.0932599	0.630768	0.991111	0.12134	Negative	163.2	101	164.068	C6H12O5	[M-H]-	1,5-Anhydro-D-glucitol*	Others	Saccharides and Alcohols	154-58-5	-	-	-	-
Lmmn004032	552520	498230	404480	595520	424210	876600	396490	713210	435970	396250	494992	563704	0.187533	0.53003	0.991111	0.262765	Negative	163.11	148.06	164.12	C11H16O	[M-H]-	Cis-Jasmone	Others	Others	488-10-8	-	-	-	-
pme3083	663490	784600	601960	892230	770040	563820	501670	536810	487840	440240	742464	506076	-0.552967	0.00254916	0.250254	1.12174	Negative	164.04	120	165.043	C8H7NO3	[M-H]-	2-(Formylamino)benzoic acid	Phenolic acids	Phenolic acids	3342-77-6	C05653	ko00380//Tryptophan metabolism	Amino acid metabolism	Metabolism
pme2617	2332000	2123900	2251500	2071900	1832700	1805500	1829900	2091600	2146600	1963200	2122400	1967360	-0.109436	0.194496	0.991111	0.657897	Positive	166.05	102	165.046	C5H11NO3S	[M+H]+	Methionine sulfoxide	Amino acids and derivatives	Amino acids and derivatives	62697-73-8	-	-	-	-
pme0021	3595900	2376700	2071400	2201900	2826000	2725900	2274600	2662000	2607500	1985800	2614380	2451160	-0.0930042	0.612787	0.991111	1.07572	Positive	166.09	120.08	165.07	C9H11NO2	[M+H]+	L-Phenylalanine	Amino acids and derivatives	Amino acids and derivatives	63-91-2	C00079	ko01100//Metabolic pathways;ko01110//Biosynthesis of secondary metabolites;ko01130//Biosynthesis of antibiotics;ko01230//Biosynthesis of amino acids;ko02010//ABC transporters;ko01210//2-Oxocarboxylic acid metabolism;ko00940//Phenylpropanoid biosynthesis;ko00970//Aminoacyl-tRNA biosynthesis;ko00360//Phenylalanine metabolism;ko00400//Phenylalanine, tyrosine and tryptophan biosynthesis;ko00966//Gluc…	Amino acid metabolism;Biosynthesis of other secondary metabolites;Global and overview maps;Membrane transport;Metabolism of other amino acids;Translation	Environmental Information Processing;Genetic Information Processing;Metabolism
pme0281	252640	256240	174580	218120	178640	199260	236440	271400	216970	209840	216044	226782	0.069981	0.631952	0.991111	0.11529	Negative	165.02	121	166.027	C8H6O4	[M-H]-	Terephthalic acid*	Phenolic acids	Phenolic acids	100-21-0	C06337	ko01100//Metabolic pathways;ko01120//Microbial metabolism in diverse environments;ko01220//Degradation of aromatic compounds	Global and overview maps	Metabolism
pme0282	40609	23858	36814	31677	47994	65336	51979	41720	29825	35165	36190.4	44805	0.308053	0.285192	0.991111	0.108863	Negative	165.02	77	166.027	C8H6O4	[M-H]-	Phthalic acid*	Organic acids	Organic acids	88-99-3	C01606	ko01100//Metabolic pathways;ko01120//Microbial metabolism in diverse environments;ko02010//ABC transporters;ko01220//Degradation of aromatic compounds	Global and overview maps;Membrane transport	Environmental Information Processing;Metabolism
pmc0274	4708300	3028800	2830900	2864500	3369000	3349000	2991700	3286600	3271400	2535600	3360300	3086860	-0.12245	0.49377	0.991111	1.35687	Positive	167.1	121.1	166.031	C6H6N4S	[M+H]+	6-Methylmercaptopurine	Nucleotides and derivatives	Nucleotides and derivatives	50-66-8	-	-	-	-
mws0344	2726100	1852100	1530100	1782200	1748200	2883800	1614700	1904700	1497300	1050200	1927740	1790140	-0.106838	0.719138	0.991111	0.860609	Negative	165.04	75	166.048	C5H10O6	[M-H]-	D-Xylonic acid	Organic acids	Organic acids	526-91-0	C00502	ko00040//Pentose and glucuronate interconversions	Carbohydrate metabolism	Metabolism
mws0467	66661	52792	48080	74064	65450	48371	44751	36307	34836	40796	61409.4	41012.2	-0.582406	0.0054403	0.250254	0.389981	Negative	165.06	119	166.063	C9H10O3	[M-H]-	3-(4-Hydroxyphenyl)-propionic acid	Phenolic acids	Phenolic acids	501-97-3	-	-	-	-
Lmnp001551	33480	21912	21228	21869	27593	24023	22961	27304	26016	14796	25216.4	23020	-0.131474	0.514991	0.991111	0.0806512	Positive	167.07	91.05	166.063	C9H10O3	[M+H]+	3-Methoxy-4-hydroxy-acetophenone	Phenolic acids	Phenolic acids	-	-	-	-	-
mws0851	3663400	3161400	2714400	2369700	2680600	3235300	3048800	3256700	2499000	3121900	2917900	3032340	0.0555011	0.67651	0.991111	0.266043	Negative	143.11	143.11	166.097	C8H15NaO2	[M-Na]-	Sodium Valproate	Organic acids	Organic acids	1069-66-5	-	-	-	-
pmn001681	13235	15643	8949	17701	13161	17303	8279.8	7833.4	13324	12576	13737.8	11863.2	-0.211653	0.43522	0.991111	0.102528	Negative	165.09	149.06	166.099	C10H14O2	[M-H]-	1-(4-Methoxyphenyl)-1-propanol	Phenolic acids	Phenolic acids	5349-60-0	-	-	-	-
Zmjp00624	819190	693140	985350	431660	767160	625690	686990	586490	606750	701850	739300	641554	-0.204589	0.326158	0.991111	0.581591	Positive	168.06	150.05	167.058	C8H9NO3	[M+H]+	Pyridoxal*	Others	Others	66-72-8	C00250	ko01100//Metabolic pathways;ko01120//Microbial metabolism in diverse environments;ko00750//Vitamin B6 metabolism	Global and overview maps;Metabolism of cofactors and vitamins	Metabolism
NK10253223	804310	645560	813610	334950	571390	596140	707870	648480	629580	665600	633964	649534	0.0350041	0.866811	0.992938	0.0308728	Positive	168.06	94.06	167.058	C8H9NO3	[M+H]+	2-Amino-3-methoxybenzoic acid*	Others	Others	3177-80-8	C05831	ko00380//Tryptophan metabolism	Amino acid metabolism	Metabolism
mws0028	1332800	501170	811030	421680	902110	841090	994190	553300	1096000	174610	793758	731838	-0.117175	0.796844	0.991111	0.374037	Negative	167.03	108	168.042	C8H8O4	[M-H]-	Vanillic acid	Phenolic acids	Phenolic acids	121-34-6	C06672	ko01120//Microbial metabolism in diverse environments	Global and overview maps	Metabolism
pme2598	648970	929930	1217400	1091300	861830	546360	1024500	944580	1287800	1523800	949886	1065408	0.16558	0.563593	0.991111	0.673314	Negative	167.03	123	168.042	C8H8O4	[M-H]-	3,4-Dihydroxybenzeneacetic acid*	Phenolic acids	Phenolic acids	102-32-9	C01161	ko01100//Metabolic pathways;ko01120//Microbial metabolism in diverse environments;ko01220//Degradation of aromatic compounds;ko00350//Tyrosine metabolism	Amino acid metabolism;Global and overview maps	Metabolism
Hmbp001276	733410	1191000	2125300	1954800	1007600	1011500	1435900	933280	711360	2080800	1402422	1234568	-0.183914	0.656789	0.991111	0.12561	Positive	169.05	65.03	168.042	C8H8O4	[M+H]+	Gallacetophenone*	Others	Others	528-21-2	-	-	-	-
pme1383	1027400	957110	237930	245540	965290	818990	483660	637020	530700	235790	686654	541232	-0.343336	0.499568	0.991111	0.928807	Positive	170.08	134.1	169.074	C8H11NO3	[M+H]+	Pyridoxine	Others	Vitamin	65-23-6	C00314	ko01100//Metabolic pathways;ko01120//Microbial metabolism in diverse environments;ko00750//Vitamin B6 metabolism	Global and overview maps;Metabolism of cofactors and vitamins	Metabolism
pme0181	125970	74882	69351	69073	94853	51108	94224	91905	46781	41547	86825.8	65113	-0.415178	0.207452	0.991111	0.289006	Positive	170.09	124	169.085	C7H11N3O2	[M+H]+	1-Methylhistidine	Amino acids and derivatives	Amino acids and derivatives	368-16-1	C01152	ko00340//Histidine metabolism	Amino acid metabolism	Metabolism
ML10176345	28741	60787	99931	54425	36221	64566	63719	39746	86286	94148	56021	69693	0.315046	0.408852	0.991111	0.229936	Negative	171.03	109.03	172.037	C7H8O5	[M-H]-	3-Dehydroshikimic acid	Others	Others	2922-42-1	C02637	ko01100//Metabolic pathways;ko01110//Biosynthesis of secondary metabolites;ko01130//Biosynthesis of antibiotics;ko01230//Biosynthesis of amino acids;ko00400//Phenylalanine, tyrosine and tryptophan biosynthesis	Amino acid metabolism;Global and overview maps	Metabolism
pme0253	41075	25731	27107	40256	26291	21518	30973	28775	24687	24245	32092	26039.6	-0.301506	0.15894	0.991111	0.15268	Positive	174.11	86	173.105	C8H15NO3	[M+H]+	N-Acetyl-L-leucine	Amino acids and derivatives	Amino acids and derivatives	1188-21-2	-	-	-	-
MA10039492	114620	65009	47973	38550	143030	67012	96285	59070	93217	37685	81836.4	70653.8	-0.211976	0.638979	0.991111	0.211912	Negative	173.01	71.03	174.016	C6H6O6	[M-H]-	Dehydroascorbic acid	Others	Vitamin	490-83-5	C05422	ko01100//Metabolic pathways;ko00053//Ascorbate and aldarate metabolism;ko00480//Glutathione metabolism	Carbohydrate metabolism;Global and overview maps;Metabolism of other amino acids	Metabolism
pme2550	292610	423470	833070	648970	355640	355710	594810	404730	348560	872980	510752	515358	0.012952	0.974879	0.998266	0.202012	Negative	173.02	137	174.016	C6H6O6	[M-H]-	Cis-Aconitic acid*	Organic acids	Organic acids	585-84-2	C00417	ko01100//Metabolic pathways;ko01110//Biosynthesis of secondary metabolites;ko01120//Microbial metabolism in diverse environments;ko01130//Biosynthesis of antibiotics;ko01210//2-Oxocarboxylic acid metabolism;ko00630//Glyoxylate and dicarboxylate metabolism;ko00660//C5-Branched dibasic acid metabolism;ko00020//Citrate cycle (TCA cycle)	Carbohydrate metabolism;Global and overview maps	Metabolism
pme3009	708250	954680	849210	583840	916270	441210	619370	761900	941160	941180	802450	740964	-0.115008	0.617511	0.991111	0.251265	Positive	175.02	99	174.016	C6H6O6	[M+H]+	Trans-Citridic acid*	Organic acids	Organic acids	4023-65-8	C02341	ko00660//C5-Branched dibasic acid metabolism	Carbohydrate metabolism	Metabolism
mws0154	734050	1080400	2105100	1689800	956330	1023000	2018100	947710	936020	2358400	1313136	1456646	0.149634	0.726278	0.991111	0.633605	Negative	173.05	93	174.053	C7H10O5	[M-H]-	Shikimic acid	Organic acids	Organic acids	138-59-0	C00493	ko01100//Metabolic pathways;ko01110//Biosynthesis of secondary metabolites;ko01130//Biosynthesis of antibiotics;ko01230//Biosynthesis of amino acids;ko00400//Phenylalanine, tyrosine and tryptophan biosynthesis	Amino acid metabolism;Global and overview maps	Metabolism
Lmgn002555	1399100	413150	689290	576440	1568000	681660	983320	1110200	1573500	306270	929196	930990	0.00278273	0.995587	0.998266	0.0423522	Negative	173.08	59.01	174.089	C8H14O4	[M-H]-	2-Propylglutaric acid	Organic acids	Organic acids	32806-62-5	-	-	-	-
mws0242	281320	336630	275450	288990	185370	216300	220700	218830	157830	308170	273552	224366	-0.285961	0.19021	0.991111	0.474422	Negative	173.08	111	174.089	C8H14O4	[M-H]-	SubericAcid	Organic acids	Organic acids	505-48-6	-	-	-	-
Zmyn000155	128670	46404	26040	41278	49802	85402	58748	62546	36592	26932	58438.8	54044	-0.112792	0.837581	0.992938	0.219379	Negative	173.11	131.08	174.1	C7H14N2O3	[M-H]-	N-α-Acetyl-L-ornithine	Amino acids and derivatives	Amino acids and derivatives	6205-08-09	C00437	ko01100//Metabolic pathways;ko01110//Biosynthesis of secondary metabolites;ko01130//Biosynthesis of antibiotics;ko01230//Biosynthesis of amino acids;ko01210//2-Oxocarboxylic acid metabolism;ko00220//Arginine biosynthesis	Amino acid metabolism;Global and overview maps	Metabolism
mws0260	4271500	1467100	896940	1424400	1146100	2603900	1484700	2128200	1057600	1103900	1841208	1675660	-0.135923	0.815324	0.991111	1.33145	Positive	175.12	116	174.112	C6H14N4O2	[M+H]+	L-Arginine	Amino acids and derivatives	Amino acids and derivatives	74-79-3	C00062	ko01100//Metabolic pathways;ko01110//Biosynthesis of secondary metabolites;ko01130//Biosynthesis of antibiotics;ko01230//Biosynthesis of amino acids;ko02010//ABC transporters;ko00970//Aminoacyl-tRNA biosynthesis;ko00330//Arginine and proline metabolism;ko00220//Arginine biosynthesis;ko00261//Monobactam biosynthesis;ko00472//D-Arginine and D-ornithine metabolism	Amino acid metabolism;Biosynthesis of other secondary metabolites;Global and overview maps;Membrane transport;Metabolism of other amino acids;Translation	Environmental Information Processing;Genetic Information Processing;Metabolism
pme0008	71349	48775	53237	63000	32368	29189	64243	27595	27250	59229	53745.8	41501.2	-0.372999	0.282337	0.991111	0.236569	Positive	176.1	113	175.096	C6H13N3O3	[M+H]+	L-Citrulline	Amino acids and derivatives	Amino acids and derivatives	372-75-8	C00327	ko01100//Metabolic pathways;ko01110//Biosynthesis of secondary metabolites;ko01130//Biosynthesis of antibiotics;ko01230//Biosynthesis of amino acids;ko00220//Arginine biosynthesis	Amino acid metabolism;Global and overview maps	Metabolism
mws4175	744800	629390	691150	795170	711760	686910	622900	620670	437360	641320	714454	601832	-0.24748	0.0579475	0.954975	0.816941	Negative	175.02	85.03	176.032	C6H8O6	[M-H]-	D-Glucurono-6,3-lactone	Others	Others	32449-92-6	C02670	ko01100//Metabolic pathways;ko00053//Ascorbate and aldarate metabolism	Carbohydrate metabolism;Global and overview maps	Metabolism
pmb3101	946570	638760	674780	709570	1007900	705400	604400	19054000	557650	623020	795516	4308894	2.43735	0.368552	0.991111	4.34945	Negative	175.1	115	176.068	C7H12O5	[M-H]-	2-Isopropylmalate	Organic acids	Organic acids	-	C02504	ko01100//Metabolic pathways;ko01110//Biosynthesis of secondary metabolites;ko01230//Biosynthesis of amino acids;ko01210//2-Oxocarboxylic acid metabolism;ko00290//Valine, leucine and isoleucine biosynthesis;ko00620//Pyruvate metabolism	Amino acid metabolism;Carbohydrate metabolism;Global and overview maps	Metabolism
pmb0774	2068300	534020	278450	111200	928720	264170	83041	75524	84084	98967	784138	121157	-2.69423	0.0957628	0.972641	2.47886	Positive	177.1	160.3	176.095	C10H12N2O	[M+H]+	N-Hydroxy tryptamine*	Others	Others	-	C17203	ko00380//Tryptophan metabolism	Amino acid metabolism	Metabolism
pme2024	2460800	571570	314780	128250	1115700	292740	101370	113650	106990	118410	918220	146632	-2.64664	0.104566	0.972641	2.66378	Positive	177.1	160	176.095	C10H12N2O	[M+H]+	Serotonin*	Alkaloids	Plumerane	50-67-9	C00780	ko01100//Metabolic pathways;ko00380//Tryptophan metabolism	Amino acid metabolism;Global and overview maps	Metabolism
Lmgn000242	391650	372320	238290	302060	344630	354730	561380	376410	696660	331330	329790	464102	0.492894	0.115573	0.972641	0.751499	Negative	177.04	113.02	178.048	C6H10O6	[M-H]-	4,5,6-Trihydroxy-2-oxohexanoic acid*	Organic acids	Organic acids	56742-44-0	C01216	ko01100//Metabolic pathways;ko01120//Microbial metabolism in diverse environments;ko00052//Galactose metabolism	Carbohydrate metabolism;Global and overview maps	Metabolism
pme1021	31205	29663	61312	53843	38712	38701	54892	32230	41155	47623	42947	42920.2	-0.000900559	0.997191	0.998266	0.0760246	Negative	177.14	99	178.048	C6H10O6	[M-H]-	D-(+)-Glucono-1,5-lactone*	Others	Saccharides and Alcohols	90-80-2	C00198	ko01100//Metabolic pathways;ko01110//Biosynthesis of secondary metabolites;ko01120//Microbial metabolism in diverse environments;ko01130//Biosynthesis of antibiotics;ko01200//Carbon metabolism;ko00030//Pentose phosphate pathway	Carbohydrate metabolism;Global and overview maps	Metabolism
pme2253	97241	115110	100320	164720	100600	180370	98594	93985	92410	163950	115598	125862	0.122722	0.666212	0.991111	0.000211927	Negative	177.04	59	178.048	C6H10O6	[M-H]-	L-Gulonic-γ-lactone*	Others	Saccharides and Alcohols	1128-23-0	C01040	ko01100//Metabolic pathways;ko00053//Ascorbate and aldarate metabolism	Carbohydrate metabolism;Global and overview maps	Metabolism
pmb2795	68829	78077	75336	129790	69584	55090	67108	69481	41298	218410	84323.2	90277.4	0.0984353	0.866886	0.992938	0.0658074	Negative	177	145	178.063	C10H10O3	[M-H]-	4-Methoxycinnamic acid*	Phenolic acids	Phenolic acids	830-09-1	-	-	-	-
mws0009	35000	37341	47228	34605	44800	30788	20511	20545	24615	24320	39794.8	24155.8	-0.72021	0.00125017	0.229104	0.309958	Positive	179.07	91	178.063	C10H10O3	[M+H]+	Coniferaldehyde	Phenolic acids	Phenolic acids	20649-42-7	C02666	ko01100//Metabolic pathways;ko01110//Biosynthesis of secondary metabolites;ko00940//Phenylpropanoid biosynthesis	Biosynthesis of other secondary metabolites;Global and overview maps	Metabolism
mws1195	76537	84165	97784	125450	82479	69652	69934	76573	44060	195710	93283	91185.8	-0.032805	0.942372	0.998266	0.11637	Positive	179.07	147.1	178.063	C10H10O3	[M+H]+	Methyl p-coumarate*	Phenolic acids	Phenolic acids	3943-97-3	-	-	-	-
pmb0786	365320	324760	329970	432810	372740	372950	357690	372120	414630	550440	365120	413566	0.179747	0.26536	0.991111	0.199305	Positive	180	162	179.079	C6H13NO5	[M+H]+	Glucosamine	Others	Saccharides and Alcohols	3416-24-8	C00329	ko01100//Metabolic pathways;ko00520//Amino sugar and nucleotide sugar metabolism	Carbohydrate metabolism;Global and overview maps	Metabolism
mws2212	1283600	1381800	230910	991950	1898700	538180	141230	470080	947340	146330	1157392	448632	-1.36727	0.0526453	0.953996	2.10324	Negative	179.03	135.05	180.042	C9H8O4	[M-H]-	Caffeic acid	Phenolic acids	Phenolic acids	331-39-5	-	-	-	-
mws4170	6859400	6340300	9529900	10917000	6820200	9489500	9000800	6697300	4692700	10228000	8093360	8021660	-0.012838	0.95929	0.998266	0.112195	Negative	179.06	59.01	180.063	C6H12O6	[M-H]-	D-Glucose*	Others	Saccharides and Alcohols	14431-43-7	C00031	ko01100//Metabolic pathways;ko01110//Biosynthesis of secondary metabolites;ko01130//Biosynthesis of antibiotics;ko02010//ABC transporters;ko00052//Galactose metabolism;ko00520//Amino sugar and nucleotide sugar metabolism;ko00500//Starch and sucrose metabolism;ko00030//Pentose phosphate pathway;ko04931//Insulin resistance;ko00010//Glycolysis / Gluconeogenesis;ko00901//Indole alkaloid biosynthesis;…	Biosynthesis of other secondary metabolites;Carbohydrate metabolism;Endocrine and metabolic diseases;Global and overview maps;Membrane transport	Environmental Information Processing;Human Diseases;Metabolism
mws0093	261420	229620	127070	224540	314720	139290	37729	64642	119950	36154	231474	79553	-1.54086	0.00357173	0.250254	1.08262	Negative	179.07	146	180.079	C10H12O3	[M-H]-	Coniferyl alcohol	Phenolic acids	Phenolic acids	458-35-5	C00590	ko01100//Metabolic pathways;ko01110//Biosynthesis of secondary metabolites;ko00940//Phenylpropanoid biosynthesis	Biosynthesis of other secondary metabolites;Global and overview maps	Metabolism
mws0250	980580	583500	994640	913440	806720	924350	812060	756180	559590	788080	855776	768052	-0.156029	0.388479	0.991111	0.56273	Positive	182.08	136.1	181.074	C9H11NO3	[M+H]+	L-Tyrosine	Amino acids and derivatives	Amino acids and derivatives	60-18-4	C00082	ko01100//Metabolic pathways;ko01110//Biosynthesis of secondary metabolites;ko01130//Biosynthesis of antibiotics;ko01230//Biosynthesis of amino acids;ko01210//2-Oxocarboxylic acid metabolism;ko00940//Phenylpropanoid biosynthesis;ko00970//Aminoacyl-tRNA biosynthesis;ko00360//Phenylalanine metabolism;ko00400//Phenylalanine, tyrosine and tryptophan biosynthesis;ko00966//Glucosinolate biosynthesis;ko0…	Amino acid metabolism;Biosynthesis of other secondary metabolites;Global and overview maps;Metabolism of cofactors and vitamins;Metabolism of other amino acids;Translation	Genetic Information Processing;Metabolism
mws1350	248570	223730	212850	206330	293380	172190	185620	170450	201820	134020	236972	172820	-0.455446	0.010755	0.378323	0.611206	Negative	181.05	151	182.058	C9H10O4	[M-H]-	Syringic Aldehyde	Phenolic acids	Phenolic acids	134-96-3	-	-	-	-
Xmgn000656	59874	61928	57088	67247	53628	64478	74998	70432	37662	43940	59953	58302	-0.0402866	0.836656	0.992938	0.0286579	Negative	181.07	71.01	182.078	C6H14O6	[M-H]-	D-Galactitol*	Others	Others	608-66-2	C01697	ko01100//Metabolic pathways;ko00052//Galactose metabolism	Carbohydrate metabolism;Global and overview maps	Metabolism
mws0214	60808	68826	56316	75585	57498	66446	66916	80454	38992	53959	63806.6	61353.4	-0.0565624	0.763823	0.991111	0.00546849	Negative	181.07	71	182.079	C6H14O6	[M-H]-	D-Sorbitol*	Others	Saccharides and Alcohols	50-70-4	C00794	ko01100//Metabolic pathways;ko02010//ABC transporters;ko00052//Galactose metabolism;ko00051//Fructose and mannose metabolism	Carbohydrate metabolism;Global and overview maps;Membrane transport	Environmental Information Processing;Metabolism
pme2596	47224	11252	27566	12027	15982	11221	38375	10881	25834	13408	22810.2	19943.8	-0.193739	0.748393	0.991111	0.0902389	Positive	184.06	148	183.053	C8H9NO4	[M+H]+	4-Pyridoxic acid	Others	Vitamin	82-82-6	C00847	ko01100//Metabolic pathways;ko01120//Microbial metabolism in diverse environments;ko00750//Vitamin B6 metabolism	Global and overview maps;Metabolism of cofactors and vitamins	Metabolism
MA10002917	35770	32541	29163	36242	32408	28014	31269	25201	27671	33383	33224.8	29107.6	-0.190865	0.0657346	0.954975	0.180655	Negative	183.01	109.02	184.012	C6H4N2O5	[M-H]-	2,4-Dinitrophenol	Others	Others	51-28-5	-	-	-	-
Zmgn000447	1150200	889060	515990	881380	954880	1189400	1346900	1617300	926410	736420	878302	1163286	0.405417	0.163511	0.991111	1.01931	Negative	184.98	78.96	185.993	C3H7O7P	[M-H]-	3-Phospho-D-glyceric acid	Others	Saccharides and Alcohols	820-11-1	C00197	ko01100//Metabolic pathways;ko01110//Biosynthesis of secondary metabolites;ko01120//Microbial metabolism in diverse environments;ko01130//Biosynthesis of antibiotics;ko01230//Biosynthesis of amino acids;ko01200//Carbon metabolism;ko00630//Glyoxylate and dicarboxylate metabolism;ko00260//Glycine, serine and threonine metabolism;ko00710//Carbon fixation in photosynthetic organisms;ko00030//Pentose …	Amino acid metabolism;Carbohydrate metabolism;Energy metabolism;Global and overview maps;Lipid metabolism	Metabolism
mws0752	503640	444790	368040	411710	399330	475100	368390	422460	380090	369540	425502	403116	-0.0779709	0.489177	0.991111	0.398844	Negative	185.15	185.16	186.162	C11H22O2	[M-H]-	Undecylic Acid	Lipids	Free fatty acids	112-37-8	-	-	-	-
Hmmp001310	9439400	2228300	1190900	1896400	3071000	3275100	1566200	2433500	1543800	1071600	3565200	1978040	-0.849911	0.335714	0.991111	3.68222	Positive	188.07	118.07	187.063	C11H9NO2	[M+H]+	3-Indoleacrylic acid	Alkaloids	Alkaloids	1204-06-4	-	-	-	-
pme0137	139990	142480	97341	91220	152600	251660	176100	255390	142290	79013	124726	180891	0.536353	0.155433	0.991111	0.476079	Negative	187.07	125	188.08	C7H12N2O4	[M-H]-	N-α-Acetyl-L-glutamine	Amino acids and derivatives	Amino acids and derivatives	2490-97-3	-	-	-	-
mws0237	283680	214210	245770	174660	230130	211710	255630	211460	241590	174520	229690	218982	-0.0688758	0.650914	0.991111	0.142635	Negative	187.1	125	188.105	C9H16O4	[M-H]-	Anchoic Acid	Organic acids	Organic acids	123-99-9	-	-	-	-
pme0122	565990	154050	242510	175530	170270	131820	203870	191280	117830	207140	261670	170388	-0.618925	0.285973	0.991111	0.809734	Positive	189.12	126	188.116	C8H16N2O3	[M+H]+	N6-Acetyl-L-lysine	Amino acids and derivatives	Amino acids and derivatives	692-04-6	C02727	ko00310//Lysine degradation	Amino acid metabolism	Metabolism
mws5041	293290	201650	94495	107580	337110	183290	138730	155560	315090	91104	206825	176755	-0.226661	0.637366	0.991111	0.371012	Positive	189.12	86.1	188.116	C8H16N2O3	[M+H]+	Glycylisoleucine*	Amino acids and derivatives	Amino acids and derivatives	19461-38-2	-	-	-	-
pme3388	399660	155050	39335	82666	169870	303660	109820	279220	124320	43750	169316	172154	0.0239797	0.972687	0.998266	0.262423	Positive	189.13	144	188.127	C7H16N4O2	[M+H]+	Homoarginine*	Amino acids and derivatives	Amino acids and derivatives	156-86-5	-	-	-	-
Zmtn001624	1019000	580750	88348	348450	966190	741190	503450	355700	442210	184040	600548	445318	-0.431443	0.460616	0.991111	1.09247	Negative	188.04	144.05	189.043	C10H7NO3	[M-H]-	N-Acetylisatin	Alkaloids	Plumerane	574-17-4	C02172	ko00380//Tryptophan metabolism	Amino acid metabolism	Metabolism
pme0075	35073	31864	65276	66002	61388	20682	73456	21816	33544	81502	51920.6	46200	-0.168414	0.714279	0.991111	0.0603275	Negative	188.1	128	189.064	C7H11NO5	[M-H]-	N-Acetyl-L-glutamic acid	Amino acids and derivatives	Amino acids and derivatives	1188-37-0	C00624	ko01100//Metabolic pathways;ko01110//Biosynthesis of secondary metabolites;ko01130//Biosynthesis of antibiotics;ko01230//Biosynthesis of amino acids;ko01210//2-Oxocarboxylic acid metabolism;ko00220//Arginine biosynthesis	Amino acid metabolism;Global and overview maps	Metabolism
mws0193	60444	28508	23856	28926	30958	28140	27340	37904	32627	33881	34538.4	31978.4	-0.111103	0.718726	0.991111	0.156434	Positive	190.12	127	189.111	C7H15N3O3	[M+H]+	L-Homocitrulline	Amino acids and derivatives	Amino acids and derivatives	1190-49-4	-	-	-	-
pme0278	38128	24914	31575	32380	28100	33096	26986	25508	24442	27002	31019.4	27406.8	-0.178637	0.214509	0.991111	0.157753	Positive	191.1	128	190.095	C7H14N2O4	[M+H]+	2,6-Diaminooimelic acid	Amino acids and derivatives	Amino acids and derivatives	583-93-7	C00666	ko01100//Metabolic pathways;ko01110//Biosynthesis of secondary metabolites;ko01120//Microbial metabolism in diverse environments;ko01130//Biosynthesis of antibiotics;ko01230//Biosynthesis of amino acids;ko00300//Lysine biosynthesis	Amino acid metabolism;Global and overview maps	Metabolism
Zmyn000453	12227000	12104000	5997800	8346200	10542000	10190000	7927300	13697000	11011000	5442900	9843400	9653640	-0.0280837	0.920273	0.998266	0.33211	Negative	191.02	111.01	192.027	C6H8O7	[M-H]-	Isocitric Acid	Organic acids	Organic acids	320-77-4	C00311	ko01100//Metabolic pathways;ko01110//Biosynthesis of secondary metabolites;ko01120//Microbial metabolism in diverse environments;ko01130//Biosynthesis of antibiotics;ko01230//Biosynthesis of amino acids;ko01210//2-Oxocarboxylic acid metabolism;ko01200//Carbon metabolism;ko00630//Glyoxylate and dicarboxylate metabolism;ko00020//Citrate cycle (TCA cycle)	Carbohydrate metabolism;Global and overview maps	Metabolism
mws0281	3480400	5056500	2601400	3431800	3814900	4107400	3879900	6289500	4655300	2607100	3677000	4307840	0.228435	0.405898	0.991111	1.76285	Negative	191.02	111.01	192.027	C6H8O7	[M-H]-	Citric Acid	Organic acids	Organic acids	77-92-9	C00158	ko01100//Metabolic pathways;ko01110//Biosynthesis of secondary metabolites;ko01120//Microbial metabolism in diverse environments;ko01130//Biosynthesis of antibiotics;ko01230//Biosynthesis of amino acids;ko01210//2-Oxocarboxylic acid metabolism;ko01200//Carbon metabolism;ko00630//Glyoxylate and dicarboxylate metabolism;ko00250//Alanine, aspartate and glutamate metabolism;ko00020//Citrate cycle (TC…	Amino acid metabolism;Carbohydrate metabolism;Global and overview maps	Metabolism
pme2993	160520	168660	170070	128670	161130	196790	132450	165750	140360	90476	157810	145165	-0.120493	0.529399	0.991111	0.108511	Positive	193.05	133	192.042	C10H8O4	[M+H]+	Scopoletin(7-Hydroxy-5-methoxycoumarin)	Lignans and Coumarins	Coumarins	92-61-5	C01752	ko01110//Biosynthesis of secondary metabolites;ko00940//Phenylpropanoid biosynthesis	Biosynthesis of other secondary metabolites;Global and overview maps	Metabolism
mws0277	4505200	4510700	2214400	3356400	3822600	4496700	3402200	5820300	4908100	2261100	3681860	4177680	0.182267	0.527167	0.991111	0.969595	Negative	191.06	85	192.063	C7H12O6	[M-H]-	Quinic Acid	Organic acids	Organic acids	77-95-2	C00296	ko00400//Phenylalanine, tyrosine and tryptophan biosynthesis	Amino acid metabolism	Metabolism
mws1189	44483	56385	46327	62221	70026	57444	49656	49496	12038	63194	55888.4	46365.6	-0.269494	0.376278	0.991111	0.190926	Negative	193.04	72.8	194.033	C6H10O7	[M-H]-	D-Galacturonic acid(Gal A)*	Organic acids	Organic acids	685-73-4	C00333	ko01100//Metabolic pathways;ko02010//ABC transporters;ko00053//Ascorbate and aldarate metabolism;ko00520//Amino sugar and nucleotide sugar metabolism;ko00040//Pentose and glucuronate interconversions	Carbohydrate metabolism;Global and overview maps;Membrane transport	Environmental Information Processing;Metabolism
pme3705	62877	39955	81697	72926	65572	63293	86131	59171	16408	85904	64605.4	62181.4	-0.0551717	0.87153	0.992938	0.0472039	Negative	193.04	73	194.043	C6H10O7	[M-H]-	D-Glucoronic acid*	Others	Saccharides and Alcohols	-	C00191	ko01100//Metabolic pathways;ko00053//Ascorbate and aldarate metabolism;ko00520//Amino sugar and nucleotide sugar metabolism;ko00040//Pentose and glucuronate interconversions;ko00562//Inositol phosphate metabolism	Carbohydrate metabolism;Global and overview maps	Metabolism
Xmgn006542	57267	53224	83987	73410	58108	38421	53085	73104	59071	80465	65199.2	60829.2	-0.10009	0.655408	0.991111	0.00150964	Negative	193.05	133.03	194.057	C10H10O4	[M-H]-	Dimethyl Phthalate*	Others	Others	131-11-3	-	-	-	-
mws0014	783670	397040	543160	414780	588320	293740	369580	220050	380080	164400	545394	285570	-0.933454	0.0128134	0.42214	1.34645	Negative	193.05	134.01	194.058	C10H10O4	[M-H]-	Ferulic acid*	Phenolic acids	Phenolic acids	537-98-4	C01494	ko01100//Metabolic pathways;ko01110//Biosynthesis of secondary metabolites;ko00940//Phenylpropanoid biosynthesis	Biosynthesis of other secondary metabolites;Global and overview maps	Metabolism
Lmdn003756	56139	62644	54201	86838	65440	91204	57428	68017	70265	51589	65052.4	67700.6	0.0575663	0.774844	0.991111	0.0668109	Negative	193.05	135.05	194.058	C10H10O4	[M-H]-	Methyl caffeate*	Phenolic acids	Phenolic acids	3843-74-1	-	-	-	-
pme0422	377510	218250	226040	216350	294800	166750	184470	89701	219060	96661	266590	151328	-0.81694	0.0209094	0.550573	0.932095	Negative	193.06	134	194.058	C10H10O4	[M-H]-	Isoferulic Acid*	Phenolic acids	Phenolic acids	537-73-5	-	-	-	-
pme0534	1861400	1347200	961930	1194800	1350800	1788400	1413700	1349700	1081100	898860	1343226	1306352	-0.0401584	0.866214	0.992938	0.571454	Negative	195.05	74.9	196.058	C6H12O7	[M-H]-	Gluconic acid	Others	Saccharides and Alcohols	526-95-4	C00257	ko01100//Metabolic pathways;ko01110//Biosynthesis of secondary metabolites;ko01120//Microbial metabolism in diverse environments;ko01130//Biosynthesis of antibiotics;ko01200//Carbon metabolism;ko00030//Pentose phosphate pathway	Carbohydrate metabolism;Global and overview maps	Metabolism
mws0027	1030500	371110	772320	314790	772330	524950	962440	389380	852880	91066	652210	564143	-0.209275	0.682718	0.991111	0.315164	Negative	197.05	123	198.053	C9H10O5	[M-H]-	Syringic acid	Phenolic acids	Phenolic acids	530-57-4	C10833	ko01120//Microbial metabolism in diverse environments	Global and overview maps	Metabolism
mws5037	53168	73852	38797	45076	51002	31825	48800	62161	36941	35959	52379	43137.2	-0.280056	0.28707	0.991111	0.121909	Positive	203.14	86.1	202.132	C9H18N2O3	[M+H]+	Alanylleucine	Amino acids and derivatives	Amino acids and derivatives	1999-42-4	-	-	-	-
NK10251888	635450	362140	158780	226950	348910	394940	263040	411350	302360	146270	346446	303592	-0.190497	0.663141	0.991111	0.519138	Positive	203.15	70.07	202.143	C8H18N4O2	[M+H]+	NG,NG-Dimethyl-L-arginine	Others	Others	30315-93-6	-	-	-	-
mws0018	22878000	19943000	19365000	16650000	16627000	15502000	14340000	18747000	20904000	17226000	19092600	17343800	-0.138594	0.319292	0.991111	2.61052	Positive	203.22	83	202.216	C10H26N4	[M+H]+	Spermine	Alkaloids	Phenolamine	71-44-3	C00750	ko01100//Metabolic pathways;ko00330//Arginine and proline metabolism;ko00410//beta-Alanine metabolism;ko00480//Glutathione metabolism	Amino acid metabolism;Global and overview maps;Metabolism of other amino acids	Metabolism
mws0282	5602600	1369100	556040	877100	1845300	2351100	1102700	1683900	1047400	612380	2050028	1359496	-0.592572	0.493699	0.991111	2.452	Negative	203.08	116.05	204.09	C11H12N2O2	[M-H]-	L-Tryptophan	Amino acids and derivatives	Amino acids and derivatives	73-22-3	C00078	ko01100//Metabolic pathways;ko01110//Biosynthesis of secondary metabolites;ko01130//Biosynthesis of antibiotics;ko01230//Biosynthesis of amino acids;ko01210//2-Oxocarboxylic acid metabolism;ko00970//Aminoacyl-tRNA biosynthesis;ko00380//Tryptophan metabolism;ko00260//Glycine, serine and threonine metabolism;ko00400//Phenylalanine, tyrosine and tryptophan biosynthesis;ko00966//Glucosinolate biosynt…	Amino acid metabolism;Biosynthesis of other secondary metabolites;Global and overview maps;Translation	Genetic Information Processing;Metabolism
Zmtn001464	205630	198980	43358	152270	187330	160160	108910	122440	133530	90547	157514	123117	-0.355442	0.316484	0.991111	0.481182	Negative	204.03	160.04	205.038	C10H7NO4	[M-H]-	4,8-Dihydroxyquinoline-2-carboxylic acid	Organic acids	Organic acids	59-00-7	C02470	ko00380//Tryptophan metabolism	Amino acid metabolism	Metabolism
pmb0818	283590	61656	32005	58953	79434	101150	40498	69994	46665	31000	103128	57861.4	-0.833757	0.368013	0.991111	0.623061	Positive	206.1	147.5	205.074	C11H11NO3	[M+H]+	Methoxyindoleacetic acid	Alkaloids	Plumerane	3471-31-6	C05660	ko00380//Tryptophan metabolism	Amino acid metabolism	Metabolism
mws2125	4274.5	33202	2359.3	56080	7124.9	64743	3840.8	10289	5381	4691.6	20608.1	17789.1	-0.212222	0.862646	0.992938	0.0420301	Negative	166.98	78.7	205.938	C3H4KO6P	[M-K]-	Phosphoenolpyruvic acid	Organic acids	Organic acids	4265-07-0	C00074	ko01100//Metabolic pathways;ko01110//Biosynthesis of secondary metabolites;ko01120//Microbial metabolism in diverse environments;ko01130//Biosynthesis of antibiotics;ko01230//Biosynthesis of amino acids;ko01200//Carbon metabolism;ko00400//Phenylalanine, tyrosine and tryptophan biosynthesis;ko00020//Citrate cycle (TCA cycle);ko00710//Carbon fixation in photosynthetic organisms;ko00010//Glycolysis …	Amino acid metabolism;Carbohydrate metabolism;Energy metabolism;Global and overview maps	Metabolism
Lmln010063	916480	963210	988010	897340	893540	980980	842770	909960	980120	946650	931716	932096	0.000588283	0.9908	0.998266	0.0240274	Negative	205.16	189.13	206.167	C14H22O	[M-H]-	2,6-Di-t-butylphenol	Phenolic acids	Phenolic acids	128-39-2	-	-	-	-
pmb2620	22071	25704	27248	28618	21014	23185	26462	21421	17497	30645	24931	23842	-0.0644355	0.694273	0.991111	0.0327563	Negative	207.07	133.1	208.074	C11H12O4	[M-H]-	3,4-Dimethoxycinnamic acid	Phenolic acids	Phenolic acids	14737-89-4	-	-	-	-
mws1212	23704	22851	34325	33757	23067	20569	23282	20700	15959	24507	27540.8	21003.4	-0.390948	0.0635902	0.954975	0.130141	Positive	209.08	177.3	208.074	C11H12O4	[M+H]+	Methyl ferulate	Phenolic acids	Phenolic acids	-	-	-	-	-
pme3443	281910	323930	342960	318480	406000	246300	234240	254370	287040	246950	334656	253780	-0.399101	0.00665125	0.265163	0.606667	Negative	207.07	192	208.074	C11H12O4	[M-H]-	Sinapinaldehyde	Phenolic acids	Phenolic acids	4206-58-0	C05610	ko01100//Metabolic pathways;ko01110//Biosynthesis of secondary metabolites;ko00940//Phenylpropanoid biosynthesis	Biosynthesis of other secondary metabolites;Global and overview maps	Metabolism
Zmpn00199	220400	119670	107260	133180	155810	444660	137010	244130	66730	59766	147264	190459	0.371077	0.57754	0.991111	0.104773	Negative	209.03	85.03	210.038	C6H10O8	[M-H]-	Mucic acid*	Others	Others	526-99-8	C00879	ko00053//Ascorbate and aldarate metabolism	Carbohydrate metabolism	Metabolism
Zmyn000108	234020	147940	77494	171430	140710	358650	164550	189770	100120	90517	154319	180721	0.227854	0.64106	0.991111	0.00525608	Negative	209.03	85.03	210.038	C6H10O8	[M-H]-	D-Saccharic acid*	Others	Saccharides and Alcohols	87-73-0	C00818	ko01100//Metabolic pathways;ko00053//Ascorbate and aldarate metabolism	Carbohydrate metabolism;Global and overview maps	Metabolism
Hmcn000192	375490	224980	192710	253060	304600	508410	326100	207550	219850	172360	270168	286854	0.0864598	0.814911	0.991111	0.152888	Negative	209.07	59.01	210.073	C7H14O7	[M-H]-	Sedoheptulose	Others	Saccharides and Alcohols	3019-74-7	C02076	ko00710//Carbon fixation in photosynthetic organisms	Energy metabolism	Metabolism
mws0853	29370	13002	29728	24289	26557	28156	25371	20321	30038	19201	24589.2	24617.4	0.0016536	0.994148	0.998266	0.00657431	Negative	209.08	179	210.089	C11H14O4	[M-H]-	Sinapyl alcohol	Phenolic acids	Phenolic acids	537-33-7	C02325	ko01100//Metabolic pathways;ko01110//Biosynthesis of secondary metabolites;ko00940//Phenylpropanoid biosynthesis	Biosynthesis of other secondary metabolites;Global and overview maps	Metabolism
pme1654	615480	537750	857900	756660	595620	210460	790080	413260	476140	818990	672682	541786	-0.312202	0.343381	0.991111	0.43753	Negative	209.12	59.02	210.126	C12H18O3	[M-H]-	Jasmonic acid	Organic acids	Organic acids	77026-92-7	C08491	ko01100//Metabolic pathways;ko01110//Biosynthesis of secondary metabolites;ko00592//alpha-Linolenic acid metabolism;ko04075//Plant hormone signal transduction	Global and overview maps;Lipid metabolism;Signal transduction	Environmental Information Processing;Metabolism
pmb2507	21133	63067	23781	54409	43525	40319	32500	33717	49171	33326	41183	37806.6	-0.123411	0.712592	0.991111	0.013331	Negative	213.1	97	214.024	C5H11O7P	[M-H]-	2-Deoxyribose 1-phosphate	Nucleotides and derivatives	Nucleotides and derivatives	17210-42-3	C00672	ko00240//Pyrimidine metabolism;ko00030//Pentose phosphate pathway	Carbohydrate metabolism;Nucleotide metabolism	Metabolism
Hmln002597	29633	30620	43844	38114	25588	18711	23222	32748	26583	37700	33559.8	27792.8	-0.272023	0.254627	0.991111	0.0814393	Negative	193.05	161.02	216.04	C10H9NaO4	[M-Na]-	Sodium ferulate	Others	Others	-	-	-	-	-
pme2566	3719400	4258300	3227900	2997000	3263300	5617000	3456400	2540300	4422500	3865100	3493180	3980260	0.188322	0.408668	0.991111	0.244318	Negative	217.08	199	218.09	C8H14N2O5	[M-H]-	(5-L-Glutamyl)-L-amino acid	Amino acids and derivatives	Amino acids and derivatives	5875-41-2	C03740	ko01100//Metabolic pathways;ko00480//Glutathione metabolism	Global and overview maps;Metabolism of other amino acids	Metabolism
mws0677	41154	23210	19542	22058	31799	32202	37669	21017	33109	20486	27552.6	28896.6	0.0687113	0.805005	0.991111	0.0408142	Positive	219.11	160	218.106	C12H14N2O2	[M+H]+	N-Acetyl-5-hydroxytryptamine	Alkaloids	Alkaloids	1210-83-9	C00978	ko01100//Metabolic pathways;ko00380//Tryptophan metabolism	Amino acid metabolism;Global and overview maps	Metabolism
Lmrj001698	222180	143040	45900	39142	245800	160570	90411	93759	241170	21453	139212	121473	-0.196657	0.762869	0.991111	0.292699	Positive	219.13	60.04	218.127	C9H18N2O4	[M+H]+	L-Seryl-L-Isoleucine	Amino acids and derivatives	Amino acids and derivatives	91086-51-0	-	-	-	-
mws1337	4498600	3411100	4344900	2999500	4235000	4147500	3420200	3993200	3405200	3509600	3897820	3695140	-0.0770384	0.558609	0.991111	0.929112	Positive	220.12	202.1	219.111	C9H17NO5	[M+H]+	D-Pantothenic Acid	Others	Vitamin	79-83-4	C00864	ko01100//Metabolic pathways;ko01110//Biosynthesis of secondary metabolites;ko00410//beta-Alanine metabolism;ko00770//Pantothenate and CoA biosynthesis	Global and overview maps;Metabolism of cofactors and vitamins;Metabolism of other amino acids	Metabolism
mws4174	33900	31535	33693	35413	39514	22528	55844	31336	45988	40736	34811	39286.4	0.174487	0.471206	0.991111	0.119808	Positive	222.1	138	221.09	C8H15NO6	[M+H]+	N-Acetyl-mannosamine*	Others	Others	7772-94-3	-	-	-	-
pme2755	551600	593060	558710	602940	537710	476120	478060	611970	660290	676210	568804	580530	0.029439	0.802245	0.991111	0.101055	Positive	222	144	221.09	C8H15NO6	[M+H]+	N-Acetyl-D-glucosamine	Others	Saccharides and Alcohols	7512-17-6	C00140	ko01100//Metabolic pathways;ko02010//ABC transporters;ko00520//Amino sugar and nucleotide sugar metabolism	Carbohydrate metabolism;Global and overview maps;Membrane transport	Environmental Information Processing;Metabolism
mws2608	55093	10960	39455	26756	45081	45181	32336	25719	23997	29731	35469	31392.8	-0.176125	0.645017	0.991111	0.170091	Positive	222.1	84.05	221.09	C8H15NO6	[M+H]+	N-Acetyl-D-galactosamine*	Others	Others	1811-31-0	-	-	-	-
mws5042	302350	212330	60895	70841	314230	242710	136500	141190	332450	56935	192129	181957	-0.0784792	0.891872	0.997952	0.277381	Positive	223.11	120.09	222.1	C11H14N2O3	[M+H]+	Glycylphenylalanine	Amino acids and derivatives	Amino acids and derivatives	721-66-4	-	-	-	-
mws0520	55903	33563	45536	41802	45609	28190	49646	29857	52671	34438	44482.6	38960.4	-0.191233	0.402555	0.991111	0.120059	Positive	224.09	136	223.084	C11H13NO4	[M+H]+	N-Acetyl-L-tyrosine	Amino acids and derivatives	Amino acids and derivatives	537-55-3	-	-	-	-
Lmyp003951	547130	339340	359710	173410	439560	376160	405700	384990	693650	103620	371830	392824	0.0792399	0.855878	0.992938	0.10463	Positive	227.09	181.09	226.084	C11H14O5	[M+H]+	3-Hydroxy-1-(4-hydroxy-3,5-dimethoxyphenyl)propan-1-one	Phenolic acids	Phenolic acids	-	-	-	-	-
pme1194	208260	96386	87596	73704	322700	124760	95353	88408	307290	64449	157729	136052	-0.213292	0.746633	0.991111	0.259529	Positive	228.1	112	227.091	C9H13N3O4	[M+H]+	Deoxycytidine	Nucleotides and derivatives	Nucleotides and derivatives	951-77-9	C00881	ko00240//Pyrimidine metabolism	Nucleotide metabolism	Metabolism
Zmjn003398	234780	263270	256700	281990	262620	9771.6	485730	102600	255800	224010	259872	215582	-0.269562	0.599057	0.991111	0.097229	Negative	227.13	183.14	228.136	C12H20O4	[M-H]-	Traumatic Acid	Others	Others	6402-36-4	C16308	ko01110//Biosynthesis of secondary metabolites;ko00592//alpha-Linolenic acid metabolism	Global and overview maps;Lipid metabolism	Metabolism
mws0119	15855000	14549000	11428000	11847000	12790000	10427000	13919000	11270000	11593000	12335000	13293800	11908800	-0.158726	0.212378	0.991111	2.98541	Negative	227.2	227.2	228.209	C14H28O2	[M-H]-	Myristic Acid	Lipids	Free fatty acids	544-63-8	C06424	ko01100//Metabolic pathways;ko00061//Fatty acid biosynthesis	Global and overview maps;Lipid metabolism	Metabolism
Lmhp001670	1032600	765140	160240	129060	1668000	821990	354660	471920	1568600	66433	751008	656721	-0.193549	0.813445	0.991111	0.577748	Positive	231.16	72.08	231.17	C11H22N2O3	[M+H]+	L-Valyl-L-Leucine	Amino acids and derivatives	Amino acids and derivatives	3989-97-7	-	-	-	-
pmb0490	38155	20963	103250	42174	34156	21773	50835	8004.1	10146	85066	47739.6	35164.8	-0.441054	0.55617	0.991111	0.140128	Positive	235.14	147.04	234.137	C13H18N2O2	[M+H]+	p-Coumaroylputrescine	Alkaloids	Phenolamine	34136-53-3	C18326	ko00330//Arginine and proline metabolism	Amino acid metabolism	Metabolism
pmb0962	62739	26860	10470	20434	16983	47905	16136	129400	8942.6	7861.9	27497.2	42049.1	0.61279	0.573428	0.991111	0.165506	Positive	235.1	118.3	234.158	C10H22N2O4	[M+H]+	L-Lysine butyrate	Amino acids and derivatives	Amino acids and derivatives	80407-71-2	-	-	-	-
ML10174588	1032700	936960	894620	717930	979640	759030	813470	888010	734050	843750	912370	807662	-0.175867	0.121973	0.972641	0.816604	Negative	233.16	233.16	234.162	C15H22O2	[M-H]-	Confertifoline	Others	Others	1811-23-0	-	-	-	-
mws4176	211710	130960	28499	26008	244910	156120	76739	102080	257500	14255	128417	121339	-0.0817997	0.910564	0.998266	0.210868	Positive	237.12	120.09	236.116	C12H16N2O3	[M+H]+	L-Alanyl-L-Phenylalanine	Amino acids and derivatives	Amino acids and derivatives	3061-90-3	-	-	-	-
Lmhn003240	80682	76466	32066	56412	61638	76441	46865	70667	52520	44004	61452.8	58099.4	-0.0809555	0.764202	0.991111	0.144727	Negative	237.04	121.03	238.048	C11H10O6	[M-H]-	Benzoylmalic acid	Phenolic acids	Phenolic acids	-	-	-	-	-
pmn001320	131370	47031	124540	62234	119220	44318	78751	38857	63232	120790	96879	69189.6	-0.485629	0.260686	0.991111	0.417835	Negative	237.08	163.04	238.084	C12H14O5	[M-H]-	1-O-p-Cumaroylglycerol	Phenolic acids	Phenolic acids	106055-11-2	-	-	-	-
pme2827	8858900	8334700	7928200	7464400	7514600	7959200	7874100	6952800	7332200	7352600	8020160	7494180	-0.0978604	0.141145	0.991111	1.9721	Negative	239	223	240.245	C16H32O	[M-H]-	Palmitaldehyde	Others	Others	629-80-1	C00517	ko00071//Fatty acid degradation	Lipid metabolism	Metabolism
pme0264	262920	138560	104300	89267	301070	161180	111680	102320	300100	83340	179223	151724	-0.24031	0.649885	0.991111	0.363218	Positive	243.1	127	242.09	C10H14N2O5	[M+H]+	Thymidine	Nucleotides and derivatives	Nucleotides and derivatives	50-89-5	C00214	ko01100//Metabolic pathways;ko00240//Pyrimidine metabolism	Global and overview maps;Nucleotide metabolism	Metabolism
mws0359	218020	201830	140050	142630	192250	147420	194630	178990	174280	162520	178956	171568	-0.0608244	0.688586	0.991111	0.188405	Negative	241.22	241.22	242.225	C15H30O2	[M-H]-	Pentadecanoic Acid	Lipids	Free fatty acids	1002-84-2	-	-	-	-
ML10190527	60254	44394	38194	52936	38827	35337	44991	29746	28388	37061	46921	35104.6	-0.418574	0.052117	0.953996	0.291598	Negative	241.22	225.02	242.225	C15H30O2	[M-H]-	(+)-12-methyl myristic acid	Others	Others	-	-	-	-	-
pme3732	2917600	1609200	2056100	1299000	2018400	2615100	2863000	2072600	2715200	1074400	1980060	2268060	0.195915	0.517812	0.991111	0.567934	Positive	244.09	112	243.086	C9H13N3O5	[M+H]+	Cytidine	Nucleotides and derivatives	Nucleotides and derivatives	65-46-3	C00475	ko01100//Metabolic pathways;ko00240//Pyrimidine metabolism	Global and overview maps;Nucleotide metabolism	Metabolism
ML10180524	2521400	1178200	1737800	1426900	1870700	2416500	2477900	1935900	2089800	889010	1747000	1961822	0.167315	0.573637	0.991111	0.461998	Positive	244.09	112.05	243.086	C9H13N3O5	[M+H]+	Cytarabine	Others	Others	147-94-4	-	-	-	-
mws0248	714990	492830	592540	389710	592970	834960	703890	694300	577550	363930	556608	634926	0.189927	0.43861	0.991111	0.342378	Negative	243.06	110	244.07	C9H12N2O6	[M-H]-	Uridine*	Nucleotides and derivatives	Nucleotides and derivatives	58-96-8	C00299	ko01100//Metabolic pathways;ko00240//Pyrimidine metabolism	Global and overview maps;Nucleotide metabolism	Metabolism
pme2266	95739	80390	129450	111190	105280	59852	134750	72678	103000	108090	104410	95674	-0.126058	0.591024	0.991111	0.034031	Positive	245.1	227	244.088	C10H16N2O3S	[M+H]+	Biotin	Others	Vitamin	58-85-5	C00120	ko01100//Metabolic pathways;ko02010//ABC transporters;ko00780//Biotin metabolism	Global and overview maps;Membrane transport;Metabolism of cofactors and vitamins	Environmental Information Processing;Metabolism
Lmhp002031	751790	509810	135160	129610	1075800	634540	335490	446060	1080800	54763	520434	510331	-0.0282831	0.968708	0.998266	0.281689	Positive	245.18	86.1	245.186	C12H24N2O3	[M+H]+	L-Leucyl-L-Leucine	Amino acids and derivatives	Amino acids and derivatives	3303-31-9	-	-	-	-
Lmrj002087	143740	80336	31774	41474	216810	132680	66056	77819	185070	19343	102827	96193.6	-0.0962035	0.886274	0.996226	0.179016	Positive	247.13	86.09	246.121	C10H18N2O5	[M+H]+	L-Isoleucyl-L-Aspartate	Amino acids and derivatives	Amino acids and derivatives	-	-	-	-	-
pme3961	661240	360460	347310	374100	715250	916500	264580	702380	940420	248420	491672	614460	0.321623	0.49579	0.991111	0.307429	Positive	252.11	136	251.102	C10H13N5O3	[M+H]+	Deoxyadenosine*	Nucleotides and derivatives	Nucleotides and derivatives	958-09-8	C00559	ko01100//Metabolic pathways;ko00230//Purine metabolism	Global and overview maps;Nucleotide metabolism	Metabolism
mws0361	14136	19880	9375.5	8630	12277	7054.6	11412	10169	16576	11427	12859.7	11327.7	-0.182999	0.56225	0.991111	0.0598798	Negative	253.22	235.19	254.225	C16H30O2	[M-H]-	Palmitoleic Acid	Lipids	Free fatty acids	373-49-9	C08362	ko00061//Fatty acid biosynthesis	Lipid metabolism	Metabolism
pma3101	2366100	1409400	1248000	857320	1134200	1994600	2023400	1696400	1601800	1131600	1403004	1689560	0.268128	0.373085	0.991111	0.385321	Positive	256.08	124.1	256.082	C11H14NO6+	[M]+	Nicotinate D-ribonucleoside	Others	Vitamin	17720-18-2	C05841	ko01100//Metabolic pathways;ko00760//Nicotinate and nicotinamide metabolism	Global and overview maps;Metabolism of cofactors and vitamins	Metabolism
pmn001578	17456000	14434000	12628000	14055000	16346000	11439000	13512000	12678000	14606000	16997000	14983800	13846400	-0.113893	0.39801	0.991111	3.12426	Negative	255.23	255.23	256.24	C16H32O2	[M-H]-	Palmitic acid	Lipids	Free fatty acids	-	C00249	ko01100//Metabolic pathways;ko01040//Biosynthesis of unsaturated fatty acids;ko00061//Fatty acid biosynthesis;ko00071//Fatty acid degradation;ko00062//Fatty acid elongation;ko00073//Cutin, suberine and wax biosynthesis;ko01212//Fatty acid metabolism	Global and overview maps;Lipid metabolism	Metabolism
mws0120	320850	105840	131010	304950	347660	313600	486240	312440	266130	184340	242062	312550	0.36871	0.350214	0.991111	0.390433	Positive	258.11	104.11	257.103	C8H20NO6P	[M+H]+	Choline alfoscerate	Lipids	PC	28319-77-9	C00670	ko00564//Glycerophospholipid metabolism;ko00565//Ether lipid metabolism	Lipid metabolism	Metabolism
Zmyn000110	30234	4504.9	12435	18220	24807	13155	23221	22192	12569	8102.2	18040.2	15847.8	-0.186928	0.695035	0.991111	0.0682167	Negative	258.04	78.96	259.046	C6H14NO8P	[M-H]-	D-Glucosamine 1-phosphate	Others	Saccharides and Alcohols	2152-75-2	C06156	ko01100//Metabolic pathways;ko01130//Biosynthesis of antibiotics;ko00520//Amino sugar and nucleotide sugar metabolism;ko04931//Insulin resistance	Carbohydrate metabolism;Endocrine and metabolic diseases;Global and overview maps	Human Diseases;Metabolism
mws1090	621410	727720	227540	1644300	603760	1471100	516620	718460	558510	290560	764946	711050	-0.105407	0.866421	0.992938	0.149698	Negative	259.02	97	260.03	C6H13O9P	[M-H]-	Glucose-1-phosphate*	Others	Saccharides and Alcohols	59-56-3	C00103	ko01100//Metabolic pathways;ko01110//Biosynthesis of secondary metabolites;ko01120//Microbial metabolism in diverse environments;ko01130//Biosynthesis of antibiotics;ko00052//Galactose metabolism;ko00520//Amino sugar and nucleotide sugar metabolism;ko00040//Pentose and glucuronate interconversions;ko00500//Starch and sucrose metabolism;ko00010//Glycolysis / Gluconeogenesis	Carbohydrate metabolism;Global and overview maps	Metabolism
mws0866	584280	651400	202590	1454500	584330	1321800	597010	742150	511780	280090	695420	690566	-0.0101053	0.986088	0.998266	0.0154749	Negative	259.02	97	260.03	C6H13O9P	[M-H]-	D-Glucose 6-phosphate*	Others	Saccharides and Alcohols	56-73-5	C00092	ko01100//Metabolic pathways;ko01130//Biosynthesis of antibiotics;ko00500//Starch and sucrose metabolism;ko04931//Insulin resistance;ko00562//Inositol phosphate metabolism	Carbohydrate metabolism;Endocrine and metabolic diseases;Global and overview maps	Human Diseases;Metabolism
pme3313	205380	265260	72322	557900	237330	597590	217440	260340	213950	95489	267638	276962	0.0494019	0.938098	0.998266	0.0334789	Negative	259	97	260.03	C6H13O9P	[M-H]-	D-Fructose 6-phosphate*	Others	Saccharides and Alcohols	643-13-0	C00085	ko01100//Metabolic pathways;ko01120//Microbial metabolism in diverse environments;ko01200//Carbon metabolism;ko00052//Galactose metabolism;ko00500//Starch and sucrose metabolism;ko00710//Carbon fixation in photosynthetic organisms;ko04931//Insulin resistance	Carbohydrate metabolism;Endocrine and metabolic diseases;Energy metabolism;Global and overview maps	Human Diseases;Metabolism
Lmhp001732	57501	40568	54480	36025	51670	27292	35865	36261	41945	54938	48048.8	39260.2	-0.291433	0.192076	0.991111	0.231825	Positive	263.13	70.07	263.139	C14H18N2O3	[M+H]+	L-Prolyl-L-Phenylalanine	Amino acids and derivatives	Amino acids and derivatives	13589-02-1	-	-	-	-
Hmjp000461	37927	35218	26322	21863	30326	33564	46304	30370	33366	30206	30331.2	34762	0.196709	0.317853	0.991111	0.0713137	Positive	265.08	103.04	264.084	C10H16O8	[M+H]+	3-O-Glucoside-3-hydroxy-y-butyrolactone	Others	Others	-	-	-	-	-
pmb0896	277490	116070	1048700	260810	369140	118320	416520	53015	310490	554090	414442	290487	-0.512697	0.528383	0.991111	0.271322	Positive	265.15	177.05	264.147	C14H20N2O3	[M+H]+	N-Feruloylputrescine*	Alkaloids	Phenolamine	501-13-3	C10497	ko00330//Arginine and proline metabolism	Amino acid metabolism	Metabolism
Lmhp002001	567760	401540	69883	90188	883090	430760	241340	294380	861530	41785	402492	373959	-0.106081	0.892817	0.997952	0.328911	Positive	265.15	72.08	265.155	C14H20N2O3	[M+H]+	L-Valyl-L-Phenylalanine*	Amino acids and derivatives	Amino acids and derivatives	3918-92-1	-	-	-	-
Hmsn000210	3733800	4137700	2938200	3675500	4324000	4821200	3244200	6256900	4355900	3242200	3761840	4384080	0.220836	0.337687	0.991111	1.47475	Negative	133.01	115.01	266.224	C17H30O2	[M-H]-	Methyl 7,10-hexadecadienoate	Lipids	Free fatty acids	-	-	-	-	-
pme0230	358820	355640	730280	631390	527890	963910	337210	742830	848020	598330	520804	698060	0.422611	0.214091	0.991111	0.89221	Positive	268.1	136.06	267.097	C10H13N5O4	[M+H]+	Adenosine*	Nucleotides and derivatives	Nucleotides and derivatives	58-61-7	C00212	ko01100//Metabolic pathways;ko00230//Purine metabolism	Global and overview maps;Nucleotide metabolism	Metabolism
pme1184	749450	346300	204710	224080	975110	481080	264430	321700	949640	130970	499930	429564	-0.218853	0.745367	0.991111	0.528936	Positive	268.1	152	267.097	C10H13N5O4	[M+H]+	Deoxyguanosine*	Nucleotides and derivatives	Nucleotides and derivatives	961-07-9	C00330	ko01100//Metabolic pathways;ko00230//Purine metabolism	Global and overview maps;Nucleotide metabolism	Metabolism
pme2890	34291	20101	11634	20570	63093	33850	26782	21459	43296	9505.4	29937.8	26978.5	-0.150159	0.788997	0.991111	0.0926569	Positive	269.06	136	268.055	C8H16N2O4S2	[M+H]+	L-Homocystine	Amino acids and derivatives	Amino acids and derivatives	626-72-2	C01817	ko00270//Cysteine and methionine metabolism	Amino acid metabolism	Metabolism
mws1060	2150200	3565800	2242700	4815300	2331300	2859700	3733600	3729300	2489000	6027100	3021060	3767740	0.318645	0.380118	0.991111	1.19328	Negative	267.07	135	268.081	C10H12N4O5	[M-H]-	9-(Arabinofuranosyl)hypoxanthine	Nucleotides and derivatives	Nucleotides and derivatives	7013-16-3	-	-	-	-
pmp000087	66315	22129	39249	26982	34768	39121	34333	19323	79281	19698	37888.6	38351.2	0.0175079	0.973298	0.998266	0.0493123	Positive	269.1	177.05	268.095	C13H16O6	[M+H]+	2-Feruloyl-sn-glycerol	Phenolic acids	Phenolic acids	-	-	-	-	-
mws0383	428700	382930	335030	282980	465930	332560	299650	233080	346280	332490	379114	308812	-0.295903	0.104771	0.972641	0.781471	Negative	267.23	267.23	268.24	C17H32O2	[M-H]-	Cis-10-Heptadecenoic Acid	Lipids	Free fatty acids	29743-97-3	-	-	-	-
Lmmn003323	68681	54561	47633	46905	54915	42767	73225	45487	39752	48203	54539	49886.8	-0.12863	0.53427	0.991111	0.131107	Negative	271.23	225.22	272.235	C16H32O3	[M-H]-	2-Hydroxyhexadecanoic acid	Organic acids	Organic acids	764-67-0	-	-	-	-
pmp001264	1313700	1261200	988500	1255500	1234800	1305600	1014700	1190100	1027500	1153300	1210740	1138240	-0.0890843	0.383321	0.991111	0.743952	Positive	274.27	256.27	273.267	C16H35NO2	[M+H]+	Hexadecylsphingosine	Lipids	Sphingolipids	-	-	-	-	-
pme1712	33848	19134	18529	27196	28711	34695	22587	26686	17532	15001	25483.6	23300.2	-0.129227	0.644917	0.991111	0.10013	Negative	275	257	276.132	C11H20N2O6	[M-H]-	L-Saccharopine	Amino acids and derivatives	Amino acids and derivatives	997-68-2	C00449	ko01100//Metabolic pathways;ko01110//Biosynthesis of secondary metabolites;ko01130//Biosynthesis of antibiotics;ko01230//Biosynthesis of amino acids;ko00300//Lysine biosynthesis;ko00310//Lysine degradation	Amino acid metabolism;Global and overview maps	Metabolism
pmb1574	25905	17109	20600	13706	26422	29232	32504	12452	31900	10811	20748.4	23379.8	0.172263	0.640787	0.991111	0.0392819	Positive	277.2	93	276.209	C18H28O2	[M+H]+	Octadecadien-6-ynoic acid	Lipids	Glycerol ester	-	-	-	-	-
Lmlp012720	15897000	15408000	16873000	15006000	16924000	15222000	12684000	12561000	12097000	15743000	16021600	13661400	-0.229913	0.0236722	0.550573	4.31622	Positive	279.16	149.02	278.152	C16H22O4	[M+H]+	Dibutyl phthalate*	Phenolic acids	Phenolic acids	84-74-2	-	-	-	-
mws5035	1246700	705640	147520	147420	1341900	1106500	489210	652530	1435500	74315	717836	751611	0.0663319	0.925512	0.998266	0.342239	Positive	279.17	120.08	278.163	C15H22N2O3	[M+H]+	Leucylphenylalanine	Amino acids and derivatives	Amino acids and derivatives	56217-82-4	-	-	-	-
mws0367	15339000	13180000	10668000	11587000	13870000	12409000	12661000	11670000	12572000	11734000	12928800	12209200	-0.0826197	0.423541	0.991111	2.50826	Negative	277.22	277.22	278.225	C18H30O2	[M-H]-	α-Linolenic Acid*	Lipids	Free fatty acids	463-40-1	C06427	ko01100//Metabolic pathways;ko01110//Biosynthesis of secondary metabolites;ko01040//Biosynthesis of unsaturated fatty acids;ko00592//alpha-Linolenic acid metabolism	Global and overview maps;Lipid metabolism	Metabolism
pmb0889	1950400	880790	1149300	914200	1275900	1398600	1544100	916880	1146000	706850	1234118	1142486	-0.111304	0.719912	0.991111	0.695032	Positive	279.23	95.1	278.225	C18H30O2	[M+H]+	Punicic acid	Lipids	Free fatty acids	544-72-9	-	-	-	-
pmb1650	4639100	4418700	5131100	4491000	5027400	4307400	3666100	3539900	3311400	4396200	4741460	3844200	-0.302648	0.00846175	0.316258	2.56436	Positive	279.2	149.4	278.225	C18H30O2	[M+H]+	Octadeca-11E,13E,15Z-trienoic acid	Lipids	Glycerol ester	25575-00-2	-	-	-	-
mws0366	16037000	13426000	10657000	12008000	14737000	12459000	11972000	12348000	13580000	11986000	13373000	12469000	-0.100977	0.391606	0.991111	2.72628	Negative	277.22	277.22	278.225	C18H30O2	[M-H]-	γ-Linolenic Acid*	Lipids	Free fatty acids	506-26-3	C06426	ko01100//Metabolic pathways;ko00591//Linoleic acid metabolism;ko01040//Biosynthesis of unsaturated fatty acids	Global and overview maps;Lipid metabolism	Metabolism
Lmhn002926	4464000	3204100	3355500	3391400	3884200	3945600	2843900	3227500	3994900	2921600	3659840	3386700	-0.1119	0.44269	0.991111	1.31895	Negative	279.05	163.04	280.058	C13H12O7	[M-H]-	p-Coumaroylmalic acid	Phenolic acids	Phenolic acids	-	-	-	-	-
mws0629	63231	38289	53326	45035	63360	47311	75628	42750	49849	49812	52648.2	53070	0.0115123	0.957206	0.998266	0.0249386	Positive	281.11	166	280.106	C13H16N2O5	[M+H]+	L-Aspartyl-L-Phenylalanine	Amino acids and derivatives	Amino acids and derivatives	13433-09-5	-	-	-	-
mws1491	21457000	17946000	19863000	19252000	24184000	13673000	16767000	14573000	17463000	23714000	20540400	17238000	-0.252872	0.147821	0.991111	4.75773	Negative	279.23	279.23	280.24	C18H32O2	[M-H]-	Linoleic acid*	Lipids	Free fatty acids	60-33-3	C01595	ko01100//Metabolic pathways;ko00591//Linoleic acid metabolism;ko01040//Biosynthesis of unsaturated fatty acids	Global and overview maps;Lipid metabolism	Metabolism
Lmbn006152	57930	54811	56299	58270	75121	46196	48166	46806	56036	71469	60486.2	53734.6	-0.170755	0.296513	0.991111	0.199224	Negative	279.23	59.01	280.24	C18H32O2	[M-H]-	(9Z,11E)-Octadecadienoic acid*	Lipids	Free fatty acids	2540-56-9	C04056	ko00591//Linoleic acid metabolism	Lipid metabolism	Metabolism
YC512118	42837	106740	115310	77720	46081	69708	51792	128600	43045	68664	77737.6	72361.8	-0.103384	0.805693	0.991111	0.117666	Positive	282.28	247.24	281.272	C18H35NO	[M+H]+	Octadecenoic amide	Others	Others	-	-	-	-	-
mws0396	13678000	11204000	15179000	13161000	13258000	8635700	11583000	9289100	9696000	16330000	13296000	11106760	-0.259554	0.191102	0.991111	3.32704	Negative	281.25	281.25	282.256	C18H34O2	[M-H]-	Elaidic Acid	Lipids	Free fatty acids	112-79-8	-	-	-	-
mws2623	5354300	4079400	5180500	5060100	5026500	3186300	3945300	3489900	3794200	5659300	4940160	4015000	-0.299158	0.0930944	0.972641	2.45602	Negative	281.25	281.25	282.256	C18H34O2	[M-H]-	11-Octadecanoic acid(Vaccenic acid)	Lipids	Free fatty acids	506-17-2	-	-	-	-
Zmyp000878	17966000	10685000	15843000	14814000	15157000	15890000	20333000	16856000	16762000	10687000	14893000	16105600	0.112928	0.552245	0.991111	1.99436	Positive	284.1	152.06	283.092	C10H13N5O5	[M+H]+	2-Hydroxyadenosine	Nucleotides and derivatives	Nucleotides and derivatives	1818-71-9	-	-	-	-
pme1178	12572000	7350800	12011000	9993300	10882000	11637000	15063000	12640000	12004000	8560300	10561820	11980860	0.181873	0.337114	0.991111	2.43093	Positive	284.1	152	283.092	C10H13N5O5	[M+H]+	Guanosine	Nucleotides and derivatives	Nucleotides and derivatives	118-00-3	C00387	ko01100//Metabolic pathways;ko00230//Purine metabolism	Global and overview maps;Nucleotide metabolism	Metabolism
mws0668	556860	451590	595190	706430	532750	418920	614260	602050	433730	764900	568564	566772	-0.00455427	0.981892	0.998266	0.00406269	Negative	283.07	151	284.076	C10H12N4O6	[M-H]-	Xanthosine	Nucleotides and derivatives	Nucleotides and derivatives	146-80-5	C01762	ko01100//Metabolic pathways;ko01110//Biosynthesis of secondary metabolites;ko00230//Purine metabolism;ko00232//Caffeine metabolism	Biosynthesis of other secondary metabolites;Global and overview maps;Nucleotide metabolism	Metabolism
mws1489	22449000	28692000	23981000	20687000	22568000	19694000	19165000	21630000	23061000	23564000	23675400	21422800	-0.144242	0.201182	0.991111	2.699	Negative	283.26	283.26	284.272	C18H36O2	[M-H]-	Stearic Acid	Lipids	Free fatty acids	-	C01530	ko01040//Biosynthesis of unsaturated fatty acids;ko00061//Fatty acid biosynthesis	Lipid metabolism	Metabolism
mws0064	122290	52890	42190	20234	66624	84642	68663	34909	93378	15404	60845.6	59399.2	-0.0347094	0.950702	0.998266	0.153273	Negative	287.06	135	288.063	C15H12O6	[M-H]-	Eriodictyol	Flavonoids	Dihydroflavone	552-58-9	C05631	ko01110//Biosynthesis of secondary metabolites;ko00941//Flavonoid biosynthesis	Biosynthesis of other secondary metabolites;Global and overview maps	Metabolism
Zmpn002440	169780	68785	77177	29546	102270	114070	98008	41874	133390	22239	89511.6	81916.2	-0.127926	0.815731	0.991111	0.214808	Negative	287.06	135.05	288.063	C15H12O6	[M-H]-	3,4,2',4',6'-Pentahydroxychalcone	Others	Others	14917-41-0	C15525	ko00941//Flavonoid biosynthesis	Biosynthesis of other secondary metabolites	Metabolism
pmb3081	3520100	4336600	2715300	2354900	3563900	2431100	2430600	3021500	3351700	2342500	3298160	2715480	-0.280454	0.18496	0.991111	1.50787	Negative	289	97	290.004	C6H11PO11	[M-H]-	Glucarate O-Phosphoric acid	Others	Saccharides and Alcohols	-	-	-	-	-
pme3163	1607700	1793800	1157800	1158700	1356500	981170	1153600	1567800	1796300	1164300	1414900	1332634	-0.0864195	0.686071	0.991111	0.267766	Negative	289	97	290.04	C7H15O10P	[M-H]-	D-Sedoheptuiose 7-phosphate	Others	Saccharides and Alcohols	2646-35-7	-	-	-	-
pmb2657	52696	92750	44860	192340	54676	143580	53930	95437	51024	45396	87464.4	77873.4	-0.167565	0.780283	0.991111	0.0183625	Negative	289.1	97.1	290.123	C10H18N4O6	[M-H]-	Argininosuccinic acid	Organic acids	Organic acids	2387-71-5	C03406	ko01100//Metabolic pathways;ko01110//Biosynthesis of secondary metabolites;ko01130//Biosynthesis of antibiotics;ko01230//Biosynthesis of amino acids;ko00220//Arginine biosynthesis;ko00250//Alanine, aspartate and glutamate metabolism	Amino acid metabolism;Global and overview maps	Metabolism
pmb0885	47056	47398	65701	78234	33826	14611	62718	24863	40684	59639	54443	40503	-0.426718	0.287731	0.991111	0.135451	Positive	291	190.9	290.188	C18H26O3	[M+H]+	4-O-9Z,11Z,13E,15E-octadecatetraenoic acid	Lipids	Glycerol ester	-	-	-	-	-
pmb2786	475550	261580	100440	139830	379010	552390	396910	226590	345620	73634	271282	319029	0.233893	0.66787	0.991111	0.0577686	Negative	293.21	275	294.219	C18H30O3	[M-H]-	9-HOTrE	Lipids	Free fatty acids	89886-42-0	-	-	-	-
Lmqp000329	1304200	266000	257350	750590	789050	808450	1064800	1212900	569090	442570	673438	819562	0.283308	0.563484	0.991111	0.252947	Positive	296.07	104.11	295.056	C8H14N3O7P	[M+H]+	5-Aminoimidazole ribonucleotide	Nucleotides and derivatives	Nucleotides and derivatives	25635-88-5	C03373	ko01100//Metabolic pathways;ko01110//Biosynthesis of secondary metabolites;ko01130//Biosynthesis of antibiotics;ko00230//Purine metabolism;ko00730//Thiamine metabolism	Global and overview maps;Metabolism of cofactors and vitamins;Nucleotide metabolism	Metabolism
Lmhn001876	4445700	4296200	2968800	3444900	5075000	4411600	4656600	4222400	3859500	3747500	4046120	4179520	0.0467982	0.753716	0.991111	0.186023	Negative	295.05	163.04	296.053	C13H12O8	[M-H]-	Cis-p-Coumaroyltartaric acid (cis-Coutaric acid)	Phenolic acids	Phenolic acids	-	-	-	-	-
pmb2778	2723100	1220300	1594000	1305100	1972400	2235700	2307900	1404200	1921900	992160	1762980	1772372	0.00766533	0.980472	0.998266	0.420718	Negative	295.23	277.3	296.235	C18H32O3	[M-H]-	9,10-EODE*	Lipids	Free fatty acids	65167-83-1	-	-	-	-
Lmbn005662	243360	165840	235280	191110	233330	177410	196980	132650	195030	169000	213784	174214	-0.295293	0.0712722	0.954975	0.483701	Negative	295.23	171.1	296.235	C18H32O3	[M-H]-	9(10)-EpOME;(9R,10S)-(12Z)-9,10-Epoxyoctadecenoic acid*	Lipids	Free fatty acids	16833-56-0	C14825	ko01100//Metabolic pathways;ko00591//Linoleic acid metabolism	Global and overview maps;Lipid metabolism	Metabolism
pmn001688	896110	390530	671200	502350	657010	500060	640100	375190	563930	421900	623440	500236	-0.317642	0.244123	0.991111	0.822925	Negative	295.23	195.14	296.235	C18H32O3	[M-H]-	9S-Hyroxy-10E,12E-octadecadienoic acid*	Lipids	Free fatty acids	-	-	-	-	-
pme1474	10966000	11807000	14670000	12862000	13909000	12516000	11919000	11329000	9794500	12678000	12842800	11647300	-0.140964	0.197861	0.991111	1.61167	Positive	298.1	136	297.09	C11H15N5O3S	[M+H]+	5'-Deoxy-5'-(methylthio)adenosine	Nucleotides and derivatives	Nucleotides and derivatives	2457-80-9	C00170	ko01100//Metabolic pathways;ko00270//Cysteine and methionine metabolism;ko00908//Zeatin biosynthesis	Amino acid metabolism;Global and overview maps;Metabolism of terpenoids and polyketides	Metabolism
pmb0197	112310	74762	98827	74810	103950	105120	98577	99565	102580	101250	92931.8	101418	0.126075	0.308273	0.991111	0.0588149	Positive	298.1	166.3	297.107	C11H15N5O5	[M+H]+	N7-Methylguanosine	Nucleotides and derivatives	Nucleotides and derivatives	20244-86-4	-	-	-	-
pmf0297	29685	21853	29798	28599	24233	14057	23701	12690	19147	31463	26833.6	20211.6	-0.408857	0.118006	0.972641	0.194679	Negative	297.32	183.1	298.324	C20H42O	[M-H]-	1-Eicosanol	Lipids	Glycerol ester	629-96-9	-	-	-	-
pmp000001	169790	281350	401650	371520	218230	235660	215110	170550	199180	334310	288508	230962	-0.320956	0.301897	0.991111	0.253985	Positive	301.07	286.05	300.063	C16H12O6	[M+H]+	Hispidulin*	Flavonoids	Flavonoid	1447-88-7	-	-	-	-
Zmxn001997	2582000	2386500	3435800	3249500	4158800	2248600	3354100	2534000	4266200	2508400	3162520	2982260	-0.0846686	0.721473	0.991111	0.125828	Negative	299.08	137.02	300.084	C13H16O8	[M-H]-	Isosalicylic acid O-glycoside*	Phenolic acids	Phenolic acids	-	-	-	-	-
Zmhn001358	2425500	2223800	3318800	3087000	4048000	2514900	3233400	2459900	4588500	2300400	3020620	3019420	-0.000573253	0.998266	0.998266	0.518903	Negative	299.08	137.02	300.084	C13H16O8	[M-H]-	4-O-Glucosyl-4-hydroxybenzoic acid*	Phenolic acids	Phenolic acids	-	-	-	-	-
pmb3142	7909700	6227800	10086000	9307700	8971300	5517900	11982000	7901600	15758000	5537900	8500500	9339480	0.135795	0.699977	0.991111	2.35844	Negative	299.1	137.1	300.085	C13H16O8	[M-H]-	Salicylic acid glucoside	Phenolic acids	Phenolic acids	-	-	-	-	-
Lmqn008288	505180	449710	428520	662540	518600	442080	482140	418460	494690	408540	512910	449182	-0.191406	0.188982	0.991111	0.406551	Negative	299.26	299.26	300.267	C18H36O3	[M-H]-	3-Hydroxy-stearic acid	Lipids	Free fatty acids	17773-30-7	-	-	-	-
Zmhn000892	471550	379380	243100	305960	390890	354980	293090	311240	470010	213880	358176	328640	-0.124161	0.62041	0.991111	0.350465	Negative	301.09	139.05	302.1	C13H18O8	[M-H]-	4-O-Glucosyl-3,4-dihydroxybenzyl alcohol	Phenolic acids	Phenolic acids	-	-	-	-	-
pmn001610	626300	577220	548750	564170	569230	513540	423250	468180	379540	524130	577134	461728	-0.321863	0.00513142	0.250254	1.01769	Negative	307.26	307.3	308.272	C20H36O2	[M-H]-	Eicosadienoic acid	Lipids	Free fatty acids	5598-38-9	C16525	ko01040//Biosynthesis of unsaturated fatty acids	Lipid metabolism	Metabolism
pmb2791	65609	32741	31512	28928	47296	51499	38799	31595	41998	24478	41217.2	37673.8	-0.129685	0.679976	0.991111	0.171763	Negative	309.21	209.1	310.1	C18H30O4	[M-H]-	9-HpOTrE	Lipids	Glycerol ester	111004-08-1	C16321	ko01110//Biosynthesis of secondary metabolites;ko00592//alpha-Linolenic acid metabolism	Global and overview maps;Lipid metabolism	Metabolism
Lmtp001399	14110	5389.3	30831	13038	21151	5342.8	18874	3023.3	19325	22804	16903.9	13873.8	-0.284988	0.620474	0.991111	0.0525339	Positive	312.11	150.05	311.101	C14H17NO7	[M+H]+	5,6-Dihydroxyindole-5-O-β-glucoside	Others	Others	-	-	-	-	-
pme3967	141960	109190	65467	91820	101120	139670	112260	131110	107770	67194	101911	111601	0.131032	0.598371	0.991111	0.0383696	Positive	312.13	180	311.123	C12H17N5O5	[M+H]+	2-(Dimethylamino)guanosine	Nucleotides and derivatives	Nucleotides and derivatives	2140-67-2	-	-	-	-
pmb2933	47288	50138	86890	60698	79066	32692	59851	68551	210280	58831	64816	86041	0.408674	0.533141	0.991111	0.30171	Negative	311.1	149.1	312.048	C13H12O9	[M-H]-	Caftaric acid	Phenolic acids	Phenolic acids	67879-58-7	-	-	-	-
mws0636	39500	30768	6768.6	10119	61965	33798	19592	34597	60854	6171.6	29824.1	31002.5	0.0559059	0.933143	0.998266	0.0253237	Positive	313.15	166	312.147	C18H20N2O3	[M+H]+	L-Phenylalanyl-L-phenylalanine	Amino acids and derivatives	Amino acids and derivatives	2577-40-4	-	-	-	-
pmn001689	36836	16572	5969.5	7330.9	25073	23070	13072	9713.3	30970	3047.4	18356.3	15974.5	-0.200499	0.761956	0.991111	0.131368	Negative	311.22	223.17	312.23	C18H32O4	[M-H]-	9-Hydroxy-12-oxo-10-octadecenoic acid*	Lipids	Free fatty acids	-	-	-	-	-
Rfmb087	423650	147210	167290	142510	265250	380030	305360	191080	318290	97585	229182	258469	0.173498	0.700863	0.991111	0.0659329	Negative	311.22	293.21	312.23	C18H32O4	[M-H]-	13-Oxo-9-hydroxy-10-octadecenoic acid*	Lipids	Free fatty acids	-	-	-	-	-
Lmbn005287	33450	37903	44368	37037	36777	34382	41218	28010	25081	38037	37907	33345.6	-0.184968	0.229152	0.991111	0.105366	Negative	311.22	249.22	312.23	C18H32O4	[M-H]-	7S,8S-DiHODE; (9Z,12Z)-(7S,8S)-Dihydroxyoctadeca-9,12-dienoic acid	Lipids	Free fatty acids	143288-65-7	C07354	ko00591//Linoleic acid metabolism	Lipid metabolism	Metabolism
pmb2804	487070	171550	204240	143660	277340	357760	338390	211210	336800	101120	256772	269056	0.0674186	0.880412	0.993371	0.161071	Negative	311.1	171.3	312.23	C18H32O4	[M-H]-	13-HPODE*	Lipids	Glycerol ester	33964-75-9	C04717	ko01100//Metabolic pathways;ko00591//Linoleic acid metabolism	Global and overview maps;Lipid metabolism	Metabolism
Rfmb089	212980	241770	333160	260800	213520	219890	302450	192880	199100	297980	252446	242460	-0.0582281	0.76742	0.991111	0.00370361	Negative	313.24	295.23	314.246	C18H34O4	[M-H]-	9,10-Dihydroxy-12-octadecenoic acid	Lipids	Free fatty acids	263399-34-4	-	-	-	-
pmb2871	5209300	4164900	3898500	2501100	6627200	3206300	2946800	2278800	5236000	2553200	4480200	3244220	-0.465691	0.190872	0.991111	2.56997	Negative	315.07	153	316.079	C13H16O9	[M-H]-	2,5-Dihydroxy benzoic acid O-glucoside*	Phenolic acids	Phenolic acids	-	-	-	-	-
pmn001367	16155000	10690000	13997000	8426000	21228000	12673000	10338000	7836300	15928000	6558600	14099200	10666780	-0.402489	0.253385	0.991111	3.84922	Negative	315.07	153.02	316.079	C13H16O9	[M-H]-	Protocatechuic acid-4-O-glucoside*	Phenolic acids	Phenolic acids	-	-	-	-	-
pmb0751	457410	714270	2211200	1049700	526380	439570	714310	384520	290820	1946800	991792	755204	-0.393171	0.608659	0.991111	0.4005	Positive	321.1	147.3	320.09	C16H16O7	[M+H]+	Trans-5-O-(4-Coumaroyl)shikimate*	Phenolic acids	Phenolic acids	-	C02947	ko01100//Metabolic pathways;ko01110//Biosynthesis of secondary metabolites;ko00940//Phenylpropanoid biosynthesis;ko00941//Flavonoid biosynthesis;ko00945//Stilbenoid, diarylheptanoid and gingerol biosynthesis	Biosynthesis of other secondary metabolites;Global and overview maps	Metabolism
mws0582	56096	49696	22629	20248	37983	29067	33288	32786	25740	21932	37330.4	28562.6	-0.386224	0.272212	0.991111	0.235359	Positive	322.11	130	321.099	C11H19N3O6S	[M+H]+	S-(Methyl)glutathione	Amino acids and derivatives	Amino acids and derivatives	2922-56-7	-	-	-	-
pme2074	789430	742330	704800	605890	563690	277990	773560	528690	571000	703830	681228	571014	-0.254612	0.281047	0.991111	0.553933	Negative	322.4	129.7	323.21	C18H29NO4	[M-H]-	N-[(-)-Jasmonoyl]-(L)-Isoleucine (JA-L-Ile)	Organic acids	Organic acids	120330-93-0	C18699	ko04075//Plant hormone signal transduction	Signal transduction	Environmental Information Processing
pmf0359	329230	441170	204150	314450	365720	332760	162120	342110	304320	309670	330944	290196	-0.189559	0.443891	0.991111	0.439967	Positive	325.09	163	324.084	C15H16O8	[M+H]+	Skimmin	Lignans and Coumarins	Coumarins	93-39-0	-	-	-	-
mws0983	373350	305400	812520	199860	364280	210540	420810	226890	265150	497920	411082	324262	-0.342266	0.48847	0.991111	0.301849	Positive	326.31	62.06	325.298	C20H39NO2	[M+H]+	N-Oleoylethanolamine	Others	Others	111-58-0	-	-	-	-
Zmdn001863	150050	201390	61445	132110	176980	138130	121170	150730	137070	117780	144395	132976	-0.118855	0.654877	0.991111	0.204979	Negative	325	193	326.078	C18H14O6	[M-H]-	2-(7-Dihydroxyl)-benzofuranyl-ferulic acid	Phenolic acids	Phenolic acids	-	-	-	-	-
pmn001419	10204000	7966200	8059100	8219400	7133200	5661000	8027600	5390200	8820800	8914600	8316380	7362840	-0.175693	0.33025	0.991111	2.33473	Negative	325.09	163.04	326.1	C15H18O8	[M-H]-	1-O-[(E)-p-Cumaroyl]-glucose*	Phenolic acids	Phenolic acids	-	-	-	-	-
Cmbn003496	4628600	3552400	3598800	4190800	3382300	2459500	3692000	2391100	3960200	4095500	3870580	3319660	-0.221514	0.244311	0.991111	1.74475	Negative	325.09	119.05	326.1	C15H18O8	[M-H]-	5-O-Feruloyl-L-arabinose*	Others	Saccharides and Alcohols	-	-	-	-	-
HmLn002835	4908800	4122500	4211500	4347400	3610300	3130200	4241100	2875900	4760800	4853900	4240100	3972380	-0.0940947	0.577493	0.991111	1.09756	Negative	325.09	163.04	326.1	C15H18O8	[M-H]-	Cis-p-Coumaric acid 4-O-glucoside*	Others	Others	-	-	-	-	-
pmn001691	437510	213330	76814	102980	238530	538960	414140	179660	421210	56098	213833	322014	0.590638	0.350461	0.991111	0.258818	Negative	327.22	291.2	328.225	C18H32O5	[M-H]-	9,12,13-Trihyroxy-10,15-octadecadienoic acid	Lipids	Free fatty acids	-	-	-	-	-
mws0884	22491	24297	51038	43275	34364	64680	21535	45264	41527	37300	35093	42061.2	0.261307	0.453312	0.991111	0.154166	Negative	328.05	134.2	329.053	C10H12N5O6P	[M-H]-	Cyclic AMP	Nucleotides and derivatives	Nucleotides and derivatives	60-92-4	C00575	ko00230//Purine metabolism	Nucleotide metabolism	Metabolism
Lmqp006559	471000	175240	107180	156960	386360	224060	206030	402870	268740	87026	259348	237745	-0.125473	0.811604	0.991111	0.275567	Positive	330.34	312.33	329.327	C20H43NO2	[M+H]+	2-Amino-1,3-eicosanediol	Others	Saccharides and Alcohols	-	-	-	-	-
Lmzp004885	6368300	11280000	8243400	11307000	8814400	11487000	7531800	8007500	6115900	7686400	9202620	8165720	-0.172465	0.447714	0.991111	1.1091	Positive	331.08	315.05	330.074	C17H14O7	[M+H]+	Tricin	Flavonoids	Flavonoid	520-32-1	-	-	-	-
Lmcp004369	295020	242790	317130	215540	278720	252740	198500	190950	367450	186670	269840	239262	-0.173513	0.452605	0.991111	0.245181	Positive	331.08	287.05	330.074	C17H14O7	[M+H]+	Quercetin-3',4'-dimethyl ether	Flavonoids	Flavonols	3306-29-4	-	-	-	-
HmLn002358	883400	1615200	2895100	2183600	1303400	1325900	1837800	1133800	1011700	3218000	1776140	1705440	-0.0586013	0.898106	0.998266	0.037416	Negative	329.09	167.03	330.095	C14H18O9	[M-H]-	Vanillic acid-glucoside	Phenolic acids	Phenolic acids	-	-	-	-	-
pmn001517	15675000	12257000	19882000	16515000	15311000	15551000	17683000	14015000	16935000	19035000	15928000	16643800	0.0634197	0.645575	0.991111	1.0467	Negative	329.12	167	330.131	C15H22O8	[M-H]-	3,4,5-Trimethoxyphenyl-Glucoside	Phenolic acids	Phenolic acids	-	-	-	-	-
Lmbn003970	4705200	2228100	1197500	1157400	2631900	5676200	4511900	2201000	3982900	690460	2384020	3412492	0.517429	0.374537	0.991111	0.762674	Negative	329.23	211.14	330.241	C18H34O5	[M-H]-	9,12,13-TriHOME; 9(S),12(S),13(S)-Trihydroxy-10(E)-octadecenoic acid	Lipids	Free fatty acids	97134-11-7	C14833	ko00591//Linoleic acid metabolism	Lipid metabolism	Metabolism
pmp001284	200400	190550	141740	158770	147540	133940	133990	161690	106340	136120	167800	134416	-0.320038	0.0520513	0.953996	0.46356	Positive	331.28	313.27	330.277	C19H38O4	[M+H]+	Monopalmitin	Lipids	Glycerol ester	542-44-9	-	-	-	-
pme3184	107150	96494	140560	213930	115300	137780	150370	101880	109840	182100	134687	136394	0.0181717	0.948432	0.998266	0.0291137	Positive	332.08	136	331.068	C10H14N5O6P	[M+H]+	2'-Deoxyadenosine-5'-monophosphate	Nucleotides and derivatives	Nucleotides and derivatives	653-63-4	C00360	ko01100//Metabolic pathways;ko00230//Purine metabolism	Global and overview maps;Nucleotide metabolism	Metabolism
pmb0789	198020	184240	56500	73932	141670	196860	69021	155870	128530	78063	130872	125669	-0.0585344	0.892277	0.997952	0.236727	Positive	332.13	152.07	331.127	C14H21NO8	[M+H]+	Pyridoxine-5'-O-glucoside	Others	Vitamin	-	-	-	-	-
pmc0066	4008900	4920700	5489300	7206000	6496700	11133000	7844700	5193400	3570800	4500700	5624320	6448520	0.197289	0.593339	0.991111	1.12444	Positive	333.05	137.05	332.052	C10H13N4O7P	[M+H]+	2'-Deoxyinosine-5'-monophosphate	Nucleotides and derivatives	Nucleotides and derivatives	3393-18-8	C06196	ko00230//Purine metabolism	Nucleotide metabolism	Metabolism
Lmfn000604	169290	135550	56318	133080	127020	198340	92500	141140	154440	78813	124252	133047	0.0986672	0.765396	0.991111	0.0514911	Negative	331.07	169.01	332.074	C13H16O10	[M-H]-	6-O-Galloyl-glucose*	Tannins	Tannin	13186-19-1	-	-	-	-
pmn001518	1143200	1399500	1573900	1758700	1226200	1041600	1494200	1222000	1356400	1909700	1420300	1404780	-0.0158515	0.935161	0.998266	0.10715	Negative	331.07	169.01	332.074	C13H16O10	[M-H]-	1-O-Galloyl-glucose	Phenolic acids	Phenolic acids	58511-73-2	-	-	-	-
Lmsp008443	108800	129240	63016	107120	105880	139390	71646	73072	93000	73493	102811	90120.2	-0.190075	0.473367	0.991111	0.270143	Positive	333.1	167.03	332.09	C17H16O7	[M+H]+	3,3',5-Trihydroxy-4',7-dimethoxyflavanone	Flavonoids	Dihydroflavone	-	-	-	-	-
Hmln002806	553710	358170	269190	453790	398550	133320	94406	326180	245040	236710	406682	207131	-0.973356	0.0134125	0.42214	1.18068	Negative	335.08	179.03	336.085	C16H16O8	[M-H]-	5-O-Caffeoylshikimic acid	Phenolic acids	Phenolic acids	180981-12-8	C10434	ko01100//Metabolic pathways;ko01110//Biosynthesis of secondary metabolites;ko00940//Phenylpropanoid biosynthesis;ko00941//Flavonoid biosynthesis;ko00945//Stilbenoid, diarylheptanoid and gingerol biosynthesis	Biosynthesis of other secondary metabolites;Global and overview maps	Metabolism
pmb1207	313170	352770	345980	384520	302080	301960	333090	327040	257750	365000	339704	316968	-0.099941	0.355236	0.991111	0.182198	Positive	339.09	249.04	338.079	C19H14O6	[M+H]+	O-Feruloyl 3-hydroxylcoumarin	Lignans and Coumarins	Coumarins	-	-	-	-	-
pmn001421	8949200	4561000	17985000	9605400	8282800	3652800	8681600	7015500	5481800	18257000	9876680	8617740	-0.196717	0.718609	0.991111	1.10759	Negative	337.09	191.05	338.1	C16H18O8	[M-H]-	3-O-(E)-p-Coumaroyl quinic acid*	Phenolic acids	Phenolic acids	87099-71-6	-	-	-	-
pmb3074	8557200	4808700	18540000	9192200	7579100	3518800	8195300	5860600	5247600	16619000	9735440	7888260	-0.303539	0.58829	0.991111	1.46741	Negative	337.09	191.1	338.1	C16H18O8	[M-H]-	3-O-p-Coumaroyl quinic acid*	Phenolic acids	Phenolic acids	1899-30-5	C12208	ko01110//Biosynthesis of secondary metabolites;ko00940//Phenylpropanoid biosynthesis;ko00941//Flavonoid biosynthesis;ko00945//Stilbenoid, diarylheptanoid and gingerol biosynthesis	Biosynthesis of other secondary metabolites;Global and overview maps	Metabolism
pme3311	29701	25661	29862	23393	25128	31849	24856	19843	35379	30124	26749	28410.2	0.086924	0.597713	0.991111	0.000736172	Negative	339	97	339.996	C6H14O12P2	[M-H]-	D-Fructose-1,6-biphosphate	Others	Saccharides and Alcohols	-	C00354	ko01100//Metabolic pathways;ko01110//Biosynthesis of secondary metabolites;ko01120//Microbial metabolism in diverse environments;ko01130//Biosynthesis of antibiotics;ko01200//Carbon metabolism;ko00400//Phenylalanine, tyrosine and tryptophan biosynthesis;ko00710//Carbon fixation in photosynthetic organisms	Amino acid metabolism;Energy metabolism;Global and overview maps	Metabolism
pma0149	189270	166930	102800	98497	154170	178660	123250	176290	135790	76001	142333	137998	-0.0446248	0.872172	0.992938	0.122228	Positive	341.08	207.07	340.079	C15H16O9	[M+H]+	Sinapoyl malate	Phenolic acids	Phenolic acids	92344-58-6	C02887	ko00940//Phenylpropanoid biosynthesis	Biosynthesis of other secondary metabolites	Metabolism
Xmgp006913	1027900	727460	1188300	785650	1151800	756920	520790	584100	1599900	624300	976222	817202	-0.256517	0.491319	0.991111	0.497503	Positive	341.14	137.06	340.131	C20H20O5	[M+H]+	2,4,2',4'-tetrahydroxy-3'-prenylchalcone	Others	Others	-	-	-	-	-
pmn001420	243050	238010	146520	184480	241900	283470	186540	270640	193770	118150	210792	210514	-0.00190393	0.994025	0.998266	0.0478569	Negative	341.09	179.04	342.095	C15H18O9	[M-H]-	1-O-[(E)-Caffeoyl]-glucose*	Phenolic acids	Phenolic acids	-	-	-	-	-
Zmhn001793	185830	224030	145140	180530	176990	312240	192970	238130	173670	132780	182504	209958	0.202173	0.431628	0.991111	0.215716	Negative	341.09	179.03	342.096	C15H18O9	[M-H]-	6-O-Caffeoyl-β-glucose*	Phenolic acids	Phenolic acids	-	-	-	-	-
MA10039641	5872600	4492600	5798900	5098000	5006500	4605100	4963400	4703100	4375100	5878200	5253720	4904980	-0.0990921	0.370914	0.991111	1.37823	Negative	341.11	89.02	342.116	C12H22O11	[M-H]-	Lactobiose*	Others	Saccharides and Alcohols	63-42-3	C00243	ko01100//Metabolic pathways;ko02010//ABC transporters;ko00052//Galactose metabolism	Carbohydrate metabolism;Global and overview maps;Membrane transport	Environmental Information Processing;Metabolism
pme0519	7856200	6827400	12244000	9893500	8395900	6470400	6821600	7568900	6404800	9375200	9043400	7328180	-0.30341	0.154509	0.991111	1.86909	Negative	341.11	119	342.116	C12H22O11	[M-H]-	D-(+)-Sucrose*	Others	Saccharides and Alcohols	57-50-1	C00089	ko01100//Metabolic pathways;ko02010//ABC transporters;ko00052//Galactose metabolism;ko00500//Starch and sucrose metabolism	Carbohydrate metabolism;Global and overview maps;Membrane transport	Environmental Information Processing;Metabolism
mws1333	1922700	1931800	2223100	2979900	2293800	1766600	2387500	1679100	1796800	2191100	2270260	1964220	-0.208901	0.232155	0.991111	0.723854	Negative	341.11	113	342.116	C12H22O11	[M-H]-	Melibiose*	Others	Saccharides and Alcohols	585-99-9	C05402	ko02010//ABC transporters;ko00052//Galactose metabolism	Carbohydrate metabolism;Membrane transport	Environmental Information Processing;Metabolism
mws1080	23358000	21628000	26837000	24526000	23288000	19988000	22945000	22361000	19857000	23276000	23927400	21685400	-0.14194	0.0830413	0.954975	2.37315	Negative	341.11	179	342.116	C12H22O11	[M-H]-	Galactinol*	Others	Saccharides and Alcohols	3687-64-7	C01235	ko00052//Galactose metabolism	Carbohydrate metabolism	Metabolism
mws0264	5139400	4397100	7054000	7001800	5337700	4799700	4560500	5293900	3825400	5294600	5786000	4754820	-0.283176	0.122196	0.972641	1.43172	Negative	341.11	119	342.116	C12H22O11	[M-H]-	D-(+)-Trehalose*	Others	Saccharides and Alcohols	99-20-7	C01083	ko01100//Metabolic pathways;ko01110//Biosynthesis of secondary metabolites;ko02010//ABC transporters;ko00500//Starch and sucrose metabolism	Carbohydrate metabolism;Global and overview maps;Membrane transport	Environmental Information Processing;Metabolism
mws5038	4676900	2307300	5031600	3981000	3525600	3613400	4061700	3129900	3061800	3763700	3904480	3526100	-0.147057	0.482945	0.991111	0.97616	Negative	341.11	89.02	342.116	C12H22O11	[M-H]-	Isomaltulose*	Others	Saccharides and Alcohols	13718-94-0	-	-	-	-
mws0906	119600	120080	236750	146850	157660	101850	165590	81549	197600	263650	156188	162048	0.0531358	0.885227	0.996226	0.043924	Negative	341.12	179	342.131	C16H22O8	[M-H]-	Coniferin	Phenolic acids	Phenolic acids	531-29-3	C00761	ko00940//Phenylpropanoid biosynthesis	Biosynthesis of other secondary metabolites	Metabolism
pmb2211	32799	42746	36281	48190	28002	58831	33618	33529	41706	55420	37603.6	44620.8	0.246846	0.306845	0.991111	0.0831438	Positive	343.3	240.7	342.288	C19H38N2O3	[M+H]+	Cocamidopropyl betaine	Alkaloids	Alkaloids	-	-	-	-	-
mws1474	82203	102960	63697	107850	116340	137500	72510	93221	88667	59162	94610	90212	-0.0686733	0.794844	0.991111	0.077515	Positive	345.1	284	344.09	C18H16O7	[M+H]+	5,7-Dihydroxy-3',4',5'-trimethoxyflavone	Flavonoids	Flavonoid	18103-42-9	-	-	-	-
Zmln000899	80162	60737	97425	59851	59417	46257	68802	52288	60383	61869	71518.4	57919.8	-0.304258	0.149222	0.991111	0.192626	Negative	343.11	181.05	344.111	C15H20O9	[M-H]-	Syringic Aldehyde-glucoside	Phenolic acids	Phenolic acids	-	-	-	-	-
Lmmn000774	79824	74859	63942	60165	65115	84481	72975	60137	67237	51193	68781	67204.6	-0.0334501	0.820901	0.991714	0.0809048	Negative	343.1	181.05	344.111	C15H20O9	[M-H]-	Dihydrocaffeoylglucose	Phenolic acids	Phenolic acids	-	-	-	-	-
mws0609	494590	158090	105520	109070	289190	196850	196410	116930	381860	45538	231292	187518	-0.302689	0.649389	0.991111	0.506205	Negative	344.04	150	345.047	C10H12N5O7P	[M-H]-	Guanosine 3',5'-cyclic monophosphate	Nucleotides and derivatives	Nucleotides and derivatives	7665-99-8	C00942	ko00230//Purine metabolism	Nucleotide metabolism	Metabolism
pmb0801	594680	194470	697620	268640	348690	276090	1013600	325310	666570	473810	420820	551076	0.389048	0.453326	0.991111	0.619293	Positive	346.11	184.1	345.106	C14H19NO9	[M+H]+	4-Pyridoxic acid-O-glucoside	Others	Vitamin	-	-	-	-	-
mws1002	16774	24604	21350	19089	20140	21877	20189	17972	14590	17738	20391.4	18473.2	-0.142527	0.314545	0.991111	0.053476	Negative	345.06	330	346.069	C17H14O8	[M-H]-	Syringetin	Flavonoids	Flavonols	4423-37-4	C11620	ko00944//Flavone and flavonol biosynthesis	Biosynthesis of other secondary metabolites	Metabolism
pmb0981	158170	101970	202370	154950	254950	65725	145890	93175	144260	117760	174482	113362	-0.622141	0.0751023	0.954975	0.460738	Positive	348.07	136	347.063	C10H14N5O7P	[M+H]+	Adenosine 5'-monophosphate	Nucleotides and derivatives	Nucleotides and derivatives	61-19-8	C00020	ko01100//Metabolic pathways;ko01110//Biosynthesis of secondary metabolites;ko01130//Biosynthesis of antibiotics;ko00230//Purine metabolism;ko00908//Zeatin biosynthesis	Global and overview maps;Metabolism of terpenoids and polyketides;Nucleotide metabolism	Metabolism
pmb0770	41066	21722	5284.7	9	35025	5361.7	5796.3	13384	6156.1	9	20621.3	6141.42	-1.74749	0.119183	0.972641	0.322639	Positive	353.15	177.1	352.142	C20H20N2O4	[M+H]+	N-Feruloyl serotonin	Alkaloids	Phenolamine	68573-23-9	-	-	-	-
Lmhp011562	3701300	3194900	1443000	2497000	2452100	3293500	1617400	3310600	2327800	1674000	2657660	2444660	-0.120523	0.699935	0.991111	1.00796	Positive	353.27	261.22	352.261	C21H36O4	[M+H]+	1-α-Linolenoyl-glycerol*	Lipids	Glycerol ester	-	-	-	-	-
Lmhp011388	10608000	9765200	7470900	6456200	8660600	8810800	7709100	8839400	8154400	7369200	8592180	8176580	-0.0715267	0.619837	0.991111	1.63678	Positive	353.27	261.22	352.261	C21H36O4	[M+H]+	2-γ-Linolenoyl-glycerol*	Lipids	Glycerol ester	-	-	-	-	-
mws0178	4434400	3915400	4457300	4558300	4822800	2289400	3734600	3216400	4403200	4606800	4437640	3650080	-0.281865	0.114906	0.972641	1.79741	Negative	353.09	191.01	354.095	C16H18O9	[M-H]-	Chlorogenic acid*	Phenolic acids	Phenolic acids	327-97-9	C00852	ko01110//Biosynthesis of secondary metabolites;ko00940//Phenylpropanoid biosynthesis;ko00941//Flavonoid biosynthesis;ko00945//Stilbenoid, diarylheptanoid and gingerol biosynthesis	Biosynthesis of other secondary metabolites;Global and overview maps	Metabolism
pme1816	1989000	2019700	2224700	2136600	1469100	1418800	1874200	1310500	1490000	2700400	1967820	1758780	-0.162023	0.485581	0.991111	0.864066	Negative	353.09	191	354.095	C16H18O9	[M-H]-	Neochlorogenic acid(5-O-Caffeoylquinic acid)*	Phenolic acids	Phenolic acids	906-33-2	-	-	-	-
pmp000545	1248700	1038900	1517400	1326400	1318100	692010	956350	880140	1258000	1344400	1289900	1026180	-0.329975	0.103262	0.972641	0.983256	Positive	355.1	337.12	354.095	C16H18O9	[M+H]+	4-Caffeoylquinic acid*	Phenolic acids	Phenolic acids	905-99-7	-	-	-	-
Lmhp012042	4686600	4132000	4848700	4111700	4201100	3511000	4203600	3697900	3910000	4713200	4396020	4007140	-0.133625	0.1751	0.991111	1.39043	Positive	355.28	263.24	354.277	C21H38O4	[M+H]+	2-Linoleoylglycerol*	Lipids	Glycerol ester	-	-	-	-	-
pmp001283	84961	54202	61334	37758	76402	77758	118710	83557	79838	49911	62931.4	81954.8	0.381048	0.203904	0.991111	0.249427	Positive	355.28	337.27	354.277	C21H38O4	[M+H]+	Glyceryl linoleate	Lipids	Glycerol ester	26545-74-4	-	-	-	-
pmb0890	19267000	18260000	21180000	17209000	18266000	15237000	18151000	17195000	17015000	19885000	18836400	17496600	-0.106449	0.222748	0.991111	2.0533	Positive	355.28	263.3	354.277	C21H38O4	[M+H]+	MAG(18:2)*	Lipids	Glycerol ester	-	-	-	-	-
Zmhn002422	1244200	1071200	1064900	841540	980380	1096900	899620	830170	1214600	942840	1040444	996826	-0.0617857	0.661213	0.991111	0.527615	Negative	355.1	193.05	356.11	C16H20O9	[M-H]-	Feruloyl glucose	Phenolic acids	Phenolic acids	-	-	-	-	-
pmb3056	141970	152660	132310	205380	116040	155390	137460	209690	111620	135760	149672	149984	0.00300425	0.989225	0.998266	0.105987	Negative	355.1	121.1	356.111	C16H20O9	[M-H]-	Homovanilloylquinic acid	Phenolic acids	Phenolic acids	-	-	-	-	-
pmb0296	369930	310910	220880	151350	346540	706150	376930	472150	514370	186560	279922	451232	0.688845	0.107337	0.972641	0.717159	Positive	357.3	265.4	356.293	C21H40O4	[M+H]+	MAG(18:1)isomer2*	Lipids	Glycerol ester	-	-	-	-	-
mws0097	161450	214080	365220	217520	193730	190960	103970	168870	295390	219550	230400	195748	-0.235143	0.48293	0.991111	0.101539	Negative	357.13	151	358.142	C20H22O6	[M-H]-	Pinoresinol*	Lignans and Coumarins	Lignans	487-36-5	C05366	ko01110//Biosynthesis of secondary metabolites	Global and overview maps	Metabolism
Lmdn004267	152270	222720	347250	211640	224900	175040	109980	148230	312040	249850	231756	199028	-0.219635	0.517019	0.991111	0.126264	Negative	357.13	151.04	358.142	C20H22O6	[M-H]-	Epipinoresinol*	Lignans and Coumarins	Lignans	24404-50-0	-	-	-	-
mws5040	655120	657180	1184200	861950	919230	700530	1327000	546880	975350	1014100	855536	912772	0.093426	0.740307	0.991111	0.460191	Positive	365.11	203.05	364.078	C12H21O11Na	[M+H]+	Turanose	Others	Saccharides and Alcohols	547-25-1	-	-	-	-
pmb0964	29225	67280	53601	59755	47154	61040	63225	58573	48659	43244	51403	54948.2	0.0962197	0.650043	0.991111	0.185343	Positive	366.2	204.1	365.17	C16H23N5O5	[M+H]+	Isopentenyladenine-7-N-glucoside	Nucleotides and derivatives	Nucleotides and derivatives	-	-	-	-	-
Lmgp003270	8840200	7195900	10648000	8514300	8688100	6281800	6204500	8963900	6528700	11509000	8777300	7897580	-0.152367	0.475469	0.991111	1.54604	Positive	369.16	177.06	368.074	C16H16O10	[M+H]+	Scopoletin-O-Glucuronide	Lignans and Coumarins	Coumarins	132752-65-9	-	-	-	-
pmb0752	6337400	5459800	7408700	6818100	5658400	5077200	5205700	5571100	5276900	8735000	6336480	5973180	-0.0851824	0.655206	0.991111	1.04408	Positive	369.12	177.1	368.111	C17H20O9	[M+H]+	3-O-Feruloylquinic acid	Phenolic acids	Phenolic acids	1899-29-2	-	-	-	-
mws0179	4083100	2826800	1442900	2920000	3377900	2937000	1523800	3969800	2378500	2080900	2930140	2578000	-0.184717	0.573891	0.991111	1.28199	Negative	367.1	190.9	368.111	C17H20O9	[M-H]-	Chlorogenic acid methyl ester	Phenolic acids	Phenolic acids	29708-87-0	-	-	-	-
pmn001695	2684100	2984800	1968100	2252900	2660800	2300800	2308800	2489800	1983100	1897800	2510140	2196060	-0.19285	0.173229	0.991111	1.18538	Negative	371.1	249.06	372.106	C16H20O10	[M-H]-	Trihydroxycinnamoylquinic acid	Phenolic acids	Phenolic acids	-	-	-	-	-
Hmgn004693	957010	1179600	1050200	1126000	836670	1260600	824890	814880	658070	829020	1029896	877492	-0.231041	0.232713	0.991111	0.726887	Negative	371.11	327.03	372.121	C20H20O7	[M-H]-	(8'R,7'S)-(-)-8-Hydroxy-α-conidendrin	Lignans and Coumarins	Lignans	-	-	-	-	-
Hmgn004139	510160	380730	211340	210540	546390	509590	266880	298280	566320	123560	371832	352926	-0.0752852	0.865742	0.992938	0.312226	Negative	373.13	329.05	374.136	C20H22O7	[M-H]-	Isohydroxymatairesinol	Lignans and Coumarins	Lignans	-	-	-	-	-
mws0232	907740	808280	1339300	662380	749360	549990	1092800	637360	727950	1260500	893412	853720	-0.0655627	0.832251	0.992938	0.156092	Positive	377.15	243	376.138	C17H20N4O6	[M+H]+	Riboflavin	Others	Vitamin	83-88-5	C00255	ko01100//Metabolic pathways;ko01110//Biosynthesis of secondary metabolites;ko00740//Riboflavin metabolism	Global and overview maps;Metabolism of cofactors and vitamins	Metabolism
pme3337	834540	796960	630080	787950	717140	941950	849690	881410	650230	770470	753334	818750	0.120133	0.322523	0.991111	0.243612	Positive	384.12	252	383.108	C14H17N5O8	[M+H]+	N6-Succinyl Adenosine	Nucleotides and derivatives	Nucleotides and derivatives	4542-23-8	-	-	-	-
pmn001318	52604	23390	50264	25903	24338	5238.7	15709	22331	16142	66328	35299.8	25149.7	-0.489117	0.44161	0.991111	0.231005	Negative	383.11	219.06	384.121	C21H20O7	[M-H]-	1,3-O-Di-p-Coumaroylglycerol	Phenolic acids	Phenolic acids	-	-	-	-	-
pme1286	62039	64692	131900	123970	107480	73846	110650	43273	78668	138930	98016.2	89073.4	-0.138026	0.695411	0.991111	0.0719468	Positive	385.13	250	384.122	C14H20N6O5S	[M+H]+	S-(5'-Adenosy)-L-homocysteine	Amino acids and derivatives	Amino acids and derivatives	979-92-0	C00021	ko01100//Metabolic pathways;ko01230//Biosynthesis of amino acids;ko00270//Cysteine and methionine metabolism	Amino acid metabolism;Global and overview maps	Metabolism
pmb2940	2983500	4123700	3616900	4970600	3209700	1817600	3023000	2372200	2536700	4037300	3780880	2757360	-0.455434	0.0822532	0.954975	1.8396	Negative	385.11	205	386.121	C17H22O10	[M-H]-	1-O-Glucosyl sinapate*	Phenolic acids	Phenolic acids	78185-48-5	-	-	-	-
Lmzn001582	190400	154890	228840	234040	201760	119070	195390	86795	170190	183040	201986	150897	-0.420691	0.0762879	0.954975	0.444869	Negative	387.17	207.1	388.174	C18H28O9	[M-H]-	5'-Glucosyloxyjasmanic acid	Phenolic acids	Phenolic acids	-	-	-	-	-
HJN100	56193	65421	7946.1	13014	17055	68435	12481	23183	9112.9	10631	31925.8	24768.6	-0.366213	0.673809	0.991111	0.217962	Negative	389.12	227.07	390.131	C20H22O8	[M-H]-	Piceid	Phenolic acids	Phenolic acids	65914-17-2	-	-	-	-
pma0110	151400	135270	68166	91493	131700	134120	92843	110370	106890	109510	115606	110747	-0.0619514	0.779706	0.991111	0.262142	Positive	399	207.2	398.121	C18H22O10	[M+H]+	O-Sinapoyl quinic acid	Phenolic acids	Phenolic acids	-	-	-	-	-
pme2735	347690	361040	460730	441400	347880	367670	480570	454730	181040	490140	391748	394830	0.0113057	0.961971	0.998266	0.107036	Positive	399.2	250	398.137	C15H22N6O5S	[M+H]+	S-Adenosylmethionine	Amino acids and derivatives	Amino acids and derivatives	29908-03-0	C00019	ko01100//Metabolic pathways;ko01110//Biosynthesis of secondary metabolites;ko01130//Biosynthesis of antibiotics;ko01230//Biosynthesis of amino acids;ko00330//Arginine and proline metabolism;ko00270//Cysteine and methionine metabolism;ko00908//Zeatin biosynthesis;ko00261//Monobactam biosynthesis;ko04122//Sulfur relay system	Amino acid metabolism;Biosynthesis of other secondary metabolites;Folding, sorting and degradation;Global and overview maps;Metabolism of terpenoids and polyketides	Genetic Information Processing;Metabolism
Lmhn002573	42089	32167	16485	39374	30985	39986	31260	39936	28377	20727	32220	32057.2	-0.00730807	0.978171	0.998266	0.0366185	Negative	399.09	205.04	400.101	C17H20O11	[M-H]-	Sinapoylglucuronic acid	Phenolic acids	Phenolic acids	-	-	-	-	-
Lmgn002225	75117	93862	62176	104050	92612	86423	52869	105300	61812	67262	85563.4	74733.2	-0.195245	0.393786	0.991111	0.129948	Negative	401.09	341.07	402.096	C20H18O9	[M-H]-	Apigenin-8-C-Arabinoside	Flavonoids	Flavonoid	-	-	-	-	-
pmb3031	2362100	2484300	1397000	2041200	2140100	2609700	1596700	2125400	1734200	1262700	2084940	1865740	-0.160258	0.484504	0.991111	0.925548	Negative	403.1	313.1	404.111	C20H20O9	[M-H]-	Tricin-O-glycerol	Flavonoids	Flavonoid	-	-	-	-	-
pmn001319	112780	59952	127360	55275	85525	39763	49279	29699	48843	122320	88178.4	57980.8	-0.60485	0.202368	0.991111	0.437217	Negative	413.12	398.1	414.131	C22H22O8	[M-H]-	1-O-Feruloyl-3-O-p-Coumaroylglycerol*	Phenolic acids	Phenolic acids	-	-	-	-	-
Lmhn001773	1009000	1119300	905150	1256100	1014100	1007800	737120	751890	1025300	811080	1060730	866638	-0.291556	0.0545402	0.954975	0.985727	Negative	416.06	179.03	415.054	C19H13NO10	[M-H]-	Caffeoylnicotinoyltartaric acid	Phenolic acids	Phenolic acids	-	-	-	-	-
Hmgp003664	2517200	2506500	1132000	2215300	1598300	2111700	2162800	1856200	1332600	1965300	1993860	1885720	-0.0804486	0.736474	0.991111	0.850298	Positive	417.12	381.1	416.11	C21H20O9	[M+H]+	Apigenin-6-C-rhamnoside	Flavonoids	Flavonoid	-	-	-	-	-
Lmyp005932	15094	10821	14924	8178.8	13723	17066	28682	5728.2	30429	13320	12548.2	19045	0.601939	0.217913	0.991111	0.1397	Positive	417.12	381.1	416.111	C21H20O9	[M+H]+	Apigenin-6-C-fucoside	Flavonoids	Flavonoid carbonoside	-	-	-	-	-
Hmcn002743	138300	86222	147410	81321	124880	109030	84874	102940	137690	58691	115627	98645	-0.229155	0.393382	0.991111	0.168566	Negative	417.15	181.04	418.162	C22H26O8	[M-H]-	Lirioresinol A*	Lignans and Coumarins	Lignans	21453-71-4	-	-	-	-
pmn001663	17508	12167	19864	13318	18443	14485	10933	13811	20074	9439.4	16260	13748.5	-0.242055	0.319076	0.991111	0.0655862	Negative	417.16	402.1	418.163	C22H26O8	[M-H]-	Syringaresinol*	Lignans and Coumarins	Lignans	21453-69-0	-	-	-	-
mws2523	15747	12716	19713	24925	16544	14251	11996	14032	16811	21266	17929	15671.2	-0.194179	0.413098	0.991111	0.0659091	Negative	421.08	241.1	422.083	C12H23O14P	[M-H]-	Trehalose 6-phosphate	Others	Saccharides and Alcohols	4484-88-2	C00689	ko01100//Metabolic pathways;ko00500//Starch and sucrose metabolism	Carbohydrate metabolism;Global and overview maps	Metabolism
pme2117	50206	88509	96288	91982	44314	93628	72502	64839	59821	98872	74259.8	77932.4	0.0696418	0.793752	0.991111	0.0884568	Negative	426	159	427.029	C10H15N5O10P2	[M-H]-	Adenosine 5'-diphosphate	Nucleotides and derivatives	Nucleotides and derivatives	58-64-0	C00008	ko01100//Metabolic pathways;ko01110//Biosynthesis of secondary metabolites;ko01130//Biosynthesis of antibiotics;ko00230//Purine metabolism;ko00908//Zeatin biosynthesis;ko00190//Oxidative phosphorylation;ko00195//Photosynthesis	Energy metabolism;Global and overview maps;Metabolism of terpenoids and polyketides;Nucleotide metabolism	Metabolism
Cmbn007148	293870	204740	114870	90132	240250	356820	267270	197930	213790	121050	188772	231372	0.293566	0.458246	0.991111	0.063183	Negative	429.12	429.12	430.126	C22H22O9	[M-H]-	1-O-Feruloyl-3-O-caffeoylglycerol	Lipids	Glycerol ester	-	-	-	-	-
Lmgp004731	396260	463680	821950	402760	511130	455630	336600	433010	354240	606010	519156	437098	-0.248211	0.398533	0.991111	0.33714	Positive	433.11	271.06	432.106	C21H20O10	[M+H]+	5,7,4'-Trihydroxyisoflavone-7-O-galactoside*	Flavonoids	Isoflavones	-	-	-	-	-
pmp000413	17442000	21208000	14907000	20353000	15983000	21540000	14992000	17374000	15421000	14695000	17978600	16804400	-0.0974416	0.524155	0.991111	1.63262	Positive	433.11	283.06	432.106	C21H20O10	[M+H]+	Genistein-8-C-glucoside*	Flavonoids	Flavonoid carbonoside	66026-80-0	-	-	-	-
pme0321	37564	29421	19652	12590	23156	34970	45501	24545	35312	36336	24476.6	35332.8	0.529605	0.0791745	0.954975	0.130907	Negative	431.1	285	432.106	C21H20O10	[M-H]-	Kaempferol-7-O-rhamnoside	Flavonoids	Flavonols	20196-89-8	-	-	-	-
Lmgp003335	371180	458930	759980	402170	444100	434620	317130	372390	314460	522560	487272	392232	-0.31302	0.269975	0.991111	0.414535	Positive	433.11	271.06	432.106	C21H20O10	[M+H]+	4',5-Dihydroxyisoflavone-7-O-galactoside*	Flavonoids	Isoflavones	-	-	-	-	-
mws1434	6669000	7953400	5282400	7378500	6497900	7052600	5016600	5860600	6510000	4353200	6756240	5758600	-0.230502	0.171899	0.991111	1.86706	Negative	431.1	311	432.106	C21H20O10	[M-H]-	Apigenin-6-C-glucoside (Isovitexin)*	Flavonoids	Flavonoid carbonoside	29702-25-8	C01714	ko00944//Flavone and flavonol biosynthesis	Biosynthesis of other secondary metabolites	Metabolism
pmb0744	279160	329350	250300	330580	242540	294560	198910	247500	192390	247850	286386	236242	-0.277695	0.0951986	0.972641	0.505839	Positive	435.11	331.08	434.1	C24H18O8	[M+H]+	Tricin-O-phenylformic acid	Flavonoids	Flavonoid	-	-	-	-	-
pme1611	689410	765590	537870	704140	648710	643070	492570	677910	597870	671880	669144	616660	-0.117841	0.33274	0.991111	0.530192	Negative	433.11	313	434.121	C21H22O10	[M-H]-	Isohemiphloin*	Flavonoids	Flavonoid carbonoside	-	-	-	-	-
Cmzn005251	97112	123730	402170	287510	290720	82150	350200	35228	44251	1921200	240248	486606	1.01823	0.521776	0.991111	0.178874	Negative	433.11	271.06	434.121	C21H22O10	[M-H]-	6-O-Caffeoylarbutin*	Phenolic acids	Phenolic acids	136172-60-6	-	-	-	-
mws1179	254750	174040	135620	112820	236590	222010	233200	139870	127080	296740	182764	203780	0.157031	0.629306	0.991111	0.188923	Negative	433.11	271	434.121	C21H22O10	[M-H]-	Naringenin-7-O-glucoside*	Flavonoids	Dihydroflavone	529-55-5	-	-	-	-
HJN090	326960	98272	452240	115200	233510	102570	547010	80297	387360	459230	245236	315293	0.362522	0.561997	0.991111	0.278823	Negative	433.11	271.06	434.121	C21H22O10	[M-H]-	Butin-O-glucoside*	Flavonoids	Flavonoid	-	-	-	-	-
pmp000091	2737300	1213700	3309700	1108200	1750200	995490	834790	528720	1232500	2157800	2023820	1149860	-0.815623	0.126866	0.972641	2.26973	Positive	445.15	177.05	444.142	C23H24O9	[M+H]+	Glyceryl-1,3-diferulate*	Phenolic acids	Phenolic acids	83008-46-2	-	-	-	-
Zmhn002909	346720	364350	260310	890030	277340	208280	196320	520310	421210	258290	427750	320882	-0.414725	0.446812	0.991111	0.183663	Negative	445.11	323.08	446.122	C22H22O10	[M-H]-	6-O-Glucosyl-caffeoyl-benzoic acid	Phenolic acids	Phenolic acids	-	-	-	-	-
mws1608	13613000	13861000	12208000	12034000	12123000	14752000	12706000	8329400	11194000	14275000	12767800	12251280	-0.0595775	0.685457	0.991111	2.30962	Negative	447.09	357.1	448.101	C21H20O11	[M-H]-	Luteolin-6-C-glucoside (Isoorientin)*	Flavonoids	Flavonoid carbonoside	4261-42-1	-	-	-	-
mws1299	18742000	20208000	14428000	17998000	13050000	20332000	14359000	10765000	14668000	20170000	16885200	16058800	-0.0723952	0.727044	0.991111	2.88734	Positive	449.11	299.2	448.101	C21H20O11	[M+H]+	Luteolin-8-C-glucoside (Orientin)*	Flavonoids	Flavonoid carbonoside	28608-75-5	-	-	-	-
mws2209	447630	473200	487880	539380	376680	603210	497680	301970	320770	725300	464954	489786	0.0750635	0.779059	0.991111	0.139912	Positive	449.11	287.06	448.101	C21H20O11	[M+H]+	Kaempferol-3-O-glucoside (Astragalin)*	Flavonoids	Flavonols	480-10-4	C12249	ko01110//Biosynthesis of secondary metabolites;ko00944//Flavone and flavonol biosynthesis	Biosynthesis of other secondary metabolites;Global and overview maps	Metabolism
pme2459	916260	965130	1194000	1023400	974830	989020	758630	871360	898920	938900	1014724	891366	-0.186998	0.0801021	0.954975	0.622546	Positive	449.11	287.2	448.101	C21H20O11	[M+H]+	Luteolin-7-O-glucoside (Cynaroside)*	Flavonoids	Flavonoid	-	C03951	ko00944//Flavone and flavonol biosynthesis	Biosynthesis of other secondary metabolites	Metabolism
Zmhn002690	179940	164030	91953	153630	224850	92269	65127	214750	311790	90132	162881	154814	-0.0732826	0.880054	0.993371	0.0144178	Negative	447.13	323.08	448.136	C22H24O10	[M-H]-	4-O-(6'-O-Glucosylcaffeoyl)-4-hydroxybenzyl alcohol	Phenolic acids	Phenolic acids	-	-	-	-	-
pmb0550	29585	69009	120160	53838	86819	739670	394500	22654	109200	492390	71882.2	351683	2.29057	0.0654081	0.954975	0.787104	Positive	449.11	287.06	449.108	C21H21O11+	[M]+	Cyanidin-3-O-glucoside (Kuromanin)	Flavonoids	Anthocyanins	47705-70-4	C08604	ko00942//Anthocyanin biosynthesis	Biosynthesis of other secondary metabolites	Metabolism
Lmlp005236	376790	339860	329590	234010	339990	352260	227140	213320	269830	338250	324048	280160	-0.209957	0.269603	0.991111	0.653271	Positive	451.12	289.08	450.116	C21H22O11	[M+H]+	Dihydrokaempferol-3-O-glucoside*	Flavonoids	Dihydroflavone	1049-08-8	-	-	-	-
pmp001277	1332600	1107000	1740200	1632300	1214200	297150	550410	189790	493570	2095400	1405260	725264	-0.954259	0.102752	0.972641	1.97193	Positive	454.29	313.28	453.286	C21H44NO7P	[M+H]+	3-{(2-Aminoethoxy)(hydroxy)phosphoryl]oxy}-2-hydroxypropyl palmitate*	Alkaloids	Alkaloids	-	-	-	-	-
pmb0876	1326400	1038200	1532700	1661900	1152000	289120	482570	195500	478920	1881400	1342240	665502	-1.01213	0.0743481	0.954975	2.03537	Positive	454.29	313.27	453.286	C21H44NO7P	[M+H]+	LysoPE 16:0	Lipids	LPE	53862-35-4	-	-	-	-
pmb0464	1101800	924400	738200	1022600	875050	1356700	1161200	1005900	1131400	791560	932410	1089352	0.224434	0.199572	0.991111	0.564542	Positive	458.1	116.3	457.143	C16H27NO14	[M+H]+	Aspartic acid di-O-glucoside	Amino acids and derivatives	Amino acids and derivatives	-	-	-	-	-
pmb2654	3517400	1696900	973260	1285000	1663200	2197100	1176800	1060600	1005900	634420	1827152	1214964	-0.588683	0.268219	0.991111	2.27155	Negative	460.1	117.9	461.153	C19H27NO12	[M-H]-	Anthranilate O-glucosyl-O-glucoside	Phenolic acids	Phenolic acids	-	-	-	-	-
pmp000120	3588000	4180400	4262100	4738500	2627100	3941000	3580000	1285000	2853100	4461800	3879220	3224180	-0.266834	0.349676	0.991111	1.64591	Positive	463.12	427.1	462.116	C22H22O11	[M+H]+	Diosmetin-6-C-glucoside*	Flavonoids	Flavonoid	-	-	-	-	-
pmp000579	1882100	2888300	4969100	2800200	3048000	2539800	1961900	1899500	1728700	5109100	3117540	2647800	-0.235614	0.577009	0.991111	0.903772	Positive	463.12	301.07	462.116	C22H22O11	[M+H]+	Diosmetin-7-O-galactoside*	Flavonoids	Flavonoid	-	-	-	-	-
Zmhn003191	9006200	8471900	10378000	8976100	7159600	7811200	9519800	2733000	7303300	11144000	8798360	7702260	-0.191953	0.487545	0.991111	2.23731	Negative	461.11	341.06	462.116	C22H22O11	[M-H]-	Isoscoparin*	Flavonoids	Flavonoid	20013-23-4	-	-	-	-
pmb0689	82579	96495	70020	83325	74058	93921	84927	66133	41429	70858	81295.4	71453.6	-0.186167	0.357549	0.991111	0.205653	Positive	463.12	331.2	462.116	C22H22O11	[M+H]+	Chrysoeriol-C-glucoside	Flavonoids	Flavonoid	-	-	-	-	-
Zmhn003106	31955	23476	5572.6	16579	41364	28411	7713.3	43964	37316	6667.2	23789.3	24814.3	0.0608577	0.9192	0.998266	0.00217206	Negative	461.15	337.09	462.152	C23H26O10	[M-H]-	4-O-(6'-O-Glucosylferuloyl)-4-hydroxybenzyl alcohol*	Phenolic acids	Phenolic acids	-	-	-	-	-
mws0061	45987	62025	56046	49377	55901	74163	58245	46203	46143	62697	53867.2	57490.2	0.093909	0.562552	0.991111	0.0289277	Negative	463.09	300	464.095	C21H20O12	[M-H]-	Quercetin-3-O-Galactoside (Hyperoside)	Flavonoids	Flavonols	482-36-0	-	-	-	-
Zmhn002545	261990	240830	108020	214790	205290	248770	109250	206760	143140	132510	206184	168086	-0.294733	0.333292	0.991111	0.484039	Negative	463.12	323.08	464.131	C22H24O11	[M-H]-	4-O-(6'-O-Glucosylcaffeoyl)-3,4-dihydroxybenzyl alcohol	Phenolic acids	Phenolic acids	-	-	-	-	-
Xmsn002700	57673	26096	59939	16206	41573	22791	46332	10184	111730	60238	40297.4	50255	0.31858	0.626069	0.991111	0.0689475	Negative	465.13	303.06	466.111	C21H22O12	[M-H]-	Taxifolin-3'-O-glucoside	Flavonoids	Flavonoid	-	-	-	-	-
pmb1912	728170	603000	868300	550020	510600	609760	608360	681070	539830	733150	652018	634434	-0.0394417	0.816517	0.991111	0.110801	Positive	474.17	327	473.166	C20H23N7O7	[M+H]+	10-Formyltetrahydrofuran	Alkaloids	Alkaloids	2800-34-2	C00234	ko01100//Metabolic pathways;ko01120//Microbial metabolism in diverse environments;ko01200//Carbon metabolism;ko00970//Aminoacyl-tRNA biosynthesis;ko00670//One carbon pool by folate	Global and overview maps;Metabolism of cofactors and vitamins;Translation	Genetic Information Processing;Metabolism
Lmhp008589	854690	666020	427580	784720	867830	697980	396210	353980	497390	558610	720168	500834	-0.524001	0.0633604	0.954975	1.43347	Positive	476.28	335.26	475.27	C23H42NO7P	[M+H]+	LysoPE 18:3	Lipids	LPE	-	-	-	-	-
pmb0881	3765900	3057600	4061500	4869200	5225700	2389200	2846300	1476900	2541900	4791500	4195980	2809160	-0.578869	0.0720907	0.954975	2.95617	Positive	478.29	337.27	477.286	C23H44NO7P	[M+H]+	LysoPE 18:2	Lipids	LPE	-	-	-	-	-
Lmjp002906	82119	85192	17904	59044	71504	82574	39812	59238	43038	28567	63152.6	50645.8	-0.318399	0.439854	0.991111	0.265051	Positive	479.12	317.07	478.111	C22H22O12	[M+H]+	Rhamnetin 3-O-Glucoside*	Flavonoids	Flavonols	27875-34-9	-	-	-	-
Zmhn002764	52191	71578	46611	99236	74631	46169	42962	45520	60016	56956	68849.4	50324.6	-0.45218	0.0988411	0.972641	0.253948	Negative	477.11	323.07	478.111	C22H22O12	[M-H]-	4-O-(6'-O-Glucosylcaffeoyl)-3,4-dihydroxybenzoic acid*	Phenolic acids	Phenolic acids	-	-	-	-	-
Lmnn002886	27964	43565	23619	48887	36545	26751	24415	28194	37585	28006	36116	28990.2	-0.317073	0.208562	0.991111	0.124482	Negative	477.14	179.03	478.148	C23H26O11	[M-H]-	1'-O-(3,4-Dihydroxyphenethyl)-O-caffeoyl-glucoside*	Phenolic acids	Phenolic acids	-	-	-	-	-
mws0289	101310	71982	122840	125560	134000	68986	82166	29553	57030	113360	111138	70219	-0.662424	0.0504713	0.953996	0.498555	Positive	480.31	339.29	479.301	C23H46NO7P	[M+H]+	LysoPE 18:1	Lipids	LPE	89576-29-4	-	-	-	-
pmp001280	97379	69345	120460	98606	130190	63524	78255	27305	62110	115940	103196	69426.8	-0.571822	0.0942677	0.972641	0.455133	Positive	480.31	339.29	479.301	C23H46NO7P	[M+H]+	3-{[(2-Aminoethoxy)(hydroxy)phosphoryl]oxy}-2-hydroxypropyl-9,12-octadecenoate*	Alkaloids	Alkaloids	-	-	-	-	-
pmb2319	95136	75607	68924	75509	79356	50456	50999	43914	48766	70250	78906.4	52877	-0.577502	0.00329479	0.250254	0.503402	Positive	482.32	184.07	481.317	C23H48NO7P	[M+H]+	LysoPC 15:0	Lipids	LPC	-	-	-	-	-
pmb3066	116410	83752	34086	37397	106860	136210	68371	122970	120580	22073	75701	94040.8	0.312974	0.52259	0.991111	0.105032	Negative	481.14	319.2	482.142	C22H26O12	[M-H]-	5-O-p-Coumaroylshikimic acid O-glucoside	Phenolic acids	Phenolic acids	-	-	-	-	-
Lmgp004829	275300	277530	187980	233740	271010	290220	187970	235170	179980	178800	249112	214428	-0.216301	0.244917	0.991111	0.456242	Positive	493.13	331.08	492.127	C23H24O12	[M+H]+	5,7,4'-Trihydroxy-6,8-dimethoxyisoflavone-7-O-galactosides*	Flavonoids	Isoflavones	-	-	-	-	-
pmb0736	283890	289870	196100	276860	251800	282570	166490	223890	177370	182430	259704	206550	-0.330377	0.0883544	0.972641	0.589099	Positive	493.13	331	492.127	C23H24O12	[M+H]+	Tricin-7-O-Glucoside*	Flavonoids	Flavonoid	32769-01-0	-	-	-	-
pmp001164	617000	539670	384650	503080	471680	618120	374440	548610	362450	377820	503216	456288	-0.141233	0.493841	0.991111	0.492833	Positive	493.13	316.1	492.127	C23H24O12	[M+H]+	Iristectorin B	Flavonoids	Isoflavones	94396-09-5	-	-	-	-
pmb0790	33292	22585	17426	12384	28416	35284	16888	32257	25316	12788	22820.6	24506.6	0.102834	0.775171	0.991111	0.0135113	Positive	494.19	332.5	493.18	C20H31NO13	[M+H]+	Pyridoxine di-O-glucoside	Others	Vitamin	-	-	-	-	-
Lmhp008833	28349	36968	53200	64653	46852	50326	59260	31894	24397	70435	46004.4	47262.4	0.038921	0.908369	0.998266	0.0207109	Positive	494.32	184.07	493.317	C24H48NO7P	[M+H]+	LysoPC 16:1	Lipids	LPC	-	-	-	-	-
pmb0855	7058500	5758900	6942000	6657600	6414900	3826100	3874000	2605300	3794100	7579100	6566380	4335720	-0.598827	0.0343621	0.733877	4.19557	Positive	496.34	184.07	495.332	C24H50NO7P	[M+H]+	LysoPC 16:0	Lipids	LPC	17364-16-8	-	-	-	-
pmb0745	4052100	4661100	3067000	4491900	3833700	4496300	3208800	3406700	2970200	3014800	4021160	3419360	-0.233885	0.167733	0.991111	1.74571	Positive	497.14	331.3	496.137	C26H24O10	[M+H]+	Tricin-4'-O-syringyl alcohol	Flavonoids	Flavonoid	-	-	-	-	-
Lmgp003989	564650	329900	948160	360180	585590	126740	536880	128210	517650	501970	557696	362290	-0.622334	0.218668	0.991111	0.691866	Positive	499.13	163.04	498.116	C25H22O11	[M+H]+	Dicaffeoylshikimic??acid	Phenolic acids	Phenolic acids	-	-	-	-	-
pmb3061	30802	63526	49222	79337	31091	41155	54439	54413	18958	79974	50795.6	49787.8	-0.0289113	0.943109	0.998266	0.0207243	Negative	499.15	163.1	500.153	C22H28O13	[M-H]-	5-O-p-Coumaroylquinic acid O-glucoside	Phenolic acids	Phenolic acids	-	-	-	-	-
pme0500	12550	10290	4600	10548	5895.9	10281	2937.6	22127	12349	13509	8776.78	12240.7	0.479925	0.341975	0.991111	0.0799679	Negative	503.16	323	504.169	C18H32O16	[M-H]-	D-(+)-Melezitose*	Others	Saccharides and Alcohols	597-12-6	-	-	-	-
pmb3045	28211	173940	140910	157660	66176	94276	155080	85085	34731	132160	113379	100266	-0.17732	0.717384	0.991111	0.0503965	Negative	505.1	329.1	506.106	C23H22O13	[M-H]-	Tricin-7-O-Glucuronide	Flavonoids	Flavonoid	-	-	-	-	-
pmp000013	670740	687280	383880	629160	668470	842590	458010	615040	395090	332470	607906	528640	-0.201563	0.482671	0.991111	0.55347	Positive	507.15	345.09	506.142	C24H26O12	[M+H]+	Eupatilin-3-O-glucoside	Flavonoids	Flavonoid	-	-	-	-	-
Hmcp002187	341520	414380	289900	280710	298870	404040	319910	290700	272770	311110	325076	319706	-0.0240312	0.876411	0.993371	0.205265	Positive	509.13	347.07	508.121	C23H24O13	[M+H]+	Limocitrin-3-O-galactoside	Flavonoids	Flavonoid	-	-	-	-	-
pmb1466	112590	179540	130440	161770	104020	136360	106670	89127	77746	100960	137672	102173	-0.430227	0.0766328	0.954975	0.360169	Positive	511.12	331.1	510.116	C26H22O11	[M+H]+	Tricin-4'-O-syringic acid	Flavonoids	Flavonoid	-	-	-	-	-
Lmgp004518	135440	90867	131160	100990	128960	68649	101250	90892	138500	86679	117483	97194	-0.273518	0.204268	0.991111	0.235023	Positive	531.15	177.05	512.132	C26H24O11	[M+H]+	Caffeoylferuloylshikimic??acid	Phenolic acids	Phenolic acids	-	-	-	-	-
Lmhp009526	507950	434380	342410	313610	432740	435690	542070	437310	557110	359920	406218	466420	0.199375	0.269832	0.991111	0.332335	Positive	515.32	261.22	514.314	C27H46O9	[M+H]+	2-γ-Linolenoyl-glycerol-glucoside*	Lipids	Glycerol ester	-	-	-	-	-
pmn001382	1340900	590630	603620	570310	1029300	467850	805670	974650	1967800	442350	826952	931664	0.172006	0.7504	0.991111	0.270737	Negative	515.12	353.09	516.127	C25H24O12	[M-H]-	Isochlorogenic acid A*	Phenolic acids	Phenolic acids	2450-53-5	-	-	-	-
pmn001384	1261300	551080	626450	558110	970130	486800	765440	1047500	2183300	361170	793414	968842	0.288188	0.634188	0.991111	0.545008	Negative	515.12	353.09	516.127	C25H24O12	[M-H]-	Isochlorogenic acid C*	Phenolic acids	Phenolic acids	57378-72-0	-	-	-	-
Li512115	369890	299110	131870	344700	183780	201300	178360	372410	287980	207020	265870	249414	-0.0921785	0.785871	0.991111	0.146219	Negative	515.12	353.09	516.127	C25H24O12	[M-H]-	3,4-Dicaffeoylquinic acid	Phenolic acids	Phenolic acids	14534-61-3	-	-	-	-
Zmhn00785	435490	329980	637180	481130	304710	254100	575640	362140	338280	814960	437698	469024	0.099726	0.796731	0.991111	0.114399	Negative	515.16	341.11	516.169	C19H32O16	[M-H]-	Di-O-Glucose-quinic acid	Phenolic acids	Phenolic acids	-	-	-	-	-
Lmhp010334	49321	44133	38597	21611	41622	40723	55542	39740	60856	20035	39056.8	43379.2	0.15143	0.626674	0.991111	0.0929276	Positive	517.34	263.24	516.33	C27H48O9	[M+H]+	2-Linoleoylglycerol-glucoside*	Lipids	Glycerol ester	-	-	-	-	-
pmb0865	5516100	4192800	3512000	4384200	4961100	4781300	3763100	3363100	3263800	4107000	4513240	3855660	-0.227186	0.172296	0.991111	2.61601	Positive	518.32	184.07	517.317	C26H48NO7P	[M+H]+	LysoPC 18:3	Lipids	LPC	-	-	-	-	-
pmp000194	182340	165500	200500	165520	201990	144970	127690	218510	117770	138530	183170	149494	-0.293096	0.123701	0.972641	0.28313	Positive	519.11	271.05	518.106	C24H22O13	[M+H]+	Malonyglygenistin*	Flavonoids	Isoflavones	-	-	-	-	-
Hmbn002692	20914	28794	38531	31912	24911	25390	37680	26572	33528	35980	29012.4	31830	0.133718	0.49108	0.991111	0.137838	Negative	517.16	175.04	518.164	C22H30O14	[M-H]-	6'-O-Feruloylsucrose	Phenolic acids	Phenolic acids	118230-77-6	-	-	-	-
pmp001251	14917000	11855000	18488000	17340000	16394000	11550000	15675000	8529200	9622300	21153000	15798800	13305900	-0.247749	0.361919	0.991111	3.21329	Positive	520.34	184.07	519.332	C26H50NO7P	[M+H]+	LysoPC 18:2	Lipids	LPC	-	-	-	-	-
pmp001281	1298200	1020200	1978900	1662100	1715700	1029200	1440100	531520	688960	2407000	1535020	1219356	-0.332138	0.4247	0.991111	1.11758	Positive	522.36	184.07	521.348	C26H52NO7P	[M+H]+	LysoPC 18:1	Lipids	LPC	-	-	-	-	-
mws0126	233610	182580	160830	217480	179750	98320	79907	50156	81722	172230	194850	96467	-1.01426	0.00379755	0.250254	0.949498	Positive	524.37	184.07	523.364	C26H54NO7P	[M+H]+	LysoPC 18:0	Lipids	LPC	19420-57-6	-	-	-	-
pmb3053	672450	573500	369670	658070	467460	671660	390120	603760	444060	379530	548230	497826	-0.13914	0.558666	0.991111	0.429826	Negative	523.12	329.2	524.132	C27H24O11	[M-H]-	Tricin-O-eudesmic acid	Flavonoids	Flavonoid	-	-	-	-	-
pmp000235	5504300	6297900	3976800	6080600	5403700	6630900	3603500	4784200	3977600	3743800	5452660	4548000	-0.261728	0.226833	0.991111	2.09029	Positive	527.15	331.08	526.148	C27H26O11	[M+H]+	Salcolin B*	Flavonoids	Flavonoid	-	-	-	-	-
pmp000234	5850700	6212300	4131000	5908300	5343800	6823800	3727800	4792100	3889900	3913600	5489220	4629440	-0.245763	0.24541	0.991111	2.17744	Positive	527.15	331.08	526.148	C27H26O11	[M+H]+	Salcolin A*	Flavonoids	Flavonoid	-	-	-	-	-
pmb0746	5356700	5904300	3927200	5975000	5190900	5951700	3628000	4632800	3840800	3631200	5270820	4336900	-0.281363	0.144184	0.991111	2.17513	Positive	527.15	331	526.148	C27H26O11	[M+H]+	Tricin-4'-O-β-guaiacylglycerol*	Flavonoids	Flavonoid	-	-	-	-	-
Lmjp003822	133910	82497	114190	83068	132930	56736	86357	71377	116800	87066	109319	83667.2	-0.38581	0.128763	0.97469	0.363449	Positive	531.15	177.06	530.142	C26H26O12	[M+H]+	3,5-Dicaffeoylquinic Acid Methyl Ester	Others	Others	159934-13-1	-	-	-	-
pmb2554	21435	18433	28991	19786	20015	23726	23300	15738	23610	33190	21732	23912.8	0.137962	0.532721	0.991111	0.02426	Negative	529.16	193.1	530.164	C23H30O14	[M-H]-	5-O-Feruloyl quinic acid glucoside*	Phenolic acids	Phenolic acids	-	-	-	-	-
Lmmp003817	39093	41236	16518	52902	49234	40927	20695	60515	20680	35227	39796.6	35608.8	-0.160411	0.678728	0.991111	0.0863158	Positive	535.11	287.05	534.101	C24H22O14	[M+H]+	Kaempferol-3-O-(6''-malonyl)glucoside*	Flavonoids	Flavonols	-	-	-	-	-
pmp001110	363420	403210	369090	281180	285350	339940	177940	333370	186540	425010	340450	292560	-0.21871	0.398499	0.991111	0.513764	Positive	535.14	517.13	534.137	C25H26O13	[M+H]+	Apigenin-6-C-xyloside-8-C-β-Darabinoside*	Flavonoids	Flavonoid carbonoside	-	-	-	-	-
pmb0542	175930	502530	270410	274710	215590	2893400	1173100	119390	139520	1553900	287834	1175862	2.03041	0.124233	0.972641	1.17181	Positive	535.11	287.06	535.109	C24H23O14+	[M]+	Cyanidin-3-O-(6''-Malonylglucoside)	Flavonoids	Anthocyanins	171828-62-9	C12643	ko00942//Anthocyanin biosynthesis	Biosynthesis of other secondary metabolites	Metabolism
Zmfn000481	158380	180980	205290	236150	259640	193470	232400	154160	165250	201780	208088	189412	-0.135666	0.438666	0.991111	0.148946	Negative	535.04	323.03	536.044	C14H22N2O16P2	[M-H]-	Uridine-5'-Diphosphate-D-Xylose	Nucleotides and derivatives	Nucleotides and derivatives	3616-06-06	C00190	ko01100//Metabolic pathways;ko00520//Amino sugar and nucleotide sugar metabolism;ko00908//Zeatin biosynthesis	Carbohydrate metabolism;Global and overview maps;Metabolism of terpenoids and polyketides	Metabolism
pmp001274	59739	67241	84155	93035	76215	40792	68606	28731	34518	92897	76077	53108.8	-0.518509	0.125839	0.972641	0.310717	Positive	542.32	483.25	541.317	C28H48NO7P	[M+H]+	2-Hydroxy-5,8,11,14,17-icosapentaenoyloxy]propyl-2-(trimethylammonio)ethyl phosphate	Alkaloids	Alkaloids	-	-	-	-	-
pmb3059	29213	20614	6745.2	17828	17493	30486	10918	12095	14751	6458	18378.6	14941.6	-0.298695	0.546742	0.991111	0.156515	Negative	543.1	191.2	544.128	C19H28O18	[M-H]-	Quinic acid O-di-glucuronic acid	Others	Others	-	-	-	-	-
pmb0608	348640	415530	228950	396470	385770	322710	189290	393230	168040	277140	355072	270082	-0.394714	0.150624	0.991111	0.620054	Positive	549.12	301.4	548.117	C25H24O14	[M+H]+	Chrysoeriol-O-malonylglucoside*	Flavonoids	Flavonoid	-	-	-	-	-
Hmln002355	34066	59496	26489	69732	38010	18166	26048	31646	32127	38219	45558.6	29241.2	-0.639721	0.101751	0.972641	0.2251	Negative	549.2	387.15	550.204	C27H34O12	[M-H]-	5'-Methoxymatairesinoside	Lignans and Coumarins	Lignans	1691201-82-7	-	-	-	-
Hmyn007087	21444	23836	14495	10660	14930	14986	16986	11199	12132	8440.2	17073	12748.6	-0.421373	0.166577	0.991111	0.145707	Negative	555.29	225	556.299	C25H49O11P	[M-H]-	LysoPI(P-16:0)	Lipids	Glycerol ester	-	-	-	-	-
pma0702	676280	351170	596340	240650	727510	344760	423810	275190	905300	161930	518390	422198	-0.296118	0.563069	0.991111	0.396144	Positive	558.28	207.07	557.274	C29H39N3O8	[M+H]+	N,N'-Bis(Sinapoyl)Spermidine	Alkaloids	Phenolamine	-	-	-	-	-
Lmhn003802	45258	62958	28437	62127	41373	68776	56213	33007	25069	60009	48030.6	48614.8	0.0174418	0.957422	0.998266	0.0765685	Negative	561.13	337.06	562.132	C26H26O14	[M-H]-	Sinapoylsinapoyltartaric acid	Phenolic acids	Phenolic acids	-	-	-	-	-
pmb3032	596370	632870	448520	641630	627040	792690	470950	563140	486670	471060	589286	556902	-0.0815445	0.66111	0.991111	0.368913	Negative	561.12	329.1	562.132	C26H26O14	[M-H]-	Tricin-O-malonyl rhamnoside	Flavonoids	Flavonoid	-	-	-	-	-
mws1660	143470	190720	96266	161180	127650	168750	120640	147700	103690	129820	143857	134120	-0.101113	0.629393	0.991111	0.176655	Positive	565.16	529.13	564.123	C26H28O14	[M+H]+	Schaftoside*	Flavonoids	Flavonoid carbonoside	51938-32-0	-	-	-	-
Lmnp003080	9016300	9358700	6097600	10895000	6923900	9927700	6180200	5351200	4989000	7892500	8458300	6868120	-0.300452	0.242145	0.991111	3.21886	Positive	565.16	433.11	564.148	C26H28O14	[M+H]+	Hispidulin-8-C-Xylosyl-Xyloside	Flavonoids	Flavonoid carbonoside	-	-	-	-	-
pmp000411	14740000	16189000	12334000	14385000	13643000	15815000	13357000	15047000	13411000	11954000	14258200	13916800	-0.0349643	0.723535	0.991111	0.707693	Positive	565.16	433.1	564.148	C26H28O14	[M+H]+	Genistein-8-C-apiosyl(1→6)glucoside*	Flavonoids	Flavonoid carbonoside	-	-	-	-	-
Lmtp002474	13891000	17648000	9801500	14686000	12731000	14334000	11691000	14670000	11107000	11943000	13751500	12749000	-0.109205	0.51531	0.991111	1.65733	Positive	565.16	427.1	564.148	C26H28O14	[M+H]+	Apigenin-6-C-(2&quot;-glucosyl)-arabinoside*	Flavonoids	Flavonoid carbonoside	-	-	-	-	-
pmb2922	1099500	1246800	1689300	2057300	1465000	1010200	1505500	1054500	1025300	2100500	1511580	1339200	-0.174686	0.542179	0.991111	0.442624	Negative	565.05	323.1	566.055	C15H24N2O17P2	[M-H]-	Uridine 5'-diphospho-D-glucose	Nucleotides and derivatives	Nucleotides and derivatives	133-89-1	C00029	ko01100//Metabolic pathways;ko01130//Biosynthesis of antibiotics;ko00240//Pyrimidine metabolism;ko00052//Galactose metabolism;ko00053//Ascorbate and aldarate metabolism;ko00520//Amino sugar and nucleotide sugar metabolism;ko00040//Pentose and glucuronate interconversions;ko00500//Starch and sucrose metabolism;ko00908//Zeatin biosynthesis;ko00561//Glycerolipid metabolism	Carbohydrate metabolism;Global and overview maps;Lipid metabolism;Metabolism of terpenoids and polyketides;Nucleotide metabolism	Metabolism
Lmpp003930	783240	808300	647000	719960	761940	741480	588840	833880	525190	579290	744088	653736	-0.186765	0.196917	0.991111	0.575426	Positive	579.15	271.06	578.142	C30H26O12	[M+H]+	Apigenin-7-O-(2''-O-p-Coumarylglucoside)	Flavonoids	Flavonoid	-	-	-	-	-
mws0047	1304600	1085400	1031000	854760	1205700	1193600	904700	1345200	960250	930070	1096292	1066764	-0.0393911	0.805091	0.991111	0.327963	Positive	579.17	271.07	578.164	C27H30O14	[M+H]+	Rhoifolin	Flavonoids	Flavonoid	17306-46-6	C12627	ko00944//Flavone and flavonol biosynthesis	Biosynthesis of other secondary metabolites	Metabolism
pme0368	886470	836120	679160	704050	938330	858010	663700	1088500	657360	686270	808826	790768	-0.0325749	0.857392	0.992938	0.157397	Positive	579.17	271.01	578.164	C27H30O14	[M+H]+	Apigenin-7-O-rutinoside(Isorhoifolin)*	Flavonoids	Flavonoid	552-57-8	-	-	-	-
Lmyp004963	2196900	3328300	1532700	3824300	1340100	2840900	2326900	2133700	1160600	3403000	2444460	2373020	-0.0427915	0.910633	0.998266	0.473054	Positive	579.17	415.11	578.164	C27H30O14	[M+H]+	Apigenin-6-C-(2&quot;-O-rhamnosyl)-glucoside	Flavonoids	Flavonoid carbonoside	-	-	-	-	-
Lmyp004081	6525600	6458100	4596600	6188100	4518300	6572500	5387300	4935200	4798700	6079600	5657340	5554660	-0.0264253	0.860416	0.992938	1.14709	Positive	579.17	313.07	578.164	C27H30O14	[M+H]+	Isovitexin-2''-O-rhamnoside*	Flavonoids	Flavonoid carbonoside	-	-	-	-	-
Lmgp004474	1253000	1271900	1080900	975860	1301100	1267400	996150	1379100	981430	1047400	1176552	1134296	-0.0527679	0.689168	0.991111	0.350104	Positive	579.17	271.06	578.164	C27H30O14	[M+H]+	5,7,4'-Trihydroxyisoflavone-7-O-galactoside-rhamnose*	Flavonoids	Isoflavones	-	-	-	-	-
pme3227	12947000	13009000	9522000	12605000	9496300	12537000	11460000	8634200	10181000	11871000	11515860	10936640	-0.0744526	0.604574	0.991111	2.1021	Positive	579.17	433	578.164	C27H30O14	[M+H]+	Vitexin-2''-O-rhamnoside*	Flavonoids	Flavonoid carbonoside	64820-99-1	C12628	ko00944//Flavone and flavonol biosynthesis	Biosynthesis of other secondary metabolites	Metabolism
pmb0631	705530	912130	813140	1008600	573350	1065400	694690	608390	415670	1200200	802550	796870	-0.0102469	0.973335	0.998266	0.302114	Positive	581.15	515.4	580.143	C26H28O15	[M+H]+	Luteolin-8-C-glucoside-6-C-arabinoside	Flavonoids	Flavonoid carbonoside	-	-	-	-	-
mws0046	63892	55144	44391	50162	58236	66851	46222	50375	33007	46190	54365	48529	-0.163831	0.387139	0.991111	0.208194	Negative	579.17	271.06	580.179	C27H32O14	[M-H]-	Naringenin-7-O-Neohesperidoside(Naringin)*	Flavonoids	Dihydroflavone	10236-47-2	C09789	ko00941//Flavonoid biosynthesis	Biosynthesis of other secondary metabolites	Metabolism
Rfmb26203	575420	448370	397860	478720	496160	441000	423240	534240	476510	306070	479306	436212	-0.135918	0.392528	0.991111	0.306451	Negative	579.21	417.16	580.216	C28H36O13	[M-H]-	Syringaresinol-Glucoside	Lignans and Coumarins	Lignans	-	-	-	-	-
pmb0492	65885	86271	85234	88488	66167	61410	87141	59801	63806	98187	78409	74069	-0.0821494	0.653976	0.991111	0.0539802	Positive	584.28	325	583.268	C34H37N3O6	[M+H]+	N',N'',N'''-p-Coumaroyl-cinnamoyl-caffeoyl spermidine	Alkaloids	Phenolamine	-	-	-	-	-
Hmgp003641	3339500	4558500	2750400	5145400	1830200	3311500	3595900	2040300	1732900	5439500	3524800	3224020	-0.128681	0.744384	0.991111	1.04583	Positive	593.18	447.13	592.177	C28H32O14	[M+H]+	Chrysoeriol-C-rhamnoside-O-rhamnoside*	Flavonoids	Flavonoid	-	-	-	-	-
pmp000591	5365200	7298300	4569000	8202800	3024100	5434500	5434500	3220800	2749400	8313500	5691880	5030540	-0.178192	0.639635	0.991111	1.56021	Positive	593.19	447.13	592.179	C28H32O14	[M+H]+	Acacetin-7-O-rutinoside*	Flavonoids	Flavonoid	480-36-4	-	-	-	-
pme1605	149080	142130	112820	79709	144370	172110	115950	143260	123630	155060	125622	142002	0.176824	0.353888	0.991111	0.0139818	Negative	593.15	285	594.158	C27H30O15	[M-H]-	Kaempferol-3-O-robinobioside(Biorobin)*	Flavonoids	Flavonols	17297-56-2	-	-	-	-
pmp001106	510370	730360	342070	624830	433390	560680	429580	616460	386740	454420	528204	489576	-0.109562	0.645579	0.991111	0.222727	Positive	595.17	577.16	594.158	C27H30O15	[M+H]+	Vitexin-2-O-glucoside*	Flavonoids	Flavonoid carbonoside	-	-	-	-	-
Lmnp002413	8985400	7320000	13920000	8053000	7165700	8743700	10547000	4704200	10164000	13361000	9088820	9503980	0.0644388	0.831433	0.992938	0.141659	Positive	595.17	449.11	594.158	C27H30O15	[M+H]+	Luteolin-6-C-rhamnoside-7-O-glucoside*	Flavonoids	Flavonoid carbonoside	-	-	-	-	-
mws1073	2284300	3346300	1756400	3328700	2528300	3015800	2041800	3110000	1665400	2457600	2648800	2458120	-0.107784	0.657467	0.991111	0.497061	Positive	595.17	457.2	594.158	C27H30O15	[M+H]+	Apigenin-6,8-C-diglucoside*	Flavonoids	Flavonoid	23666-13-9	-	-	-	-
Lmqn000780	65221	64182	57215	87677	63633	84364	84539	55410	63418	69920	67585.6	71530.2	0.0818366	0.625206	0.991111	0.0451615	Negative	606.08	384.98	607.082	C17H27N3O17P2	[M-H]-	UDP-N-acetylglucosamine	Alkaloids	Alkaloids	528-04-1	C00043	ko01100//Metabolic pathways;ko01130//Biosynthesis of antibiotics;ko00520//Amino sugar and nucleotide sugar metabolism;ko04931//Insulin resistance;ko01502//Vancomycin resistance	Carbohydrate metabolism;Drug resistance;Endocrine and metabolic diseases;Global and overview maps	Human Diseases;Metabolism
pmb3002	369990	412480	378410	305550	385570	318990	352540	275880	257590	354220	370400	311844	-0.24826	0.0578664	0.954975	0.61532	Negative	607.17	299	608.174	C28H32O15	[M-H]-	Chrysoeriol-7-O-rutinoside	Flavonoids	Flavonoid	-	-	-	-	-
pmp000594	1031500	1256600	870430	973140	1062600	1100400	842170	1046000	752680	847310	1038854	917712	-0.17888	0.223349	0.991111	0.721158	Positive	609.18	463.12	608.174	C28H32O15	[M+H]+	Diosmetin-7-O-rutinoside	Flavonoids	Flavonoid	-	-	-	-	-
Hmmp002336	17607	28678	406860	25104	27886	29388	23617	11732	24330	28459	101227	23505.2	-2.10654	0.33937	0.991111	0.186311	Positive	611.16	303.04	610.148	C30H26O14	[M+H]+	Quercetin-O-feruloyl-Pentoside	Flavonoids	Flavonols	-	-	-	-	-
pmb0711	22439	23966	394910	18989	21349	31995	33854	17360	20775	24832	96330.6	25763.2	-1.90268	0.372576	0.991111	0.155593	Positive	611.16	303.1	610.153	C27H30O16	[M+H]+	Quercetin-7-O-rutinoside*	Flavonoids	Flavonols	147714-62-3	-	-	-	-
Lmjp002461	13049	24922	390170	18506	23346	40602	25868	14605	25167	23422	93998.6	25932.8	-1.85786	0.385729	0.991111	0.143027	Positive	611.16	303.05	610.153	C27H30O16	[M+H]+	Quercetin-3-O-neohesperidoside*	Flavonoids	Flavonols	117611-67-3	-	-	-	-
pmb0624	661130	644900	498710	623780	573770	686740	662620	405240	791340	744850	600458	658158	0.132371	0.453591	0.991111	0.0207908	Positive	611.16	431.3	610.153	C27H30O16	[M+H]+	Luteolin-6-C-glucoside-7-O-glucoside*	Flavonoids	Flavonoid carbonoside	-	-	-	-	-
HJAP024	61739	73912	69391	65421	46301	66887	50149	33250	44211	85976	63352.8	56094.6	-0.175546	0.504075	0.991111	0.203626	Positive	611.16	593.15	610.154	C27H30O16	[M+H]+	Kaempferol-6,8-di-C-glucoside*	Flavonoids	Flavonoid	-	-	-	-	-
Zmhn002032	267120	276200	284130	234630	176900	371320	292710	165060	281370	266250	247796	275342	0.152072	0.493596	0.991111	0.106602	Negative	609.18	447.13	610.189	C28H34O15	[M-H]-	4-O-(6'-O-Glucosylcaffeoylglucosyl)-4-hydroxybenzyl alcohol	Phenolic acids	Phenolic acids	-	-	-	-	-
mws4134	145350	189010	144740	202350	152810	191310	172270	144450	128460	150520	166852	157402	-0.0841151	0.578364	0.991111	0.105172	Negative	611.14	306.08	612.152	C20H32N6O12S2	[M-H]-	Oxidized Glutathione	Amino acids and derivatives	Amino acids and derivatives	121-24-4	C00127	ko00480//Glutathione metabolism	Metabolism of other amino acids	Metabolism
pmb0557	823940	2329100	684260	991430	957920	9544700	3278400	514380	550140	3486500	1157330	3474824	1.58614	0.203368	0.991111	1.64003	Positive	621.11	287.06	621.109	C27H25O17+	[M]+	Cyanidin-3-O-(3'',6''-dimalonylglucoside)	Flavonoids	Anthocyanins	171828-60-7	C16289	ko00942//Anthocyanin biosynthesis	Biosynthesis of other secondary metabolites	Metabolism
Rfmb26201	22869	18460	7788.8	16730	27282	20404	18939	25130	23973	10492	18626	19787.6	0.0872819	0.787576	0.991111	0.0130913	Negative	621.22	417.16	622.226	C30H38O14	[M-H]-	Syringaresinol-acetylGlucoside	Lignans and Coumarins	Lignans	-	-	-	-	-
HJAP062	109920	85364	103530	96212	135800	123470	143780	90548	142650	88402	106165	117770	0.149661	0.454657	0.991111	0.148298	Positive	625.18	317.08	624.168	C28H32O16	[M+H]+	Isorhamnetin-3-O-(6''-p-coumaroylglucoside)*	Flavonoids	Flavonoid	-	-	-	-	-
Zmhp002897	301080	243670	307660	180860	278170	226080	322670	124840	345520	195400	262288	242902	-0.110777	0.690777	0.991111	0.171617	Positive	625.18	463.13	624.168	C28H32O16	[M+H]+	Isochrysoeriol C-glucosyl-O-glucoside*	Flavonoids	Flavonoid	-	-	-	-	-
pmp000127	221530	208070	209170	209590	191420	280900	278710	104250	256820	217910	207956	227718	0.13097	0.568417	0.991111	0.0541942	Positive	625.18	607.2	624.169	C28H32O16	[M+H]+	Chrysoeriol-6,8-di-C-glucoside*	Flavonoids	Flavonoid carbonoside	-	-	-	-	-
Lmmp002463	155020	105600	83509	83302	125320	142390	131300	102870	147640	96753	110550	124191	0.167854	0.44751	0.991111	0.0170728	Positive	625.18	317.07	624.169	C28H32O16	[M+H]+	Sexangularetin 3-glucoside-7-rhamnoside*	Flavonoids	Flavonols	-	-	-	-	-
Lmhp003217	152100	104200	122250	83878	137340	134570	145790	92096	142260	101790	119954	123301	0.0397104	0.842489	0.992938	0.0570213	Positive	625.17	317.06	624.169	C28H32O16	[M+H]+	2'-Hydoxy,5-methoxyGenistein-O-rhamnosyl-glucoside*	Flavonoids	Isoflavones	-	-	-	-	-
HJAP026	113560	136560	96283	110560	109680	190090	124470	61485	110110	133060	113329	123843	0.128	0.640725	0.991111	0.0512809	Positive	625.18	463.13	624.17	C28H32O16	[M+H]+	Chrysoeriol-C-glucoside-O-glucoside*	Flavonoids	Flavonoid	-	-	-	-	-
Hmgp003086	32755000	34905000	20848000	30133000	32431000	37771000	30739000	39061000	31708000	23162000	30214400	32488200	0.10468	0.562186	0.991111	1.64759	Positive	639.19	331.09	638.184	C29H34O16	[M+H]+	Tricin-O-rutinoside	Flavonoids	Flavonoid	-	-	-	-	-
pmp001289	699120	758670	263050	594630	443060	614680	424840	748220	323310	433490	551706	508908	-0.116495	0.725624	0.991111	0.361115	Positive	653.13	301.1	652.128	C28H28O18	[M+H]+	Chrysoeriol-7-O-[glucuronosyl-(1→2)-O-glucuronoside]	Flavonoids	Flavonoid	-	-	-	-	-
Hmgp002953	31935000	31111000	23247000	28527000	27255000	30032000	25087000	35031000	28181000	20495000	28415000	27765200	-0.0333749	0.827134	0.992938	0.396745	Positive	653.17	331.09	652.164	C29H32O17	[M+H]+	Tricin-O-glucuronate-O-rhamnoside	Flavonoids	Flavonoid	-	-	-	-	-
pmb0578	79936	41941	40440	34939	72292	39104	68993	16870	140790	29751	53909.6	59101.6	0.132655	0.834111	0.992938	0.0155962	Positive	655.17	207	654.158	C32H30O15	[M+H]+	Luteolin-7-O-(6''-sinapoyl)glucoside	Flavonoids	Flavonoid	-	-	-	-	-
pmb0713	528820	385630	304190	313140	480540	485640	393040	604060	399830	260010	402464	428516	0.0904893	0.727915	0.991111	0.0932461	Positive	655.19	331.2	654.18	C29H34O17	[M+H]+	Tricin-7-O-glucosyl-O-glucoside	Flavonoids	Flavonoid	-	-	-	-	-
pmb0739	3499200	3030900	1974400	2576500	3425200	3719000	2386700	2909000	2736100	2105800	2901240	2771320	-0.0660963	0.750746	0.991111	0.95918	Positive	659.2	331	658.19	C32H34O15	[M+H]+	Tricin-O-glucosyl-O-syringin alcohol	Flavonoids	Flavonoid	-	-	-	-	-
pmb0530	1061500	1034500	1020200	1351900	1004800	1064200	1275000	856650	653010	1606200	1094580	1091012	-0.00471043	0.984469	0.998266	0.300422	Positive	664.12	136.2	663.109	C21H27N7O14P2	[M+H]+	Nicotinic acid adenine dinucleotide	Nucleotides and derivatives	Nucleotides and derivatives	53-84-9	C00857	ko01100//Metabolic pathways;ko00760//Nicotinate and nicotinamide metabolism	Global and overview maps;Metabolism of cofactors and vitamins	Metabolism
pmn001588	72974	54070	128840	69714	86677	44638	118810	81810	116540	105040	82455	93367.6	0.179315	0.577248	0.991111	0.231473	Negative	665.21	323.1	666.222	C24H42O21	[M-H]-	Nystose	Others	Saccharides and Alcohols	13133-07-8	-	-	-	-
pmb0475	12088000	12140000	8714100	11459000	11192000	16552000	9153400	14032000	9822700	7909900	11118620	11494000	0.0479032	0.835228	0.992938	0.0864138	Positive	671.18	509	670.174	C29H34O18	[M+H]+	Gallic acid O-feruloyl-O-glucosyl-O-glucoside	Tannins	Tannin	-	-	-	-	-
pmp001275	2007000	1318500	1479500	1043000	1441600	1821600	1986000	1580000	1434600	917740	1457920	1547988	0.0864827	0.719463	0.991111	0.164902	Positive	672.42	331.29	671.409	C31H61O14N	[M+H]+	3-Hydroxypropyl palmitate glc-glucosamine	Alkaloids	Alkaloids	-	-	-	-	-
Lmxp010913	12372	47108	55022	121900	53668	5030.3	15687	6169.6	6235.8	103490	58014	27322.5	-1.08631	0.273646	0.991111	0.286721	Positive	676.45	184.08	675.448	C35H66NO9P	[M+H]+	1-(9Z-Octadecenoyl)-2-(9-oxo-nonanoyl)-sn-glycero-3-phosphocholine	Lipids	Glycerol ester	-	-	-	-	-
Lmhp008744	1124300	910410	471410	637390	868560	1140600	1036500	1108300	1607800	735330	802414	1125706	0.488411	0.110619	0.972641	0.946891	Positive	677.37	261.22	676.367	C33H56O14	[M+H]+	1-α-Linolenoyl-glycerol-diglucoside*	Lipids	Glycerol ester	-	-	-	-	-
Lmgn002250	13817	11214	57348	17641	20058	13892	14921	13767	14131	38324	24015.6	19007	-0.337441	0.621454	0.991111	0.0449767	Negative	677.17	191.06	678.18	C31H34O17	[M-H]-	Dicaffeoylquinic acid-glucoside	Phenolic acids	Phenolic acids	-	-	-	-	-
pmp001271	394990	290610	278750	155600	299400	756010	367440	477950	646770	148470	283870	479328	0.755783	0.122129	0.972641	0.808194	Positive	679.39	263.24	678.383	C33H58O14	[M+H]+	2,3-Dihydroxypropyl-9,12-octadecadienoate-hexose-hexose*	Lipids	Free fatty acids	-	-	-	-	-
Hmgp002564	7117700	7818800	2882500	6603000	5799600	8467000	5648500	7858500	4279400	4131000	6044320	6076880	0.00775076	0.979697	0.998266	0.432654	Positive	683.15	331.08	682.138	C29H30O19	[M+H]+	Tricin-7-O-Diglucuronoside	Flavonoids	Flavonoid	83097-44-3	-	-	-	-
pmn001370	225980	182150	365640	251850	229780	204640	202760	92042	211790	299160	251080	202078	-0.313232	0.308423	0.991111	0.398064	Negative	681.24	519.19	682.247	C32H42O16	[M-H]-	Pinoresinol diglucoside	Lignans and Coumarins	Lignans	63902-38-5	-	-	-	-
pmb1312	28068000	26770000	19227000	23297000	25345000	32618000	20704000	25402000	20044000	20532000	24541400	23860000	-0.0406235	0.817087	0.991111	2.29328	Positive	689.21	331.2	688.2	C33H36O16	[M+H]+	Tricin-4'-O-(β-guaiacylglyceryl)ether 7-O-glucoside	Flavonoids	Flavonoid	-	-	-	-	-
Lmgn002253	497520	321230	503910	409890	464990	343130	501200	352000	547490	359720	439508	420708	-0.0630702	0.740348	0.991111	0.0647342	Negative	695.2	353.09	696.19	C31H36O18	[M-H]-	Syringoylcaffeoylquinic acid O-glucose	Phenolic acids	Phenolic acids	-	-	-	-	-
pmb0738	76112	47048	15264	45056	55849	41313	19087	74970	32483	17959	47865.8	37162.4	-0.365152	0.47597	0.991111	0.19634	Positive	699.19	331.1	698.185	C34H34O16	[M+H]+	Tricin-7-O-[sinapoyl]-glucoside	Flavonoids	Flavonoid	-	-	-	-	-
pmn001368	14378	14921	20001	9479	10146	17511	13501	10877	20807	10874	13785	14714	0.0940902	0.741479	0.991111	0.0426614	Negative	699.25	537.2	700.258	C32H44O17	[M-H]-	Olivil Diglucoside	Lignans and Coumarins	Lignans	-	-	-	-	-
Zmlp003063	536340	513660	420600	419920	494500	526800	435150	702230	630720	299970	477004	518974	0.121661	0.591444	0.991111	0.382055	Positive	741.23	433.12	740.209	C33H40O19	[M+H]+	Luteolin-7-O-(2''-rhamnosyl)rutinoside*	Flavonoids	Flavonoid	-	-	-	-	-
mws1035	490270	458820	397740	380780	411730	457070	419960	595220	607830	255610	427868	467138	0.126683	0.577521	0.991111	0.399132	Positive	741.22	433	740.216	C33H40O19	[M+H]+	Kaempferol-3-O-robinoside-7-O-rhamnoside (Robinin)*	Flavonoids	Flavonols	301-19-9	-	-	-	-
Lmyp003837	43826	58081	38564	77690	26214	60866	35831	32412	29197	42756	48875	40212.4	-0.281456	0.432252	0.991111	0.146681	Positive	741.22	313.07	740.216	C33H40O19	[M+H]+	Isovitexin-7-O-Glucoside-2''-O-Rhamnoside	Flavonoids	Flavonoid carbonoside	-	-	-	-	-
pme2651	61413	39454	63555	73654	113100	18156	51274	40099	133810	32899	70235.2	55247.6	-0.346282	0.54439	0.991111	0.0916119	Negative	742.1	620.1	743.075	C21H28N7O17P3	[M-H]-	NADP (Nicotinamide adenine dinucleotide phosphate)	Nucleotides and derivatives	Nucleotides and derivatives	53-59-8	C00006	ko01100//Metabolic pathways;ko00760//Nicotinate and nicotinamide metabolism;ko00480//Glutathione metabolism;ko00195//Photosynthesis	Energy metabolism;Global and overview maps;Metabolism of cofactors and vitamins;Metabolism of other amino acids	Metabolism
pmn001612	26093	30474	3947.7	40883	19300	8761.5	12210	20560	13467	30567	24139.5	17113.1	-0.496297	0.361741	0.991111	0.171114	Negative	753.22	529.2	754.232	C34H42O19	[M-H]-	(3-Mustard acyl)-fructosyl-α-D-(6-mustard acyl)glucoside	Phenolic acids	Phenolic acids	-	-	-	-	-
pmb0691	307500	264230	221160	273650	303710	431980	378400	258960	356350	254610	274050	336060	0.29428	0.141334	0.991111	0.353217	Positive	757.22	431.4	756.211	C33H40O20	[M+H]+	Luteolin-6-C-glucoside-7-O-(2''-rhamnosyl)glucoside*	Flavonoids	Flavonoid carbonoside	-	-	-	-	-
pmb0639	50292	56358	46512	75805	67125	76194	73276	39035	57156	52477	59218.4	59627.6	0.00993476	0.963819	0.998266	0.00999026	Positive	757.22	595.2	756.211	C33H40O20	[M+H]+	Apigenin-8-C-glucosyl-O-diglucoside*	Flavonoids	Flavonoid carbonoside	-	-	-	-	-
pmb0672	12022	22484	17779	21696	20379	29530	19674	8633.1	17552	23018	18872	19681.4	0.060587	0.841268	0.992938	0.0100942	Positive	771.21	463.1	770.206	C37H38O18	[M+H]+	Apigenin-6-C-glucoside-7-O-feruloylglucoside	Flavonoids	Flavonoid carbonoside	-	-	-	-	-
Hmgp003540	3230700	3355700	1057200	2778100	2866300	3685000	2094000	3403400	2195200	1360100	2657600	2547540	-0.0610192	0.859035	0.992938	0.567216	Positive	775.21	527.15	774.2	C36H38O19	[M+H]+	Tricin-O-Malonyl-O-guaiacylglycerol-O-glucoside	Flavonoids	Flavonoid	-	-	-	-	-
Lmgp004332	586350	582940	382610	471430	622120	622150	506120	1038200	762850	226060	529090	631076	0.254301	0.492639	0.991111	0.667128	Positive	785.25	331.08	784.243	C35H44O20	[M+H]+	5,7,4'-Trihydroxy-6,8-dimethoxyisoflavone-7-O-galactoside-rhamnose-rhamnose	Flavonoids	Isoflavones	-	-	-	-	-
pmb0676	24651	25135	7123.3	16282	14133	16067	9192.1	18722	13782	15865	17464.9	14725.6	-0.246127	0.48538	0.991111	0.134063	Positive	801.22	207.1	800.216	C38H40O19	[M+H]+	Chrysoeriol-8-C-glucosyl-O-feruloylglucoside	Flavonoids	Flavonoid carbonoside	-	-	-	-	-
