# Supplementary material for: Transcriptome and metabolome analyses reveal new insights into chlorophyll, photosynthesis, metal ion and phenylpropanoids related pathways during sugarcane ratoon chlorosis
Source: BMC Plant Biol. 2022 Apr 29;22:222. doi: 10.1186/s12870-022-03588-8 (PMC9052583; doi:10.1186/s12870-022-03588-8)
Supplement: Supplementary file 9 — Additional file 9: Table S9. The differential expression genes of Phenylpropanoid biosynthesis pathways. [file 12870_2022_3588_MOESM9_ESM.xls]

## Sheet: all_info (1)
id	Symbol	Control-1_fpkm	Control-2_fpkm	Control-3_fpkm	Control-4_fpkm	Control-5_fpkm	Chlorosis-1_fpkm	Chlorosis-2_fpkm	Chlorosis-3_fpkm	Chlorosis-4_fpkm	Chlorosis-5_fpkm	Control_mean	Chlorosis_mean	log2fc	pvalue	fdr	Pathway	GO Process
Unigene0028359	--	2.19	0.09	1.27	0	1.4	0	0	0	0	0	0.99	0	-9.95128	2.93337e-05	0.000260045	ko01100//Metabolic pathways;ko01110//Biosynthesis of secondary metabolites;ko00940//Phenylpropanoid biosynthesis;ko00360//Phenylalanine metabolism;ko00130//Ubiquinone and other terpenoid-quinone biosynthesis	-
Unigene0054332	--	1.65	0	1.11	0.11	0.17	0	0	0	0	0	0.608	0	-9.24793	0.000146165	0.00105715	ko01100//Metabolic pathways;ko01110//Biosynthesis of secondary metabolites;ko00940//Phenylpropanoid biosynthesis;ko00941//Flavonoid biosynthesis;ko00945//Stilbenoid, diarylheptanoid and gingerol biosynthesis	-
Unigene0028884	--	12.45	3.38	5.34	4.89	3.84	0.58	1.88	0.78	2	0.56	5.98	1.16	-2.36602	5.0557e-08	8.76361e-07	ko01100//Metabolic pathways;ko01110//Biosynthesis of secondary metabolites;ko00940//Phenylpropanoid biosynthesis	-
Unigene0067028	--	0.08	1.76	1.07	0.37	2.41	0.36	0.23	0.23	0.31	0.32	1.138	0.29	-1.97238	0.00462889	0.0199821	ko01100//Metabolic pathways;ko01110//Biosynthesis of secondary metabolites;ko00940//Phenylpropanoid biosynthesis;ko00500//Starch and sucrose metabolism;ko00460//Cyanoamino acid metabolism	-
Unigene0002129	--	0.05	1.22	0.43	1.39	2.06	0.39	0.17	0.37	0.52	0.26	1.03	0.342	-1.59058	0.0110801	0.0407398	ko01100//Metabolic pathways;ko01110//Biosynthesis of secondary metabolites;ko00940//Phenylpropanoid biosynthesis;ko00500//Starch and sucrose metabolism;ko00460//Cyanoamino acid metabolism	-
Unigene0072699	--	69.77	12.23	27.62	25.09	10.1	6.13	16.61	10.7	15.47	2.42	28.962	10.266	-1.49629	0.00278372	0.0130695	ko01100//Metabolic pathways;ko01110//Biosynthesis of secondary metabolites;ko00940//Phenylpropanoid biosynthesis	-
Unigene0049537	--	0	0	0	0.17	0	0.73	0.18	0.62	1.1	0.84	0.034	0.694	4.35133	0.000821064	0.00466679	ko01100//Metabolic pathways;ko01110//Biosynthesis of secondary metabolites;ko00940//Phenylpropanoid biosynthesis	-
Unigene0021967	4CL5	2.83	3.1	3.18	1.72	2.27	13.33	19.64	10.63	14.98	6.94	2.62	13.104	2.32237	1.7451e-15	1.00176e-13	ko01100//Metabolic pathways;ko01110//Biosynthesis of secondary metabolites;ko00940//Phenylpropanoid biosynthesis;ko00360//Phenylalanine metabolism;ko00130//Ubiquinone and other terpenoid-quinone biosynthesis	-
Unigene0087898	4CLL1	5.02	4.45	5.07	5.17	6.49	14.53	13.16	10.8	10.3	12.44	5.24	12.246	1.22467	5.28345e-12	1.89488e-10	ko01100//Metabolic pathways;ko01110//Biosynthesis of secondary metabolites;ko00940//Phenylpropanoid biosynthesis;ko00360//Phenylalanine metabolism;ko00130//Ubiquinone and other terpenoid-quinone biosynthesis	-
Unigene0051002	4CLL1	0.24	0.53	0.62	0.74	0.48	1.52	1.6	1.6	1.66	1.35	0.522	1.546	1.56642	0.000108985	0.000817707	ko01100//Metabolic pathways;ko01110//Biosynthesis of secondary metabolites;ko00940//Phenylpropanoid biosynthesis;ko00360//Phenylalanine metabolism;ko00130//Ubiquinone and other terpenoid-quinone biosynthesis	-
Unigene0021868	ACT-2	0.87	1.79	1.29	0.42	0.99	1.48	2.35	6.51	2.92	3.45	1.072	3.342	1.64041	0.000566416	0.00339162	ko01100//Metabolic pathways;ko01110//Biosynthesis of secondary metabolites;ko00940//Phenylpropanoid biosynthesis;ko00941//Flavonoid biosynthesis;ko00945//Stilbenoid, diarylheptanoid and gingerol biosynthesis	-
Unigene0003751	ACT-2	0.12	0.95	0.27	1.31	0.7	1.99	2.86	3.74	1.34	2.43	0.67	2.472	1.88345	0.00158713	0.00814816	ko01100//Metabolic pathways;ko01110//Biosynthesis of secondary metabolites;ko00940//Phenylpropanoid biosynthesis;ko00941//Flavonoid biosynthesis;ko00945//Stilbenoid, diarylheptanoid and gingerol biosynthesis	-
Unigene0060584	adh1	0	0.42	0	0.08	0	1.3	0.84	0.51	0.53	0.44	0.1	0.724	2.85599	0.00527708	0.0222376	ko01100//Metabolic pathways;ko01110//Biosynthesis of secondary metabolites;ko00940//Phenylpropanoid biosynthesis	-
Unigene0060690	adh1	0.19	0.32	0.11	0.09	0	4.63	5.15	1.65	3.19	1.78	0.142	3.28	4.52973	8.52768e-14	3.9085e-12	ko01100//Metabolic pathways;ko01110//Biosynthesis of secondary metabolites;ko00940//Phenylpropanoid biosynthesis	-
Unigene0033756	adh-1	0.06	0.13	0.14	0.05	0.16	2.76	1.27	1.16	1.21	0.83	0.108	1.446	3.74296	1.75724e-08	3.35583e-07	ko01100//Metabolic pathways;ko01110//Biosynthesis of secondary metabolites;ko00940//Phenylpropanoid biosynthesis	-
Unigene0033760	adh-1	0	0	0	0	0.21	1.6	0.93	0.31	0.86	0	0.042	0.74	4.13906	0.00740483	0.0293191	ko01100//Metabolic pathways;ko01110//Biosynthesis of secondary metabolites;ko00940//Phenylpropanoid biosynthesis	-
Unigene0042375	adh-1	0	0	0	0	0	0.37	0.47	0.16	0.24	0.49	0	0.346	8.43463	0.000843314	0.00477088	ko01100//Metabolic pathways;ko01110//Biosynthesis of secondary metabolites;ko00940//Phenylpropanoid biosynthesis	-
Unigene0057230	ADH7	0	0.06	0	0.04	0.32	0.22	0	1.59	1.51	1.15	0.084	0.894	3.41181	0.00448483	0.0194641	ko01100//Metabolic pathways;ko01110//Biosynthesis of secondary metabolites;ko00940//Phenylpropanoid biosynthesis	-
Unigene0019239	ADH7	0	0	0.16	0	0	0.43	0.36	0.73	0.88	0.58	0.032	0.596	4.21917	9.16769e-05	0.000703167	ko01100//Metabolic pathways;ko01110//Biosynthesis of secondary metabolites;ko00940//Phenylpropanoid biosynthesis	-
Unigene0050982	adhT	0	0	0	0	0.23	0.54	0.83	0.3	1.1	0.16	0.046	0.586	3.67119	0.00389688	0.0173004	ko01100//Metabolic pathways;ko01110//Biosynthesis of secondary metabolites;ko00940//Phenylpropanoid biosynthesis	-
Unigene0021951	alcA	0	0.28	0.36	0.11	0	1.06	1.4	0.56	0.99	1.06	0.15	1.014	2.75702	0.000109321	0.0008197	ko01100//Metabolic pathways;ko01110//Biosynthesis of secondary metabolites;ko00940//Phenylpropanoid biosynthesis	-
Unigene0029122	alcA	0	0.45	0.37	0.12	0.04	2.43	2.58	1.6	1.45	2.42	0.196	2.096	3.41871	7.77402e-09	1.59335e-07	ko01100//Metabolic pathways;ko01110//Biosynthesis of secondary metabolites;ko00940//Phenylpropanoid biosynthesis	-
Unigene0079335	alcB	0.17	0.06	0	0	0	1.12	0.64	0.3	0.57	0.21	0.046	0.568	3.62619	0.000453108	0.00278948	ko01100//Metabolic pathways;ko01110//Biosynthesis of secondary metabolites;ko00940//Phenylpropanoid biosynthesis	-
Unigene0033759	alcC	0.26	0.11	0.12	0	0.05	1.7	1.57	0.69	0.81	2.14	0.108	1.382	3.67765	7.83067e-08	1.30305e-06	ko01100//Metabolic pathways;ko01110//Biosynthesis of secondary metabolites;ko00940//Phenylpropanoid biosynthesis	-
Unigene0001512	ALDH2C4	1.06	0.57	0.89	1.14	1.18	6.3	6.62	3.14	3.29	5.04	0.968	4.878	2.33321	1.41431e-12	5.47004e-11	ko00940//Phenylpropanoid biosynthesis	-
Unigene0027058	At4g20820	5.65	4.25	7.14	4.11	5.77	1.16	0.26	0.39	0.54	0.27	5.384	0.524	-3.36104	3.59588e-22	4.26291e-20	ko01100//Metabolic pathways;ko01110//Biosynthesis of secondary metabolites;ko00940//Phenylpropanoid biosynthesis	-
Unigene0027057	At4g20820	12.96	12.87	12.03	14.53	13.11	4.54	5.49	6.84	4.87	4.03	13.1	5.154	-1.3458	1.46868e-16	9.6163e-15	ko01100//Metabolic pathways;ko01110//Biosynthesis of secondary metabolites;ko00940//Phenylpropanoid biosynthesis	-
Unigene0048137	BACOVA_02659	188.47	79.95	111.5	242.05	88.71	4.99	19.18	28.95	32.11	4.82	142.136	18.01	-2.9804	5.82629e-10	1.47451e-08	ko01100//Metabolic pathways;ko01110//Biosynthesis of secondary metabolites;ko00940//Phenylpropanoid biosynthesis;ko00500//Starch and sucrose metabolism;ko00460//Cyanoamino acid metabolism	-
Unigene0012138	BGLU14	3.54	1.48	2.91	0.62	1.98	1.08	0.35	0.83	0.88	0.64	2.106	0.756	-1.47805	6.77505e-05	0.000542078	ko01100//Metabolic pathways;ko01110//Biosynthesis of secondary metabolites;ko00940//Phenylpropanoid biosynthesis;ko00500//Starch and sucrose metabolism;ko00460//Cyanoamino acid metabolism	-
Unigene0002788	BGLU16	65.74	7.15	32.8	5.69	6.93	2.2	3.26	5.32	7.35	2.5	23.662	4.126	-2.51976	0.000286949	0.00187924	ko01100//Metabolic pathways;ko01110//Biosynthesis of secondary metabolites;ko00940//Phenylpropanoid biosynthesis;ko00500//Starch and sucrose metabolism;ko00460//Cyanoamino acid metabolism	-
Unigene0044335	BGLU16	6.55	4.77	4.62	5.98	5.7	4.43	19.85	6.15	27.37	21.57	5.524	15.874	1.52288	0.00139692	0.00732186	ko01100//Metabolic pathways;ko01110//Biosynthesis of secondary metabolites;ko00940//Phenylpropanoid biosynthesis;ko00500//Starch and sucrose metabolism;ko00460//Cyanoamino acid metabolism	-
Unigene0034112	BGLU18	41.27	47.58	46.72	66.59	50	11.19	10.06	22.69	35.03	12.28	50.432	18.25	-1.46644	1.23067e-06	1.55371e-05	ko01100//Metabolic pathways;ko01110//Biosynthesis of secondary metabolites;ko00940//Phenylpropanoid biosynthesis;ko00500//Starch and sucrose metabolism;ko00460//Cyanoamino acid metabolism	GO:0044238//primary metabolic process
Unigene0070940	BGLU25	3.47	1.24	3.91	3.95	2.35	0.29	0.79	2.11	1.62	0.23	2.984	1.008	-1.56575	0.00124163	0.00661778	ko01100//Metabolic pathways;ko01110//Biosynthesis of secondary metabolites;ko00940//Phenylpropanoid biosynthesis;ko00500//Starch and sucrose metabolism;ko00460//Cyanoamino acid metabolism	GO:0044238//primary metabolic process
Unigene0040366	BGLU26	2.2	0.91	1.96	0.7	1.62	0.42	0.6	0.56	0.18	0.15	1.478	0.382	-1.952	4.17361e-06	4.63887e-05	ko01100//Metabolic pathways;ko01110//Biosynthesis of secondary metabolites;ko00940//Phenylpropanoid biosynthesis;ko00500//Starch and sucrose metabolism;ko00460//Cyanoamino acid metabolism	GO:0044238//primary metabolic process
Unigene0010550	BGLU29	421.39	52.34	154.24	162.93	98.9	12.86	39.95	70.68	69.3	25.19	177.96	43.596	-2.02929	2.34686e-05	0.000213714	ko01100//Metabolic pathways;ko01110//Biosynthesis of secondary metabolites;ko00940//Phenylpropanoid biosynthesis;ko00500//Starch and sucrose metabolism;ko00460//Cyanoamino acid metabolism	-
Unigene0011119	BGLU6	1.77	0.08	0.31	0.23	0.3	0	0.03	0.03	0.21	0	0.538	0.054	-3.31657	0.00116568	0.00627273	ko01100//Metabolic pathways;ko01110//Biosynthesis of secondary metabolites;ko00940//Phenylpropanoid biosynthesis;ko00500//Starch and sucrose metabolism;ko00460//Cyanoamino acid metabolism	-
Unigene0009352	BGLU7	29.09	11.12	18.16	15.1	30.77	3.92	8.48	11.66	14.92	7.53	20.848	9.302	-1.1643	0.000199666	0.0013785	ko01100//Metabolic pathways;ko01110//Biosynthesis of secondary metabolites;ko00940//Phenylpropanoid biosynthesis;ko00500//Starch and sucrose metabolism;ko00460//Cyanoamino acid metabolism	GO:0044238//primary metabolic process
Unigene0039949	CAD	167.33	49.84	93.38	149.5	116.21	22.63	33.4	49.71	68.36	28.28	115.252	40.476	-1.50965	2.81037e-06	3.25414e-05	ko01100//Metabolic pathways;ko01110//Biosynthesis of secondary metabolites;ko00940//Phenylpropanoid biosynthesis	GO:0009699//phenylpropanoid biosynthetic process
Unigene0039950	CAD	0.72	0.85	1.34	0.93	0.59	0.18	0.35	0.74	0.51	0.42	0.886	0.44	-1.0098	0.011602	0.0422662	ko01100//Metabolic pathways;ko01110//Biosynthesis of secondary metabolites;ko00940//Phenylpropanoid biosynthesis	GO:0009699//phenylpropanoid biosynthetic process
Unigene0002976	CAD2	0	0	0.28	0	0.11	1.28	0.64	0.21	0.33	0.91	0.078	0.674	3.1112	0.00733109	0.0290865	ko01100//Metabolic pathways;ko01110//Biosynthesis of secondary metabolites;ko00940//Phenylpropanoid biosynthesis	-
Unigene0022154	CAD5	64.98	13.86	25.2	21.11	8.96	5.89	16.52	6.82	15.12	6.31	26.822	10.132	-1.4045	0.00171253	0.0086794	ko01100//Metabolic pathways;ko01110//Biosynthesis of secondary metabolites;ko00940//Phenylpropanoid biosynthesis	-
Unigene0005972	CAD7	1.01	0.19	0.2	0.62	2.08	0.23	0.28	0.2	0.29	0.17	0.82	0.234	-1.80912	0.00289961	0.0135251	ko01100//Metabolic pathways;ko01110//Biosynthesis of secondary metabolites;ko00940//Phenylpropanoid biosynthesis	GO:0044710//single-organism metabolic process
Unigene0083907	CCR1	48.55	1.71	9.46	15.59	4.68	0.09	0.68	0.94	3.32	0.16	15.998	1.038	-3.94601	8.30479e-05	0.000645499	ko01100//Metabolic pathways;ko01110//Biosynthesis of secondary metabolites;ko00940//Phenylpropanoid biosynthesis	-
Unigene0085339	CCR1	257.25	56.4	122.54	205.52	137.77	33.14	53.99	68.55	95.8	63.37	155.896	62.97	-1.30785	0.000108275	0.00081385	ko01100//Metabolic pathways;ko01110//Biosynthesis of secondary metabolites;ko00940//Phenylpropanoid biosynthesis	-
Unigene0050541	CCR1	4.02	1.84	2.18	2.83	2.54	6.32	11.67	6.94	11.84	12.82	2.682	9.918	1.88674	1.64679e-09	3.81594e-08	ko01100//Metabolic pathways;ko01110//Biosynthesis of secondary metabolites;ko00940//Phenylpropanoid biosynthesis	-
Unigene0055386	CYP84A1	7.58	0.38	2.78	0.06	0.9	0	0	0.06	0.03	0	2.34	0.018	-7.02237	2.09193e-06	2.49984e-05	ko01100//Metabolic pathways;ko01110//Biosynthesis of secondary metabolites;ko00940//Phenylpropanoid biosynthesis	-
Unigene0083343	CYP98A1	43.07	9.94	20.41	24.76	24.16	7.5	8.56	11.77	10.57	6.74	24.468	9.028	-1.43842	4.65349e-07	6.50506e-06	ko01100//Metabolic pathways;ko01110//Biosynthesis of secondary metabolites;ko00940//Phenylpropanoid biosynthesis;ko00941//Flavonoid biosynthesis;ko00945//Stilbenoid, diarylheptanoid and gingerol biosynthesis	GO:0044710//single-organism metabolic process
Unigene0012282	GSVIVT00023967001	7.37	1.71	1.43	8.91	7.52	0.6	1.3	3.56	1.35	0.39	5.388	1.44	-1.90368	0.000588544	0.00350501	ko01100//Metabolic pathways;ko01110//Biosynthesis of secondary metabolites;ko00940//Phenylpropanoid biosynthesis	-
Unigene0002256	GSVIVT00023967001	1.65	0.39	1.51	1.99	2.86	0.13	0.64	0.85	0.66	0.22	1.68	0.5	-1.74846	0.00217355	0.0106419	ko01100//Metabolic pathways;ko01110//Biosynthesis of secondary metabolites;ko00940//Phenylpropanoid biosynthesis	-
Unigene0051131	GSVIVT00037159001	0.99	0.18	0.58	0	0.49	0	0	0	0	0	0.448	0	-8.80735	7.59918e-05	0.000598161	ko01100//Metabolic pathways;ko01110//Biosynthesis of secondary metabolites;ko00940//Phenylpropanoid biosynthesis	GO:0006950//response to stress;GO:0044710//single-organism metabolic process
Unigene0047096	GSVIVT00037159001	0.61	0.45	0.82	1.26	1.09	2	8.26	2.13	3.49	2.06	0.846	3.588	2.08445	6.04904e-05	0.000491764	ko01100//Metabolic pathways;ko01110//Biosynthesis of secondary metabolites;ko00940//Phenylpropanoid biosynthesis	GO:0006950//response to stress;GO:0044710//single-organism metabolic process
Unigene0032003	GSVIVT00037159001	2.92	7.5	4.3	3.01	6.22	20.04	28.91	27.57	30.9	22.11	4.79	25.906	2.43519	7.45817e-17	4.98422e-15	ko01100//Metabolic pathways;ko01110//Biosynthesis of secondary metabolites;ko00940//Phenylpropanoid biosynthesis	GO:0006950//response to stress;GO:0044710//single-organism metabolic process
Unigene0027516	HCT1	26.15	11.2	15.55	26.89	26.18	7.7	6.21	11.03	9.85	4.98	21.194	7.954	-1.4139	5.71365e-08	9.77027e-07	ko01100//Metabolic pathways;ko01110//Biosynthesis of secondary metabolites;ko00940//Phenylpropanoid biosynthesis;ko00941//Flavonoid biosynthesis;ko00945//Stilbenoid, diarylheptanoid and gingerol biosynthesis	-
Unigene0024243	HCT1	1.54	2.56	1.88	3.2	4.42	6.14	4.55	6.28	5.39	6.39	2.72	5.75	1.07996	0.00104316	0.00571035	ko01100//Metabolic pathways;ko01110//Biosynthesis of secondary metabolites;ko00940//Phenylpropanoid biosynthesis;ko00941//Flavonoid biosynthesis;ko00945//Stilbenoid, diarylheptanoid and gingerol biosynthesis	-
Unigene0055846	HCT4	2	0	0.73	0	0.22	0	0	0	0	0	0.59	0	-9.20457	0.0112903	0.0413507	ko01100//Metabolic pathways;ko01110//Biosynthesis of secondary metabolites;ko00940//Phenylpropanoid biosynthesis;ko00941//Flavonoid biosynthesis;ko00945//Stilbenoid, diarylheptanoid and gingerol biosynthesis	-
Unigene0052519	HCT4	1.78	2.53	3.33	2.8	2.54	1.16	0.36	0.39	0.27	0.83	2.596	0.602	-2.10845	8.24015e-09	1.6806e-07	ko01100//Metabolic pathways;ko01110//Biosynthesis of secondary metabolites;ko00940//Phenylpropanoid biosynthesis;ko00941//Flavonoid biosynthesis;ko00945//Stilbenoid, diarylheptanoid and gingerol biosynthesis	-
Unigene0054331	HCT4	1.9	2.35	2.23	1.07	2.01	1.11	0.75	0.75	0.63	0.37	1.912	0.722	-1.40501	9.4376e-08	1.54007e-06	ko01100//Metabolic pathways;ko01110//Biosynthesis of secondary metabolites;ko00940//Phenylpropanoid biosynthesis;ko00941//Flavonoid biosynthesis;ko00945//Stilbenoid, diarylheptanoid and gingerol biosynthesis	-
Unigene0014767	inpC	0.08	0	0	0	0	0.99	0.3	0.23	0.24	0.16	0.016	0.384	4.58496	0.002673	0.0126455	ko01100//Metabolic pathways;ko01110//Biosynthesis of secondary metabolites;ko00940//Phenylpropanoid biosynthesis;ko00360//Phenylalanine metabolism;ko00130//Ubiquinone and other terpenoid-quinone biosynthesis	-
Unigene0034316	PAL	51.55	20.6	25.25	85.35	90.24	4.57	11.08	18.84	11.94	7.14	54.598	10.714	-2.34935	2.04091e-08	3.84084e-07	ko01100//Metabolic pathways;ko01110//Biosynthesis of secondary metabolites;ko00940//Phenylpropanoid biosynthesis;ko00360//Phenylalanine metabolism	GO:0006558//L-phenylalanine metabolic process
Unigene0034317	PAL	734.14	168.9	273.33	621.9	435.03	34.18	79.37	170.94	193.38	46.93	446.66	104.96	-2.08934	3.17108e-06	3.62637e-05	ko01100//Metabolic pathways;ko01110//Biosynthesis of secondary metabolites;ko00940//Phenylpropanoid biosynthesis;ko00360//Phenylalanine metabolism	GO:0006558//L-phenylalanine metabolic process;GO:0009699//phenylpropanoid biosynthetic process
Unigene0087475	PAL	464.33	179.87	211.46	568.83	371.51	52.47	82.89	176.73	187.93	57.23	359.2	111.45	-1.68839	8.55786e-06	8.78392e-05	ko01100//Metabolic pathways;ko01110//Biosynthesis of secondary metabolites;ko00940//Phenylpropanoid biosynthesis;ko00360//Phenylalanine metabolism	GO:0006558//L-phenylalanine metabolic process;GO:0009699//phenylpropanoid biosynthetic process
Unigene0031499	PAL1	26.94	16.47	17.97	62.59	72.1	3.21	5.81	11.08	9.26	1.85	39.214	6.242	-2.65129	3.6056e-08	6.45569e-07	ko01100//Metabolic pathways;ko01110//Biosynthesis of secondary metabolites;ko00940//Phenylpropanoid biosynthesis;ko00360//Phenylalanine metabolism	GO:0006558//L-phenylalanine metabolic process;GO:0009699//phenylpropanoid biosynthetic process
Unigene0074271	PER1	13.27	1.6	3.7	6.41	18.05	0.61	1.74	3.41	3.94	1.08	8.606	2.156	-1.99699	0.000276643	0.00182056	ko01100//Metabolic pathways;ko01110//Biosynthesis of secondary metabolites;ko00940//Phenylpropanoid biosynthesis	GO:0006950//response to stress;GO:0044710//single-organism metabolic process
Unigene0074272	PER1	12.76	3.46	5.11	8.77	5.37	1.37	3.15	4.42	4.59	1.66	7.094	3.038	-1.22348	0.000852444	0.00481225	ko01100//Metabolic pathways;ko01110//Biosynthesis of secondary metabolites;ko00940//Phenylpropanoid biosynthesis	-
Unigene0046075	PER16	0.18	0.54	0.14	0.49	0.99	0.07	0.11	0.16	0.17	0	0.468	0.102	-2.19794	0.00473233	0.0203441	ko01100//Metabolic pathways;ko01110//Biosynthesis of secondary metabolites;ko00940//Phenylpropanoid biosynthesis	GO:0006950//response to stress;GO:0044710//single-organism metabolic process
Unigene0001664	PER2	167.98	59.15	70.75	118.05	99.34	2.72	12.01	28.13	51.78	5.82	103.054	20.092	-2.35871	0.000293215	0.00191506	ko01100//Metabolic pathways;ko01110//Biosynthesis of secondary metabolites;ko00940//Phenylpropanoid biosynthesis	GO:0006950//response to stress;GO:0044710//single-organism metabolic process
Unigene0082875	PER2	17.39	2.76	6.42	7.21	2.41	0.16	0.75	1.5	4.52	0.28	7.238	1.442	-2.32752	0.00502072	0.0213592	ko01100//Metabolic pathways;ko01110//Biosynthesis of secondary metabolites;ko00940//Phenylpropanoid biosynthesis	GO:0006950//response to stress;GO:0044710//single-organism metabolic process
Unigene0011799	PER2	9.99	0.97	1.68	6.4	0.63	0.68	1	1.18	2.23	0.93	3.934	1.204	-1.70816	0.00376783	0.0168369	ko01100//Metabolic pathways;ko01110//Biosynthesis of secondary metabolites;ko00940//Phenylpropanoid biosynthesis	-
Unigene0012281	PER2	0.14	2.86	0.86	0.47	0.41	4.16	5.73	2.13	2.94	6.55	0.948	4.302	2.18205	0.00118088	0.00634087	ko01100//Metabolic pathways;ko01110//Biosynthesis of secondary metabolites;ko00940//Phenylpropanoid biosynthesis	-
Unigene0082876	PER2	0.2	0	0	0.18	0.12	1.35	0.48	0.18	0.87	0.75	0.1	0.726	2.85997	0.00153937	0.00794568	ko01100//Metabolic pathways;ko01110//Biosynthesis of secondary metabolites;ko00940//Phenylpropanoid biosynthesis	-
Unigene0023888	PER21	22.89	3.91	16.51	8.23	8.97	1.05	2.56	3.48	4.53	2.84	12.102	2.892	-2.06511	8.77978e-07	1.15206e-05	ko01100//Metabolic pathways;ko01110//Biosynthesis of secondary metabolites;ko00940//Phenylpropanoid biosynthesis	-
Unigene0003306	PER3	40.23	8.95	15.29	14.64	18.83	6.44	5.62	5.42	4.86	3.78	19.588	5.224	-1.90674	6.81506e-10	1.69599e-08	ko01100//Metabolic pathways;ko01110//Biosynthesis of secondary metabolites;ko00940//Phenylpropanoid biosynthesis	-
Unigene0084413	PER35	5.01	1.33	2.14	2.45	3.41	0.38	0.54	1.4	1.94	0.34	2.868	0.92	-1.64034	0.000334525	0.00214615	ko01100//Metabolic pathways;ko01110//Biosynthesis of secondary metabolites;ko00940//Phenylpropanoid biosynthesis	GO:0006950//response to stress;GO:0044710//single-organism metabolic process
Unigene0022731	PER39	64.91	17.42	17.42	48.21	13.82	0.58	3.21	7.15	7.77	0.17	32.356	3.776	-3.0991	0.000248596	0.00166249	ko01100//Metabolic pathways;ko01110//Biosynthesis of secondary metabolites;ko00940//Phenylpropanoid biosynthesis	GO:0006950//response to stress;GO:0044710//single-organism metabolic process
Unigene0027317	PER44	1.44	1.72	1.26	1.6	1.39	0.31	0.13	0.26	0.2	0.14	1.482	0.208	-2.83289	1.23814e-15	7.27243e-14	ko01100//Metabolic pathways;ko01110//Biosynthesis of secondary metabolites;ko00940//Phenylpropanoid biosynthesis	GO:0006811//ion transport;GO:0006950//response to stress;GO:0044763//single-organism cellular process
Unigene0037022	PER45	10.36	19.61	19.69	18.88	17.34	41.96	33.73	46.91	40.23	41.72	17.176	40.91	1.25206	1.3209e-07	2.07915e-06	ko01100//Metabolic pathways;ko01110//Biosynthesis of secondary metabolites;ko00940//Phenylpropanoid biosynthesis	GO:0006950//response to stress;GO:0044710//single-organism metabolic process
Unigene0011433	PER52	70.67	55.59	42.33	105.5	73.7	9.67	20.5	46.59	18.37	19.74	69.558	22.974	-1.59821	2.76199e-06	3.20068e-05	ko01100//Metabolic pathways;ko01110//Biosynthesis of secondary metabolites;ko00940//Phenylpropanoid biosynthesis	GO:0006950//response to stress;GO:0044710//single-organism metabolic process
Unigene0003819	PER66	65.77	11.39	19.26	15.51	22.31	2.83	3.08	3.98	3.72	0.31	26.848	2.784	-3.26958	1.31058e-10	3.73403e-09	ko01100//Metabolic pathways;ko01110//Biosynthesis of secondary metabolites;ko00940//Phenylpropanoid biosynthesis	-
Unigene0085868	PER70	27.57	6.08	7.59	7.92	15.54	2.16	3.82	7.35	3.13	2.18	12.94	3.728	-1.79536	9.20863e-06	9.36927e-05	ko01100//Metabolic pathways;ko01110//Biosynthesis of secondary metabolites;ko00940//Phenylpropanoid biosynthesis	GO:0006950//response to stress;GO:0044710//single-organism metabolic process
Unigene0035370	PER70	10.37	2.94	5.31	7.36	3.34	1.89	2.52	3.51	1.65	1.5	5.864	2.214	-1.40523	3.15277e-05	0.000277132	ko01100//Metabolic pathways;ko01110//Biosynthesis of secondary metabolites;ko00940//Phenylpropanoid biosynthesis	-
Unigene0014071	PHT1	2.83	0.74	1.21	1.39	0	0.08	0.13	0.33	0.14	0	1.234	0.136	-3.18166	0.000565326	0.00338641	ko01100//Metabolic pathways;ko01110//Biosynthesis of secondary metabolites;ko00940//Phenylpropanoid biosynthesis;ko00941//Flavonoid biosynthesis;ko00945//Stilbenoid, diarylheptanoid and gingerol biosynthesis	-
Unigene0025594	PHT1	1.02	1.79	1.7	2.07	6.16	0.32	0.37	0.47	0.28	0.11	2.548	0.31	-3.03903	6.3924e-10	1.59969e-08	ko01100//Metabolic pathways;ko01110//Biosynthesis of secondary metabolites;ko00940//Phenylpropanoid biosynthesis;ko00941//Flavonoid biosynthesis;ko00945//Stilbenoid, diarylheptanoid and gingerol biosynthesis	-
Unigene0052518	PHT1	26.84	26.26	25.77	33.47	25.78	5.49	5.51	12.87	5.55	8.34	27.624	7.552	-1.87099	3.50891e-14	1.68799e-12	ko01100//Metabolic pathways;ko01110//Biosynthesis of secondary metabolites;ko00940//Phenylpropanoid biosynthesis;ko00941//Flavonoid biosynthesis;ko00945//Stilbenoid, diarylheptanoid and gingerol biosynthesis	-
Unigene0084261	PHT1	5.97	3.36	4.94	5.66	5.56	0.58	1.59	2.85	2.32	1.1	5.098	1.688	-1.59462	7.23864e-07	9.69282e-06	ko01100//Metabolic pathways;ko01110//Biosynthesis of secondary metabolites;ko00940//Phenylpropanoid biosynthesis;ko00941//Flavonoid biosynthesis;ko00945//Stilbenoid, diarylheptanoid and gingerol biosynthesis	-
Unigene0025592	PHT1	4.31	2.11	4.58	3.32	3.57	1.11	1.29	1.94	1.17	1.7	3.578	1.442	-1.31108	3.18154e-08	5.76561e-07	ko01100//Metabolic pathways;ko01110//Biosynthesis of secondary metabolites;ko00940//Phenylpropanoid biosynthesis;ko00941//Flavonoid biosynthesis;ko00945//Stilbenoid, diarylheptanoid and gingerol biosynthesis	-
Unigene0023930	PNC1	0.72	0.37	0.49	0.86	0.8	5.64	8.43	7.25	8.2	9.77	0.648	7.858	3.6001	6.38146e-32	1.56072e-29	ko01100//Metabolic pathways;ko01110//Biosynthesis of secondary metabolites;ko00940//Phenylpropanoid biosynthesis	-
Unigene0014416	pod	30.06	5.86	12.82	16.14	19.95	0.22	2	6.57	5.88	0.56	16.966	3.046	-2.47766	0.00120613	0.00645875	ko01100//Metabolic pathways;ko01110//Biosynthesis of secondary metabolites;ko00940//Phenylpropanoid biosynthesis	GO:0006950//response to stress;GO:0044710//single-organism metabolic process
Unigene0004442	PRX74	8.74	0.23	1.67	2.46	1.2	0	0.18	0.32	0.81	0	2.86	0.262	-3.44838	0.00312573	0.0144284	ko01100//Metabolic pathways;ko01110//Biosynthesis of secondary metabolites;ko00940//Phenylpropanoid biosynthesis	-
Unigene0004156	PRX74	17.71	7.69	9.35	13.7	10.15	2.02	1.97	2.76	2.99	1.73	11.72	2.294	-2.35304	9.21999e-21	9.36609e-19	ko01100//Metabolic pathways;ko01110//Biosynthesis of secondary metabolites;ko00940//Phenylpropanoid biosynthesis	GO:0006950//response to stress;GO:0044710//single-organism metabolic process
Unigene0007418	Sb03g046810	2.72	0.56	1.87	1.02	1.26	0.18	0.15	0	0.24	0	1.486	0.114	-3.70433	5.45869e-09	1.15794e-07	ko01100//Metabolic pathways;ko01110//Biosynthesis of secondary metabolites;ko00940//Phenylpropanoid biosynthesis	-
Unigene0004440	Sb03g046810	2.01	0.41	0.49	1.7	2.21	0	0.29	0.63	0.43	0	1.364	0.27	-2.33681	0.00193519	0.00963888	ko01100//Metabolic pathways;ko01110//Biosynthesis of secondary metabolites;ko00940//Phenylpropanoid biosynthesis	GO:0006950//response to stress;GO:0044710//single-organism metabolic process
Unigene0040694	Sb03g046810	5.86	7.73	6.8	6.02	8.29	23.6	34.73	29.56	27.24	29.8	6.94	28.986	2.06235	1.20218e-25	1.96013e-23	ko01100//Metabolic pathways;ko01110//Biosynthesis of secondary metabolites;ko00940//Phenylpropanoid biosynthesis	GO:0006950//response to stress;GO:0044710//single-organism metabolic process
